# Supplementary material for: Methylome-wide change associated with response to electroconvulsive therapy in depressed patients
Source: Transl Psychiatry. 2021 Jun 5;11:347. doi: 10.1038/s41398-021-01474-9 (PMC8179923; doi:10.1038/s41398-021-01474-9)
Supplement: Supplementary file 1 — Supplementary tables. [file 41398_2021_1474_MOESM1_ESM.xlsx]

## Sheet: S1.1
Table S1.1. Differently Methylated CpG Sites (Top 1000) Associated With the Effect of Binary Response
CHR	BP	cg	Gene	logFC	AveExpr	t	P.Value	adj.P.Val	B
8	9505300	cg10005358	TNKS	-2.5034	3.71618	-6.33889	7.14996e-08	0.0498427	0.3809
12	72148853	cg22813821	RAB21	18.2727	-9.04291	5.36742	2.19642e-06	0.593978	-0.637662
15	35262789	cg11062168	AQR	1.24705	0.828772	5.3238	2.55619e-06	0.593978	-0.68483
4	160216262	cg12305855	RAPGEF2	1.56144	2.78331	5.12401	5.10302e-06	0.607207	-0.901967
2	107154571	cg19869734		-1.35362	2.69733	-4.93375	9.79873e-06	0.607207	-1.11013
19	50321326	cg08133350	MED25	15.7038	-8.40713	4.92985	9.92999e-06	0.607207	-1.11441
3	72897792	cg23870282	SHQ1	1.29699	-4.65772	4.92734	1.00155e-05	0.607207	-1.11717
10	70715578	cg00101693	DDX21;DDX21	1.29177	-4.11062	4.92643	1.00467e-05	0.607207	-1.11817
1	231414306	cg23367665		-1.07317	3.4884	-4.89888	1.10357e-05	0.607207	-1.1484
17	56406260	cg00511318	TSPOAP1;TSPOAP1;TSPOAP1;TSPOAP1-AS1;TSPOAP1-AS1;TSPOAP1-AS1;TSPOAP1-AS1	4.9673	-4.94455	4.89637	1.11306e-05	0.607207	-1.15116
4	108746407	cg02823293	SGMS2	0.869016	-3.5863	4.87545	1.19517e-05	0.607207	-1.17412
6	111804752	cg10830518	REV3L;REV3L;REV3L;TRAF3IP2-AS1;TRAF3IP2-AS1;TRAF3IP2-AS1;TRAF3IP2-AS1	1.87979	-5.74773	4.8621	1.25068e-05	0.607207	-1.18879
5	138731441	cg09469111	PROB1	0.670627	2.39647	4.83169	1.38675e-05	0.607207	-1.22221
11	72417121	cg26730831	ARAP1;ARAP1;ARAP1	-1.10112	3.08226	-4.81125	1.48628e-05	0.607207	-1.24468
12	65218052	cg13039115	TBC1D30;TBC1D30;TBC1D30;TBC1D30	9.60142	-4.75027	4.79385	1.5765e-05	0.607207	-1.26381
10	131640139	cg04217539	EBF3	0.980687	3.19171	4.79117	1.59088e-05	0.607207	-1.26677
8	145634833	cg20962000	CPSF1	12.1027	-7.39429	4.78893	1.60297e-05	0.607207	-1.26923
3	113415262	cg17171448	USF3;USF3	19.3787	-7.60895	4.77015	1.70809e-05	0.607207	-1.28989
11	66521467	cg12450728	C11orf80;C11orf80	-1.09587	2.90732	-4.72869	1.96473e-05	0.607207	-1.33551
6	31865909	cg05495984	EHMT2;EHMT2;EHMT2;EHMT2;C2	2.02117	-3.77367	4.72401	1.99593e-05	0.607207	-1.34066
3	30648096	cg12541591	TGFBR2;TGFBR2	1.17161	-3.86696	4.71693	2.04415e-05	0.607207	-1.34846
2	27580174	cg25462815	GTF3C2;GTF3C2;GTF3C2	1.09798	-3.58469	4.69654	2.18944e-05	0.607207	-1.37091
15	80213874	cg06668695	ST20-MTHFS;ST20;ST20;ST20;ST20;ST20-AS1	-0.717275	3.34763	-4.69296	2.21597e-05	0.607207	-1.37485
22	25564248	cg24671382	KIAA1671	0.722351	3.1711	4.67874	2.32451e-05	0.607207	-1.39051
9	116172877	cg12829978	POLE3;POLE3;POLE3;C9orf43;C9orf43;C9orf43	12.8163	-7.61182	4.67843	2.32689e-05	0.607207	-1.39084
1	7830855	cg12072178	VAMP3	8.61543	-4.21464	4.76156	1.82285e-05	0.607207	-1.39173
12	126378468	cg08129992		1.15892	2.74896	4.66396	2.4428e-05	0.607207	-1.40678
5	173111423	cg14873776		-1.53529	3.40371	-4.6314	2.72465e-05	0.607207	-1.44264
16	2813667	cg04230582	SRRM2	-1.68278	3.09076	-4.63032	2.73458e-05	0.607207	-1.44384
3	10078032	cg02368412	FANCD2;FANCD2;FANCD2	-2.00617	3.63724	-4.62277	2.80459e-05	0.607207	-1.45215
5	176924665	cg13620370	PDLIM7;PDLIM7;PDLIM7;PDLIM7	15.7414	-7.80264	4.61982	2.83241e-05	0.607207	-1.4554
14	24804651	cg05670602	ADCY4;ADCY4;ADCY4	-0.862201	3.79328	-4.61846	2.84532e-05	0.607207	-1.4569
9	135545554	cg12100941	DDX31;DDX31;DDX31;DDX31;DDX31;DDX31;GTF3C4;GTF3C4	1.81268	-5.8327	4.61542	2.87444e-05	0.607207	-1.46025
1	92950369	cg06647562	GFI1;GFI1;GFI1	1.17988	-5.14612	4.59257	3.10262e-05	0.62013	-1.48541
4	20605725	cg01749295	SLIT2;SLIT2;SLIT2	-1.67811	2.74265	-4.59152	3.11353e-05	0.62013	-1.48657
17	7514491	cg02936535	FXR2	-1.35505	3.49688	-4.57186	3.32478e-05	0.621527	-1.50823
21	44299702	cg05094271	WDR4;WDR4;WDR4;WDR4;WDR4;WDR4;WDR4	15.4697	-7.93065	4.56825	3.3651e-05	0.621527	-1.51221
17	35767301	cg01035900	ACACA;ACACA;TADA2A;TADA2A;TADA2A;TADA2A	11.2898	-7.2242	4.56621	3.38802e-05	0.621527	-1.51445
16	87755225	cg09461072	KLHDC4;KLHDC4;KLHDC4	-0.738726	4.09273	-4.52867	3.83926e-05	0.676733	-1.5558
12	95867614	cg15390415	METAP2;METAP2;METAP2;METAP2;METAP2	-1.15495	-4.07778	-4.51833	3.97364e-05	0.676733	-1.5672
19	46010592	cg21218899	VASP	5.97974	-7.31888	4.51783	3.98019e-05	0.676733	-1.56774
2	86048289	cg17489659	LOC284950	-1.36159	3.06716	-4.49045	4.35895e-05	0.681951	-1.5979
8	103524071	cg06503422		-0.79436	3.34005	-4.48168	4.48754e-05	0.681951	-1.60756
11	45921516	cg21670404	MAPK8IP1	10.7045	-7.22688	4.47822	4.53929e-05	0.681951	-1.61137
11	66205894	cg10331048	MRPL11;MRPL11;MRPL11;MRPL11;MRPL11	1.4989	-4.50624	4.47282	4.62119e-05	0.681951	-1.61731
14	70084982	cg00736295	SUSD6	1.40868	3.1829	4.4702	4.66155e-05	0.681951	-1.6202
11	72414453	cg16168406	ARAP1;ARAP1;ARAP1	-0.680196	2.114	-4.46898	4.68044e-05	0.681951	-1.62154
6	6009011	cg25307691	NRN1;NRN1	16.3699	-8.66305	4.468	4.69566e-05	0.681951	-1.62262
1	181007669	cg22450342	MR1;MR1;MR1;MR1;MR1	0.779892	1.36189	4.44314	5.09801e-05	0.69219	-1.64999
2	46165674	cg03324501	PRKCE	0.744911	2.51371	4.4337	5.25951e-05	0.69219	-1.66038
15	41700779	cg26715794		0.731197	2.52988	4.42522	5.40888e-05	0.69219	-1.66972
14	24605782	cg18070079	PSME1;PSME1;PSME1;PSME1	1.17668	-4.97075	4.42327	5.44382e-05	0.69219	-1.67186
2	242674491	cg10515948	D2HGDH;D2HGDH;D2HGDH	1.55281	-4.77561	4.41832	5.53349e-05	0.69219	-1.67731
10	31032172	cg14617020		-1.039	3.05079	-4.41709	5.55591e-05	0.69219	-1.67866
3	185823669	cg04709551	ETV5	-0.997443	1.64864	-4.41581	5.57948e-05	0.69219	-1.68008
2	65062088	cg25371991		1.62575	2.57219	4.40936	5.69933e-05	0.69219	-1.68717
17	38924455	cg16934017	KRT26	-0.998577	3.17375	-4.40242	5.83114e-05	0.69219	-1.69481
1	145397480	cg22385623		1.8985	-5.06347	4.39473	5.98081e-05	0.69219	-1.70327
6	143771318	cg10184649	ADAT2;PEX3	3.75165	-5.43172	4.38781	6.11859e-05	0.69219	-1.71089
7	2558087	cg21746109	LFNG;LFNG;LFNG;LFNG	-0.803638	2.85925	-4.38496	6.17623e-05	0.69219	-1.71402
6	38447039	cg03138926	BTBD9;BTBD9;BTBD9;BTBD9	-1.8138	2.88112	-4.38474	6.18057e-05	0.69219	-1.71426
1	35544839	cg16238000	ZMYM1;ZMYM1;ZMYM1;ZMYM1;ZMYM1;ZMYM1	1.12693	-4.69224	4.37823	6.31439e-05	0.69219	-1.72142
20	55146316	cg08901965		0.981744	3.07669	4.37606	6.35966e-05	0.69219	-1.72381
16	68119049	cg07981599	NFATC3;NFATC3;NFATC3	7.68067	-7.6253	4.37416	6.39938e-05	0.69219	-1.72589
7	99771583	cg03608285	GPC2	-0.78212	3.07521	-4.37157	6.45418e-05	0.69219	-1.72875
12	27863705	cg08925658	MRPS35;MRPS35	15.4597	-8.71256	4.35769	6.75511e-05	0.710288	-1.74401
12	123011533	cg08721831	RSRC2;RSRC2;RSRC2;RSRC2;KNTC1	-16.1338	-9.26614	-4.35448	6.82672e-05	0.710288	-1.74754
16	69599233	cg12789714	NFAT5;NFAT5;NFAT5;NFAT5;NFAT5;NFAT5	-2.16021	-3.61494	-4.34023	7.15325e-05	0.72142	-1.7632
2	120686376	cg25550975	PTPN4	-1.36975	2.681	-4.33657	7.23964e-05	0.72142	-1.76723
2	88990738	cg13293721	RPIA	1.42654	-4.23741	4.33638	7.24417e-05	0.72142	-1.76744
8	38259260	cg25709481	LETM2;LETM2;LETM2;LETM2;LETM2;LETM2	-0.894114	3.33679	-4.32317	7.56433e-05	0.73137	-1.78195
20	56963347	cg13280779	VAPB;VAPB;VAPB	-1.92617	2.76317	-4.33517	7.47315e-05	0.73137	-1.78257
12	68321605	cg03898002	LINC01479	1.30691	3.02018	4.31709	7.71637e-05	0.73137	-1.78864
1	160159225	cg07813643	CASQ1	-0.865178	2.9378	-4.31522	7.76375e-05	0.73137	-1.79069
1	228043443	cg20410039		-1.46315	3.3333	-4.30706	7.9736e-05	0.741124	-1.79966
2	64751596	cg00712122	LOC101927402;AFTPH;AFTPH;AFTPH;MIR4434	20.0702	-9.56764	4.28989	8.43358e-05	0.766165	-1.81852
6	35656906	cg01294490	FKBP5;FKBP5;FKBP5;FKBP5	1.41395	-4.36393	4.27912	8.7353e-05	0.766165	-1.83035
2	11621166	cg11385008		-0.724277	1.69005	-4.27237	8.92954e-05	0.766165	-1.83775
1	212460169	cg05346855	PPP2R5A	-2.21616	-3.75226	-4.26487	9.15043e-05	0.766165	-1.84599
5	14313270	cg21999071	TRIO;TRIO	1.66632	2.54599	4.25578	9.42534e-05	0.766165	-1.85597
8	17829063	cg21318700	PCM1;PCM1;PCM1	1.15821	3.34137	4.25337	9.49937e-05	0.766165	-1.8586
19	6719980	cg04089739	C3	0.554925	2.08926	4.25263	9.52234e-05	0.766165	-1.85942
8	57124347	cg13208732	PLAG1;PLAG1;PLAG1;CHCHD7;CHCHD7;CHCHD7;CHCHD7;CHCHD7;CHCHD7;CHCHD7;CHCHD7;CHCHD7;CHCHD7;CHCHD7;CHCHD7	0.939218	-4.386	4.24839	9.65464e-05	0.766165	-1.86407
4	56411904	cg11591729	CLOCK;CLOCK	1.15152	-4.3425	4.23582	0.000100571	0.766165	-1.87786
7	12629127	cg07790939	SCIN;SCIN	0.668165	2.30987	4.23156	0.000101973	0.766165	-1.88253
12	125292614	cg16077536	SCARB1;SCARB1	-1.89394	4.93209	-4.22934	0.000102713	0.766165	-1.88497
11	44210217	cg00558534	EXT2;EXT2;EXT2	1.52636	3.42108	4.22768	0.000103265	0.766165	-1.88679
21	44183372	cg16306546	PDE9A;PDE9A;PDE9A;PDE9A;PDE9A;PDE9A;PDE9A;PDE9A;PDE9A;PDE9A;PDE9A;PDE9A;PDE9A;PDE9A;PDE9A;PDE9A;PDE9A;PDE9A;PDE9A;PDE9A;PDE9A	0.867805	2.91696	4.22403	0.000104498	0.766165	-1.8908
17	80938203	cg11220447	B3GNTL1;B3GNTL1;B3GNTL1;B3GNTL1;B3GNTL1	-1.21984	2.89037	-4.22343	0.000104702	0.766165	-1.89145
15	65892318	cg10848257	INTS14;INTS14;INTS14;INTS14;INTS14;INTS14;INTS14	-0.971553	3.70584	-4.22262	0.000104976	0.766165	-1.89234
8	41272824	cg00447085		1.24632	1.69277	4.21506	0.000107583	0.766165	-1.90063
3	179169571	cg01969910	GNB4	20.8133	-9.08843	4.21463	0.000107734	0.766165	-1.9011
10	131686208	cg19888088	EBF3	-0.950567	3.62191	-4.21331	0.000108195	0.766165	-1.90254
20	17949265	cg12530254	SNX5;SNX5;SNX5;MGME1;MGME1;MGME1	1.21547	-4.83432	4.20747	0.000110262	0.766165	-1.90894
11	58346524	cg16725583	LPXN;LPXN;ZFP91;ZFP91;ZFP91-CNTF	10.806	-6.99103	4.19695	0.000114085	0.766165	-1.92048
2	97001401	cg20627633	NCAPH;NCAPH;NCAPH;NCAPH	0.948054	-3.82284	4.19683	0.000114127	0.766165	-1.9206
16	2213440	cg04987122	TRAF7	-1.30377	4.13982	-4.19369	0.000115295	0.766165	-1.92405
1	208084071	cg16291276	CD34;CD34	3.74546	-4.12169	4.19092	0.00011633	0.766165	-1.92707
16	83997636	cg09082480	OSGIN1	-1.00791	3.63921	-4.18869	0.000117174	0.766165	-1.92952
15	74467158	cg10666013	ISLR;ISLR	0.54033	2.43585	4.21916	0.000108845	0.766165	-1.93519
13	100497075	cg10349887	CLYBL;CLYBL;LOC101927437	-0.778183	3.20408	-4.18051	0.000120316	0.766165	-1.93848
12	112280204	cg01356463	MAPKAPK5-AS1;MAPKAPK5;MAPKAPK5	2.03146	-5.03299	4.17994	0.000120536	0.766165	-1.9391
15	50979356	cg03965827	TRPM7;TRPM7	0.939769	-3.85727	4.1757	0.000122199	0.766165	-1.94375
11	75207769	cg11328826	GDPD5	-1.04039	3.2469	-4.17549	0.000122284	0.766165	-1.94398
11	13030567	cg05817758	RASSF10	-0.713651	-2.51954	-4.17523	0.000122386	0.766165	-1.94426
13	100166327	cg01137128	TM9SF2	-1.21415	2.18803	-4.17305	0.00012325	0.766165	-1.94665
20	32864333	cg05393469		0.682693	3.18244	4.17023	0.000124378	0.766165	-1.94973
13	33781074	cg21181703	STARD13;STARD13;STARD13;STARD13	1.0393	3.36516	4.16996	0.000124488	0.766165	-1.95003
1	149982400	cg00941229	OTUD7B	14.6354	-8.29808	4.16459	0.000126661	0.766165	-1.9559
10	133572424	cg11969919		0.780842	2.7796	4.16313	0.000127262	0.766165	-1.95751
13	113623639	cg00127894	MCF2L-AS1;MCF2L	5.76817	-7.53888	4.16247	0.000127534	0.766165	-1.95823
3	170098908	cg20097781	SKIL;SKIL;SKIL;SKIL	-1.07925	3.53337	-4.16176	0.000127825	0.766165	-1.95901
12	104359603	cg02260482	TDG	2.71552	-5.84895	4.15728	0.000129684	0.766165	-1.9639
16	81047029	cg20765446	CENPN;CENPN;CENPN;CENPN;CENPN	-0.799796	2.97304	-4.15404	0.00013105	0.766165	-1.96746
4	58030481	cg06193169	IGFBP7-AS1	1.50124	-3.93334	4.15004	0.000132751	0.766165	-1.97183
7	4859763	cg08430395	RADIL	-0.871639	2.44474	-4.14542	0.000134738	0.766165	-1.97688
16	71392493	cg19175585	CALB2;CALB2;CALB2	1.96713	-5.88278	4.14506	0.000134897	0.766165	-1.97728
14	70237504	cg18054664	SRSF5;SRSF5;SRSF5	-1.15307	3.39007	-4.14427	0.00013524	0.766165	-1.97814
19	49199029	cg20441902	FUT2;FUT2	-1.1663	3.21595	-4.14415	0.000135291	0.766165	-1.97827
11	109920791	cg17651855		-0.871731	3.15327	-4.14033	0.000136968	0.766165	-1.98245
1	47009707	cg06660332	MKNK1-AS1	-1.3171	-2.18813	-4.13726	0.000138328	0.766165	-1.98581
8	1805190	cg04003839	ARHGEF10;ARHGEF10;ARHGEF10	-0.86199	3.73006	-4.13703	0.000138429	0.766165	-1.98606
1	110284817	cg16780480	GSTM3;GSTM3	0.567928	2.74884	4.13329	0.000140106	0.766165	-1.99015
21	42396081	cg12346978		-1.5917	2.7843	-4.13061	0.000141321	0.766165	-1.99308
21	30433753	cg24932848	CCT8;CCT8;CCT8;CCT8	-1.91026	3.32078	-4.1303	0.00014146	0.766165	-1.99341
11	130026698	cg08210681		-1.16376	2.40814	-4.12965	0.000141758	0.766165	-1.99413
8	23351813	cg20132789		0.685708	3.58191	4.12953	0.000141811	0.766165	-1.99426
16	11601273	cg06037365		0.976466	3.05906	4.1272	0.000142879	0.766165	-1.99681
4	124707571	cg24727114	LINC01091;LINC01091	1.06525	1.99254	4.13636	0.000142029	0.766165	-1.99865
8	38662868	cg10500173	TACC1;TACC1;TACC1;TACC1	6.70096	-5.89885	4.12395	0.000144378	0.768296	-2.00035
1	43259294	cg09835829	TMEM269	-0.889133	3.44922	-4.11857	0.0001469	0.775792	-2.00624
10	103599720	cg26037945	KCNIP2;KCNIP2;KCNIP2;KCNIP2;KCNIP2;KCNIP2;KCNIP2	12.0264	-6.93004	4.11551	0.000148348	0.777548	-2.00958
11	27679976	cg02386994	BDNF-AS;BDNF-AS;BDNF-AS;BDNF-AS;BDNF-AS;BDNF;BDNF;BDNF;BDNF;BDNF;BDNF;BDNF;BDNF;BDNF;BDNF;BDNF;BDNF;BDNF;BDNF;BDNF;BDNF;BDNF	0.50061	1.94906	4.11046	0.000150776	0.78438	-2.0151
19	46133067	cg12820941	EML2;EML2;EML2;EML2	-0.774059	3.45201	-4.10508	0.000153401	0.78766	-2.02097
1	6063829	cg24926052	KCNAB2	0.970333	3.20316	4.10454	0.000153667	0.78766	-2.02156
5	72918843	cg20778101		-0.978899	2.8935	-4.10059	0.000155629	0.790322	-2.02588
7	100728140	cg19517550	TRIM56	-1.23086	3.75865	-4.09684	0.000157513	0.790322	-2.02998
8	53627369	cg02709211	RB1CC1;RB1CC1	-1.42663	-4.50023	-4.09495	0.000158468	0.790322	-2.03204
6	15245700	cg20342853	JARID2	1.22367	-4.71961	4.09446	0.000158721	0.790322	-2.03258
3	15065423	ch.3.343688R	NR2C2;NR2C2	6.96147	-5.41017	4.09135	0.000160311	0.792578	-2.03597
14	21439883	cg10960632		1.40905	-5.32606	4.08373	0.000164273	0.801871	-2.04429
17	2898878	cg25028189	RAP1GAP2;RAP1GAP2;RAP1GAP2	-0.961321	5.92542	-4.0819	0.000165237	0.801871	-2.04628
10	5455077	cg14637870	NET1	6.29768	-4.76286	4.07892	0.000166821	0.801871	-2.04954
6	57086716	cg22867288	RAB23;RAB23;RAB23;RAB23;RAB23;RAB23	0.809182	-3.67374	4.07498	0.000168936	0.801871	-2.05383
2	122675760	cg00361454		1.00966	3.09922	4.07402	0.000169457	0.801871	-2.05488
7	101457647	cg02759491		1.06976	-3.98351	4.07152	0.000170817	0.801871	-2.05761
1	215006873	cg00753194		0.978537	2.58542	4.06985	0.000171733	0.801871	-2.05943
2	1843136	cg00922796	MYT1L;MYT1L;MYT1L;MYT1L;MYT1L;MYT1L;MYT1L;MYT1L;MYT1L;MYT1L	-0.799445	2.89618	-4.06907	0.00017216	0.801871	-2.06028
4	121690649	cg20535653	PRDM5;PRDM5;PRDM5	-1.13994	3.40214	-4.06648	0.000173595	0.801871	-2.06311
14	103442892	cg20521220	CDC42BPB	-1.0317	3.7213	-4.06471	0.000174582	0.801871	-2.06504
5	102455888	cg01141973	GIN1;GIN1;GIN1;PPIP5K2;PPIP5K2;PPIP5K2;PPIP5K2;PPIP5K2;PPIP5K2;PPIP5K2;PPIP5K2;PPIP5K2;PPIP5K2;PPIP5K2	0.690614	-3.79837	4.06424	0.000174844	0.801871	-2.06555
13	99092226	cg21099575	FARP1;FARP1	-0.573453	2.73573	-4.05889	0.000177858	0.808126	-2.07138
6	6007922	cg14843586	NRN1;NRN1	1.93027	-3.37415	4.05452	0.000180359	0.808126	-2.07615
17	8013680	cg09481234	ALOXE3;ALOXE3	0.900113	-3.39271	4.05271	0.000181406	0.808126	-2.07812
14	75530649	cg19691267	ACYP1;ACYP1;ACYP1;ACYP1;ACYP1;ACYP1	1.45812	-3.39042	4.05228	0.000181653	0.808126	-2.07859
4	131280523	cg01795299		1.41685	1.84494	4.04971	0.000183149	0.808126	-2.08139
17	72620088	cg03533256	CD300E	0.628191	1.15306	4.04915	0.000183474	0.808126	-2.082
22	36081701	cg11480108		0.900006	3.48037	4.04475	0.000186069	0.808126	-2.08679
6	90928039	cg19785559	BACH2;BACH2	-0.86081	2.41815	-4.03932	0.000189322	0.808126	-2.09271
3	7424102	cg12156926	GRM7;GRM7	-1.12248	2.78018	-4.03865	0.000189725	0.808126	-2.09344
8	124552839	cg06050341	FBXO32;FBXO32	-0.870445	-2.69294	-4.03833	0.000189918	0.808126	-2.09379
4	157397131	cg09916357		-1.6324	3.06268	-4.03662	0.000190957	0.808126	-2.09565
22	31886454	cg11442050	EIF4ENIF1;EIF4ENIF1;EIF4ENIF1	0.726829	-4.08765	4.03623	0.000191197	0.808126	-2.09608
15	52326877	cg23339800	MAPK6	-1.11203	3.61845	-4.03496	0.000191973	0.808126	-2.09746
1	235671652	cg07189025		1.9377	3.10046	4.0342	0.000192437	0.808126	-2.09829
22	31795357	cg19759002	DRG1	1.06424	-4.65982	4.02271	0.000199608	0.814922	-2.11079
1	228270207	cg16582344	ARF1;ARF1;ARF1;ARF1	1.82775	-6.28018	4.02055	0.000200987	0.814922	-2.11315
8	37622857	cg19877240	PROSC	-1.00754	3.62453	-4.01861	0.000202232	0.814922	-2.11526
2	32503081	cg01195127	YIPF4	-0.60286	-3.83118	-4.01305	0.000205838	0.814922	-2.12131
8	144891810	cg13201172	SCRIB;SCRIB	0.710284	0.172352	4.01145	0.000206889	0.814922	-2.12305
6	28072559	cg00426182		6.85718	-6.89193	4.01004	0.000207823	0.814922	-2.12459
5	127873613	cg05194233	FBN2	1.54443	-2.8391	4.00995	0.000207878	0.814922	-2.12468
14	24628913	cg14891908	RNF31;RNF31	-1.18264	3.25842	-4.00763	0.000209418	0.814922	-2.12721
17	66158935	cg21884688		0.819786	2.65024	4.00527	0.000210993	0.814922	-2.12977
12	70637393	cg08307766	LINC01481;LINC01481;CNOT2;CNOT2;CNOT2;CNOT2;LINC01481	5.79063	-6.54219	4.00266	0.000212754	0.814922	-2.13262
17	40688138	cg25664725	NAGLU	0.868308	-4.39248	3.99962	0.000214818	0.814922	-2.13592
2	128420784	cg00142933	LIMS2;LIMS2;LIMS2;LIMS2	0.812892	3.22971	3.99783	0.000216039	0.814922	-2.13786
11	9685533	cg17867497	SWAP70;SWAP70	0.70471	-4.0476	3.99587	0.00021739	0.814922	-2.14
9	140248350	cg06220178	EXD3	1.75042	6.62468	3.99535	0.000217748	0.814922	-2.14056
10	31102590	cg12496910		0.935134	3.44982	3.99155	0.000220393	0.814922	-2.1447
11	132107419	cg16594910	NTM;NTM;NTM;NTM	0.660174	2.49423	3.99057	0.000221079	0.814922	-2.14576
7	157211683	cg07338119		-1.7965	4.77025	-3.99038	0.00022121	0.814922	-2.14596
1	113162004	cg11327087	ST7L;ST7L;ST7L;ST7L;ST7L;CAPZA1	0.84034	-4.45572	3.98995	0.000221512	0.814922	-2.14643
14	75112035	cg05866797		-0.906405	3.11322	-3.98988	0.000221565	0.814922	-2.14651
3	180707574	cg16150650	DNAJC19;DNAJC19;DNAJC19;DNAJC19;DNAJC19;DNAJC19	10.638	-6.13582	3.98637	0.000224046	0.814922	-2.15033
14	21250509	cg00980698	RNASE6	1.66021	-4.22548	3.9858	0.000224453	0.814922	-2.15095
17	56084860	cg22261030	SRSF1;SRSF1;SRSF1	5.98616	-6.70835	3.98448	0.000225392	0.814922	-2.15238
19	1275760	cg26094278	C19orf24	5.36745	-6.61622	3.98339	0.00022617	0.814922	-2.15356
17	45976977	cg08070491	SP2;SP2-AS1;SP2-AS1	0.648268	3.12656	3.98269	0.000226678	0.814922	-2.15433
12	53835315	cg05677248	PRR13;PRR13	2.10422	-5.65541	3.98071	0.000228099	0.814922	-2.15647
5	34687533	cg14297504	RAI14;RAI14;RAI14;RAI14;RAI14;RAI14	1.46368	2.2405	3.97792	0.000230125	0.814922	-2.1595
8	100559744	cg19379712	VPS13B;VPS13B	-1.68219	2.37553	-3.97792	0.000230126	0.814922	-2.1595
5	79775282	cg22160911	ZFYVE16;ZFYVE16;ZFYVE16	-1.45174	3.28117	-3.97756	0.00023039	0.814922	-2.1599
1	94056019	cg16626355	BCAR3;BCAR3;BCAR3;BCAR3	-1.53602	3.61009	-3.97704	0.000230773	0.814922	-2.16047
8	46941005	cg19412757		0.836562	3.22442	3.97455	0.000232601	0.814922	-2.16317
18	73986591	cg18361401		0.482842	3.19089	3.97205	0.000234446	0.814922	-2.16588
5	171957824	cg02963214		0.74233	3.12809	3.97149	0.000234865	0.814922	-2.16649
14	52326169	cg10971048	GNG2;GNG2;GNG2	1.16755	3.35832	3.96435	0.000240232	0.814922	-2.17424
17	72428292	cg16050165	GPRC5C	10.647	-7.16038	3.96052	0.000243157	0.814922	-2.1784
4	140561951	cg02431535		-1.21504	3.31513	-3.96033	0.000243306	0.814922	-2.17861
14	105973994	cg26360402		-1.27587	-3.44198	-3.96029	0.000243341	0.814922	-2.17865
18	35250260	cg04176047		-0.768495	2.89656	-3.95887	0.000244436	0.814922	-2.1802
4	33917763	ch.4.33594158R	LOC101928622	4.58153	-5.46949	3.95685	0.000245999	0.814922	-2.18238
4	41085429	cg15294934	APBB2;APBB2;APBB2;APBB2;APBB2	1.36618	3.29933	3.95681	0.000246032	0.814922	-2.18243
2	26467503	cg26949087	HADHA;HADHB;HADHB;HADHB	0.579026	-2.94931	3.95515	0.000247327	0.814922	-2.18423
14	74428069	cg05178711	COQ6;COQ6;ENTPD5;ENTPD5	-0.872424	3.48214	-3.95501	0.000247431	0.814922	-2.18438
19	45349311	cg02534753	NECTIN2;NECTIN2	11.7995	-4.17414	3.95338	0.000248712	0.814922	-2.18615
20	37642515	cg06595951	DHX35;DHX35;DHX35	-1.5292	2.60288	-3.96259	0.000246596	0.814922	-2.18645
22	39471675	cg26082280	APOBEC3G	1.17443	2.88434	3.95251	0.000249394	0.814922	-2.18709
3	11941561	cg11707181		-0.789325	2.69375	-3.95166	0.000250069	0.814922	-2.18802
15	89442186	cg04622775	MFGE8;MFGE8;MFGE8;MFGE8;MFGE8	-0.813384	4.03808	-3.94863	0.000252473	0.814922	-2.1913
10	29827742	cg11614474	SVIL;SVIL;SVIL;SVIL	-1.23242	3.37162	-3.94819	0.000252827	0.814922	-2.19178
19	49588359	cg12236003	SNRNP70;SNRNP70	0.849066	-4.30181	3.94647	0.000254202	0.814922	-2.19364
10	95256359	cg11808746	CEP55;CEP55	13.1751	-7.46572	3.94555	0.000254939	0.814922	-2.19464
1	162366541	cg01967416	SH2D1B	0.755699	2.67183	3.9455	0.000254985	0.814922	-2.1947
6	10695206	cg10881149	C6orf52;C6orf52;C6orf52;PAK1IP1	21.5662	-7.02332	3.945	0.000255385	0.814922	-2.19524
1	115006983	cg11920708	TRIM33;TRIM33	1.38506	3.41488	3.94489	0.000255472	0.814922	-2.19536
1	33282968	cg05136099	YARS;S100PBP;S100PBP	7.4283	-7.66179	3.9402	0.000259286	0.814922	-2.20045
20	44639431	cg24406668	MMP9	1.54263	-4.70089	3.9401	0.000259364	0.814922	-2.20055
3	156409317	cg07895499	TIPARP;TIPARP;TIPARP	-0.828025	2.87013	-3.93614	0.000262629	0.814922	-2.20485
14	100376192	cg16722816	EML1;EML1	0.424549	2.07803	3.93583	0.000262887	0.814922	-2.20518
1	151432017	cg01538659	POGZ;POGZ;POGZ;POGZ	3.57114	-6.10564	3.93443	0.000264046	0.814922	-2.2067
9	101752274	cg15603629	COL15A1	-0.717321	3.09578	-3.93322	0.000265056	0.814922	-2.20801
5	76959098	cg05422916		0.92545	2.74956	3.93255	0.000265617	0.814922	-2.20873
1	24862489	cg09430132	RCAN3;RCAN3;RCAN3;RCAN3;RCAN3;RCAN3;RCAN3;RCAN3;RCAN3;RCAN3	1.01579	3.14261	3.93156	0.00026645	0.814922	-2.20981
17	78774723	cg18605975	RPTOR;RPTOR	-0.670826	3.3904	-3.93109	0.000266848	0.814922	-2.21032
16	71687460	cg20022220	PHLPP2;PHLPP2	1.49336	3.32241	3.9302	0.000267593	0.814922	-2.21128
3	135985592	cg27216954	PCCB;PCCB	1.32884	2.65521	3.93589	0.000268186	0.814922	-2.21519
21	45936466	cg25517707	TSPEAR;TSPEAR;TSPEAR-AS2;TSPEAR-AS2	-0.787154	2.5814	-3.92553	0.000271565	0.814922	-2.21635
2	122407619	cg10035321	CLASP1;CLASP1;CLASP1;CLASP1;NIFK-AS1;NIFK-AS1;NIFK-AS1	2.85762	-5.27533	3.92544	0.000271644	0.814922	-2.21645
12	125630683	cg19269674		0.435498	1.48547	3.92505	0.000271973	0.814922	-2.21686
2	31613633	cg18696812	XDH	1.34081	2.58059	3.92106	0.000275411	0.814922	-2.22118
16	3673788	cg09266287		-1.6083	2.72454	-3.92012	0.000276235	0.814922	-2.22221
6	35482092	cg20123931	TULP1;TULP1	-1.19945	3.32785	-3.9198	0.000276508	0.814922	-2.22255
11	64668475	cg09355652	ATG2A	-0.766132	3.95476	-3.91934	0.00027691	0.814922	-2.22305
18	43306919	cg21045770	SLC14A1;SLC14A1;SLC14A1;SLC14A1;SLC14A1;SLC14A1	0.753864	3.04309	3.91911	0.000277107	0.814922	-2.22329
13	67374653	cg15706776	PCDH9;PCDH9;PCDH9;PCDH9	-0.769597	2.89135	-3.91784	0.000278225	0.814922	-2.22468
7	101146116	cg08057891	COL26A1;COL26A1	-0.535901	2.39505	-3.91405	0.000281558	0.820357	-2.22877
3	108633926	cg18557215	GUCA1C	1.62807	-4.25275	3.91214	0.00028326	0.820357	-2.23085
11	66025835	cg06611812	KLC2;KLC2;KLC2;KLC2;KLC2	10.5918	-6.47309	3.91045	0.000284768	0.820357	-2.23267
19	36526022	cg16597438	LOC101927572;LOC101927572;THAP8;THAP8;THAP8;THAP8;THAP8	0.697123	2.99803	3.91043	0.000284787	0.820357	-2.2327
8	41517185	cg13558115	ANK1;ANK1;ANK1;ANK1;ANK1;ANK1;ANK1;ANK1;MIR486-2	1.08039	2.43491	3.90759	0.000287343	0.824312	-2.23577
2	216248512	cg18994446	FN1;FN1;FN1;FN1;FN1;FN1;FN1;FN1;FN1	0.790533	3.1573	3.90353	0.000291038	0.828285	-2.24017
2	95831790	cg10282920	ZNF2;ZNF2;ZNF2;ZNF2;ZNF2	9.58232	-6.88526	3.90252	0.00029196	0.828285	-2.24126
15	40170132	cg25316608	GPR176;GPR176	0.697554	1.96658	3.89911	0.000295104	0.828285	-2.24494
12	56326165	cg02916964	DGKA;DGKA;DGKA;DGKA	13.2843	-8.04925	3.89901	0.000295199	0.828285	-2.24505
7	155608175	cg09140966		-1.66239	-4.98028	-3.89625	0.000297774	0.828285	-2.24805
10	95431937	cg15582192	FRA10AC1;FRA10AC1;FRA10AC1;FRA10AC1;FRA10AC1;FRA10AC1	1.68036	2.61385	4.15101	0.000138888	0.766165	-2.24837
15	52264758	cg26813044	LEO1;LEO1;LEO1;LEO1	-1.35025	3.07746	-3.89369	0.000300176	0.828285	-2.25081
11	47289814	cg12195149	NR1H3;NR1H3;NR1H3;NR1H3;NR1H3;MADD;MADD;MADD;MADD;MADD;MADD;MADD	-0.501807	2.29565	-3.89197	0.000301803	0.828285	-2.25267
19	4400438	cg05957444	SH3GL1;SH3GL1;SH3GL1	6.46736	-6.96429	3.8918	0.000301963	0.828285	-2.25286
7	100472507	cg12481734	SRRT;SRRT;SRRT;SRRT	6.59779	-7.26297	3.8912	0.00030253	0.828285	-2.2535
5	17406866	cg23118697	LOC101929544;LOC101929544	-0.674576	2.25242	-3.89069	0.000303019	0.828285	-2.25406
12	4967182	cg24431681		0.591323	-3.93763	3.89045	0.000303239	0.828285	-2.25431
11	65101539	cg15929437	DPF2;DPF2	1.62919	-4.29506	3.88891	0.00030471	0.828285	-2.25597
2	20850802	cg11665564	HS1BP3	14.3518	-8.86915	3.8887	0.000304913	0.828285	-2.2562
6	47640862	cg10499377	ADGRF2	0.979834	2.17732	3.88751	0.000306054	0.828285	-2.25749
1	155164622	cg12678006	MIR92B	2.05731	-5.92384	3.88699	0.000306551	0.828285	-2.25805
11	59295398	cg26521766		1.19543	2.33603	3.88238	0.000311023	0.835265	-2.26304
11	67188389	cg08173356	CARNS1;CARNS1	8.54773	-7.24833	3.88028	0.000313077	0.835265	-2.26531
1	232940329	cg19712123	MAP10	1.32084	2.21573	3.87886	0.000314474	0.835265	-2.26684
10	131567828	cg01079118		-1.0333	3.68607	-3.8782	0.000315125	0.835265	-2.26755
4	185725241	cg23601181	ACSL1;ACSL1;ACSL1;ACSL1;ACSL1	-1.62862	2.89415	-3.88679	0.000312747	0.835265	-2.26792
2	206764479	cg18084441		0.697308	2.85873	3.87678	0.000316532	0.835817	-2.26909
17	39382445	cg11825302	KRTAP9-2	-0.910342	3.14221	-3.86869	0.000324661	0.84019	-2.27783
22	38287268	cg13390224		0.835834	1.93138	3.8681	0.000325259	0.84019	-2.27847
13	95364993	cg27253670	SOX21;SOX21-AS1	0.855164	-4.09912	3.86536	0.000328059	0.84019	-2.28142
8	1309865	cg00298921	DLGAP2	0.867747	3.06339	3.86524	0.000328186	0.84019	-2.28156
2	170217401	cg02361027	LRP2	-1.12551	2.15938	-3.86177	0.000331762	0.84019	-2.28529
1	208266216	cg12597281	PLXNA2	-0.647501	3.4735	-3.86117	0.000332387	0.84019	-2.28594
6	34206214	cg23238986	HMGA1;HMGA1;HMGA1;HMGA1;HMGA1;HMGA1;HMGA1;HMGA1;HMGA1;HMGA1;HMGA1;HMGA1	0.493929	-3.17613	3.86067	0.000332914	0.84019	-2.28649
15	86304349	cg01038325	KLHL25	-0.652098	3.22471	-3.86009	0.000333516	0.84019	-2.28711
1	53924389	cg10818160	DMRTB1	0.768696	2.69869	3.85881	0.00033485	0.84019	-2.28849
2	198248729	cg15132866		0.533103	2.02863	3.8583	0.000335386	0.84019	-2.28904
17	76976357	cg17836612	LGALS3BP	-0.602307	1.71505	-3.85776	0.000335952	0.84019	-2.28962
12	51782159	cg24537836	GALNT6	-0.794391	-1.43609	-3.85659	0.000337188	0.84019	-2.29089
2	102091318	cg02561771	RFX8	0.868837	-3.68487	3.85419	0.000339727	0.84019	-2.29348
12	116413345	cg08291366	MED13L	-1.54565	3.51187	-3.85349	0.000340473	0.84019	-2.29424
1	161994277	cg19130550	OLFML2B;OLFML2B;OLFML2B	-2.04524	-4.52314	-3.85267	0.000341345	0.84019	-2.29512
2	237413014	cg09206665	IQCA1;IQCA1;IQCA1;IQCA1	0.841977	3.19693	3.85185	0.000342221	0.84019	-2.296
13	80915128	cg04180253	SPRY2;SPRY2;SPRY2;SPRY2	3.91913	-6.70071	3.85084	0.000343302	0.84019	-2.29709
6	166400879	cg06128195	LINC00473;LINC00473;LINC00602	5.30439	-4.80322	3.84626	0.000348254	0.84019	-2.30204
7	37382349	cg16137493	ELMO1;ELMO1;ELMO1	1.08373	-4.50733	3.8462	0.000348312	0.84019	-2.30209
16	50614342	cg17366016	NKD1	0.933154	3.4065	3.84516	0.000349453	0.84019	-2.30322
4	146018864	cg07571180	ANAPC10;ANAPC10;ANAPC10;ANAPC10;ANAPC10;ANAPC10;ANAPC10;ANAPC10;ANAPC10;ANAPC10;ABCE1;ABCE1	2.49993	-4.6013	3.84514	0.000349471	0.84019	-2.30324
11	35440062	cg24183324	SLC1A2;SLC1A2;SLC1A2	-1.90136	-3.55693	-3.84308	0.000351728	0.84019	-2.30546
5	100004512	cg21053591		-1.32425	2.30219	-3.84055	0.000354514	0.84019	-2.30819
11	71093435	cg24767646		-0.731495	2.85429	-3.83952	0.000355661	0.84019	-2.3093
1	154145447	cg24017881	TPM3;TPM3;TPM3;TPM3;TPM3;TPM3;TPM3;TPM3;TPM3;TPM3	-1.14829	3.40307	-3.83935	0.000355853	0.84019	-2.30949
18	59854419	cg11486519	PIGN;PIGN;KIAA1468;KIAA1468;KIAA1468;KIAA1468;KIAA1468;KIAA1468;KIAA1468;KIAA1468;KIAA1468;KIAA1468;KIAA1468;KIAA1468;KIAA1468;KIAA1468;KIAA1468;KIAA1468;KIAA1468;KIAA1468	13.3756	-6.85558	3.8391	0.000356131	0.84019	-2.30976
17	81034122	cg25912699		1.21235	2.76054	3.83649	0.000359034	0.84019	-2.31256
14	104029502	cg05980791	BAG5;BAG5;BAG5;APOPT1;APOPT1;APOPT1;APOPT1;APOPT1;APOPT1	1.43234	-4.68804	3.83548	0.000360174	0.84019	-2.31366
13	25496605	cg16925970	CENPJ;CENPJ;CENPJ	1.59608	-4.10109	3.83521	0.000360475	0.84019	-2.31395
3	98621184	cg04489803	DCBLD2	5.33022	-4.12582	3.83483	0.000360898	0.84019	-2.31435
3	151864598	ch.3.2997854F		1.63853	-3.97018	3.83466	0.000361092	0.84019	-2.31454
7	89841767	cg02206373	STEAP2-AS1;STEAP2;STEAP2;STEAP2;STEAP2;STEAP2;STEAP2	-1.0653	2.63048	-3.83259	0.000363434	0.84019	-2.31677
11	35252384	cg15427520	CD44;CD44;CD44;CD44;CD44;CD44;CD44	-1.4837	3.71371	-3.83156	0.000364609	0.84019	-2.31789
14	90422831	cg15356780	TDP1;TDP1;TDP1	0.669595	-3.87599	3.82852	0.00036808	0.84019	-2.32116
13	114111919	cg07675259	DCUN1D2	-1.18718	3.52385	-3.82773	0.000368986	0.84019	-2.32201
1	156452258	cg08943375	MEF2D;MEF2D	-0.514827	1.46884	-3.82748	0.000369273	0.84019	-2.32228
7	101175478	cg03614579	COL26A1;COL26A1	0.804395	2.37969	3.82677	0.00037009	0.84019	-2.32304
19	15218614	cg24337338	SYDE1;SYDE1	2.46397	-5.83078	3.82627	0.00037067	0.84019	-2.32358
5	60240938	cg09858107	ERCC8;ERCC8;ERCC8;ERCC8;NDUFAF2	1.01643	-3.85843	3.82323	0.000374195	0.84019	-2.32685
5	67535553	cg01251150	PIK3R1	-1.1816	-3.64954	-3.82285	0.000374635	0.84019	-2.32726
3	47821224	cg02981368	SMARCC1	-1.65515	2.84774	-3.82238	0.000375191	0.84019	-2.32777
2	190305608	cg18921061	WDR75;WDR75	1.02593	-4.27591	3.8201	0.000377866	0.84019	-2.33023
16	54353299	cg10161039		0.763966	3.22286	3.81996	0.000378024	0.84019	-2.33037
22	51066776	cg07453718	ARSA;ARSA;ARSA;ARSA;ARSA	5.38418	-6.61415	3.81762	0.000380793	0.84019	-2.3329
6	36283929	cg02959688	C6orf222	-1.34376	3.22971	-3.81642	0.000382222	0.84019	-2.33419
2	121748218	cg15809352	GLI2	-0.675869	3.55385	-3.81641	0.000382232	0.84019	-2.3342
9	134955334	cg26228569	MED27;MED27;MED27	1.19494	-3.86437	3.81569	0.000383087	0.84019	-2.33497
6	31632951	cg00281967	GPANK1;GPANK1;GPANK1;GPANK1;GPANK1;CSNK2B;CSNK2B	0.64869	-4.09988	3.81538	0.000383459	0.84019	-2.33531
7	55714413	cg14753042		-0.920113	3.22804	-3.81512	0.000383766	0.84019	-2.33558
13	114084619	cg04579632	ADPRHL1;ADPRHL1	0.434641	2.50323	3.8145	0.000384509	0.84019	-2.33625
3	185300461	cg22699202		1.07534	3.50047	3.81255	0.000386856	0.84019	-2.33836
1	26560657	cg22494505	CEP85;CEP85;CEP85	2.00578	-5.51091	3.81254	0.000386865	0.84019	-2.33837
20	17950611	cg00124175	SNX5;SNX5;SNX5;MGME1;MGME1;MGME1	1.02771	-4.11148	3.8093	0.000390785	0.84019	-2.34185
17	60729882	cg00679546	MRC2	0.682696	-3.4174	3.8087	0.000391509	0.84019	-2.34249
2	47975162	cg04940310		1.045	3.61334	3.80777	0.000392651	0.84019	-2.3435
16	11628209	cg22076400		-0.744557	3.18232	-3.80756	0.000392906	0.84019	-2.34372
18	11850907	cg19803976	GNAL;GNAL;GNAL;CHMP1B	-2.37166	-3.77604	-3.86048	0.000339485	0.84019	-2.34639
6	80816087	cg25637836	BCKDHB;BCKDHB;BCKDHB;BCKDHB	5.22233	-4.92206	3.80342	0.000397992	0.84019	-2.34817
11	1784980	cg04984200	CTSD	0.868351	-4.33112	3.80159	0.000400263	0.84019	-2.35014
1	232750286	cg13361910		-0.73132	3.30577	-3.8	0.000402244	0.84019	-2.35185
7	98476498	cg12855247	TRRAP;TRRAP	14.3737	-9.06161	3.79987	0.000402405	0.84019	-2.35199
17	40130146	cg11366897	DNAJC7;DNAJC7;DNAJC7	1.12884	3.98981	3.79869	0.000403888	0.84019	-2.35326
1	117637084	cg19582647	TTF2;MIR942	0.703823	2.89278	3.7985	0.000404122	0.84019	-2.35346
16	229528	cg05274179	HBQ1	1.62451	4.52198	3.79806	0.000404673	0.84019	-2.35393
17	72427378	cg06060595	GPRC5C	1.05436	-4.24607	3.79782	0.000404975	0.84019	-2.35419
14	105262269	cg06895316	AKT1;AKT1	9.67412	-7.44482	3.79777	0.00040504	0.84019	-2.35425
18	32191516	cg11603010	DTNA;DTNA;DTNA;DTNA;DTNA;DTNA;DTNA;DTNA	-1.08996	2.72463	-3.79755	0.000405321	0.84019	-2.35449
11	20178979	cg05469285	DBX1	9.76336	-5.23451	3.79748	0.000405405	0.84019	-2.35456
2	198618	cg15059367		-1.72306	2.7308	-3.79718	0.000405783	0.84019	-2.35488
14	39901091	cg11221049	FBXO33	1.6686	-4.76835	3.79657	0.00040656	0.84019	-2.35554
11	33182787	cg06714086	CSTF3;CSTF3;CSTF3;CSTF3-AS1	0.528919	-3.76166	3.79634	0.00040685	0.84019	-2.35579
11	74430117	cg16056964	CHRDL2;CHRDL2;CHRDL2;CHRDL2;CHRDL2;CHRDL2	1.24913	3.54008	3.79219	0.000412122	0.84019	-2.36025
12	104682422	cg19638406	TXNRD1;TXNRD1;TXNRD1;TXNRD1;TXNRD1;TXNRD1;TXNRD1	0.791115	-3.96764	3.79091	0.000413759	0.84019	-2.36162
10	22518027	cg25248628		-2.29025	-4.81147	-3.78979	0.000415202	0.84019	-2.36283
8	75262759	cg17658084	GDAP1;GDAP1;GDAP1	1.24074	-4.31755	3.78953	0.000415542	0.84019	-2.36311
6	35265568	cg13425174	DEF6	0.733638	-3.6306	3.78806	0.000417442	0.84019	-2.36469
11	102720587	cg18321207		1.24029	2.3885	3.79557	0.000415223	0.84019	-2.36552
4	2627246	cg00097088	FAM193A;FAM193A;FAM193A;FAM193A;FAM193A;FAM193A	1.23227	3.14607	3.78612	0.000419964	0.84019	-2.36677
16	88136418	cg01722498		-0.632992	3.01202	-3.78588	0.000420275	0.84019	-2.36703
2	109222878	cg07104362	LIMS1;LIMS1;LIMS1;LIMS1	-1.40437	2.87998	-3.78437	0.000422252	0.84019	-2.36865
8	49090318	cg21008145		0.586498	2.31978	3.78418	0.000422498	0.84019	-2.36886
15	72669047	cg08625920	HEXA;HEXA;HEXA;HEXA-AS1	-0.851444	-3.34899	-3.78225	0.000425035	0.84019	-2.37093
7	17704924	cg16495016		-0.562117	2.93653	-3.78158	0.000425919	0.84019	-2.37165
8	19117043	cg03211546		-1.30987	3.45884	-3.77823	0.000430369	0.84019	-2.37525
2	73298989	cg26664455	SFXN5;SFXN5;SFXN5;SFXN5;SFXN5;SFXN5	16.4124	-9.99005	3.77584	0.000433558	0.84019	-2.37781
1	66797701	cg03442467	PDE4B;PDE4B;PDE4B;PDE4B;PDE4B;PDE4B	1.52536	-3.54602	3.77566	0.00043381	0.84019	-2.37801
1	241372556	cg19307750	RGS7;RGS7;RGS7;RGS7	0.88629	1.9003	3.7753	0.000434285	0.84019	-2.37839
17	48712198	cg19248656	ABCC3;ABCC3	-1.78281	-5.4045	-3.77425	0.000435704	0.84019	-2.37952
3	87724165	cg24197536		0.813103	1.10061	3.77827	0.000438004	0.84019	-2.38397
3	26752706	cg07518989		-0.720132	1.68015	-3.76734	0.000445127	0.84019	-2.38693
16	86580410	cg09775238	MTHFSD;MTHFSD;MTHFSD;MTHFSD;MTHFSD;MTHFSD;MTHFSD	0.590973	3.3578	3.76706	0.000445521	0.84019	-2.38724
19	51611660	cg16576664	CTU1	0.799463	-4.16659	3.76544	0.00044776	0.84019	-2.38898
6	154876352	cg14350969		0.870156	2.21594	3.76522	0.000448056	0.84019	-2.38921
2	138859323	cg21246381	LINC01832	1.12598	2.97022	3.76463	0.000448885	0.84019	-2.38985
16	66642627	cg10440450	CMTM3;CMTM3;CMTM3;CMTM3	11.9048	-7.72754	3.76425	0.000449412	0.84019	-2.39025
5	58469876	cg13280741	PDE4D;PDE4D;PDE4D;PDE4D;PDE4D;PDE4D	-1.63822	2.76517	-3.76377	0.000450079	0.84019	-2.39077
17	28103313	cg04673494	SSH2;SSH2;SSH2	-1.02398	3.33131	-3.76075	0.000454303	0.84019	-2.39401
18	62002141	cg01148148	LINC01924	0.950337	2.78699	3.76072	0.000454345	0.84019	-2.39404
19	9250871	cg14161192	ZNF317;ZNF317;ZNF317	0.863896	-4.08212	3.75969	0.000455792	0.84019	-2.39514
4	3520760	cg20389822	LRPAP1;LRPAP1	0.5418	2.63914	3.75911	0.000456616	0.84019	-2.39577
7	37488671	cg15067340	ELMO1;ELMO1	3.67179	-3.99773	3.75881	0.000457039	0.84019	-2.39609
5	56282076	cg06097000		-0.896999	3.44165	-3.83387	0.000368769	0.84019	-2.39723
5	130971239	cg20726948	RAPGEF6;RAPGEF6;RAPGEF6;RAPGEF6;RAPGEF6;RAPGEF6	1.74268	-5.47676	3.75764	0.000458694	0.84019	-2.39734
14	74960130	cg01311559	NPC2;ISCA2;ISCA2	1.13648	-4.44408	3.75759	0.000458769	0.84019	-2.3974
10	1725096	cg23695794	ADARB2	-0.975449	3.14686	-3.75701	0.00045958	0.84019	-2.39801
7	116312291	cg14744768	MET;MET;MET;MET	15.3065	-8.77223	3.75686	0.000459795	0.84019	-2.39817
10	13568099	cg01283625		-0.910553	-0.802548	-3.76422	0.000457398	0.84019	-2.39894
14	69704317	cg19686372	EXD2;EXD2;EXD2;EXD2;EXD2;EXD2;EXD2	0.627033	3.11156	3.75579	0.000461326	0.84019	-2.39932
7	1980117	cg20777796	MAD1L1;MAD1L1;MAD1L1;MAD1L1;MAD1L1;MAD1L1	-1.49749	-3.43777	-3.75487	0.000462637	0.84019	-2.40031
17	27279400	cg01406758	PHF12;PHF12;PHF12	5.23499	-5.28685	3.75449	0.000463175	0.84019	-2.40071
1	31645785	cg07620244		-1.03789	2.82857	-3.75255	0.000465962	0.84019	-2.40279
2	128354089	cg25314706	MYO7B	0.860817	4.68764	3.75232	0.00046629	0.84019	-2.40304
12	49444296	cg00011350	KMT2D	-1.0032	3.94652	-3.7521	0.000466616	0.84019	-2.40328
11	66139342	cg24420770	SLC29A2;SLC29A2;SLC29A2;SLC29A2	20.114	-9.12441	3.75099	0.000468215	0.84019	-2.40447
11	64086020	cg23615572	TRMT112;TRMT112;TRMT112;PRDX5;PRDX5;PRDX5	1.46416	-4.82179	3.74979	0.000469954	0.84019	-2.40575
3	195936018	cg11384525	ZDHHC19;ZDHHC19;ZDHHC19	-0.572234	2.85525	-3.74897	0.000471153	0.84019	-2.40664
19	11670027	cg25734977	ELOF1	5.7962	-5.98453	3.74884	0.000471343	0.84019	-2.40678
2	171553350	cg09514310		0.929697	4.77232	3.74842	0.000471954	0.84019	-2.40722
2	145149645	cg24555591	ZEB2;ZEB2	1.06993	3.09091	3.74661	0.000474596	0.84019	-2.40916
14	69658356	cg01028283	EXD2;EXD2;EXD2;EXD2;EXD2;EXD2;EXD2	-0.590424	-4.02081	-3.74579	0.000475798	0.84019	-2.41004
10	97514686	cg14755760	ENTPD1;ENTPD1-AS1;ENTPD1;ENTPD1;ENTPD1;ENTPD1;ENTPD1;ENTPD1;ENTPD1;ENTPD1	-1.14872	2.81845	-3.74485	0.000477186	0.84019	-2.41105
4	76440715	cg18508824	RCHY1;RCHY1;RCHY1;RCHY1;RCHY1;RCHY1;RCHY1;RCHY1;RCHY1;RCHY1;RCHY1;THAP6;THAP6;THAP6	-0.99552	2.1293	-3.74478	0.000477281	0.84019	-2.41112
4	128703180	cg16574924	HSPA4L;HSPA4L;HSPA4L;HSPA4L	18.6823	-8.7241	3.74415	0.000478216	0.84019	-2.4118
4	17318093	cg17861424		-0.962262	3.09481	-3.74369	0.0004789	0.84019	-2.41229
4	91021029	cg08824688		-1.09175	2.46283	-3.7427	0.000480357	0.84019	-2.41335
7	53880674	cg27589932	LINC01446	-1.54381	3.16017	-3.7425	0.000480653	0.84019	-2.41356
2	207481005	cg07582608	ADAM23	1.25073	3.38396	3.74027	0.000483981	0.84019	-2.41596
8	624213	cg10290321	ERICH1;ERICH1	1.7655	2.62659	3.74742	0.000481654	0.84019	-2.41682
1	92632588	cg09860053		-1.44002	3.16336	-3.73881	0.000486155	0.84019	-2.41751
1	26496236	cg21851967	ZNF593	0.636924	-3.42827	3.73867	0.000486377	0.84019	-2.41767
6	30043354	cg27532187	RNF39;RNF39	-2.07381	-4.7033	-3.73719	0.000488603	0.84019	-2.41926
6	39083072	cg26287783	SAYSD1;SAYSD1	0.651103	-3.7094	3.73662	0.000489452	0.84019	-2.41986
20	61914812	cg12171807	ARFGAP1;ARFGAP1;ARFGAP1;ARFGAP1;ARFGAP1;ARFGAP1;ARFGAP1	-0.650719	3.03368	-3.73637	0.000489833	0.84019	-2.42013
2	14886267	cg26760802		1.06483	2.94186	3.73511	0.00049174	0.84019	-2.42148
1	6557779	cg18810133	PLEKHG5;PLEKHG5;PLEKHG5	1.99622	-6.11124	3.73419	0.000493142	0.84019	-2.42246
2	95879877	cg03767450		1.01487	3.77317	3.73273	0.000495362	0.84019	-2.42402
2	200321161	cg01893414	SATB2;SATB2;SATB2;SATB2	-0.667325	-3.21414	-3.73088	0.000498201	0.84019	-2.42601
4	146859647	cg25517592	ZNF827;ZNF827	2.65667	-4.86572	3.73079	0.000498336	0.84019	-2.4261
16	56677335	cg27334900	MT1DP;MT1DP	-1.30287	-5.40656	-3.73059	0.000498639	0.84019	-2.42631
11	82904900	cg25633727	ANKRD42;ANKRD42;ANKRD42;ANKRD42;ANKRD42;ANKRD42;ANKRD42	13.9602	-8.63638	3.73048	0.00049881	0.84019	-2.42643
14	39886280	cg20244763	FBXO33	-0.985368	3.61843	-3.73003	0.000499509	0.84019	-2.42692
1	114520936	cg23032922	OLFML3;OLFML3;OLFML3	-0.941217	3.10167	-3.72896	0.000501146	0.84019	-2.42805
15	95023397	cg21202576	MCTP2;MCTP2	1.73864	2.96463	3.73619	0.000498564	0.84019	-2.42876
11	120930708	cg04834915	TBCEL;TBCEL	-1.24811	2.8357	-3.72784	0.000502882	0.84019	-2.42926
1	6614664	cg05086993	NOL9;TAS1R1;TAS1R1	4.50131	-4.82941	3.7265	0.000504958	0.84019	-2.43069
1	65345272	cg17336761	JAK1;JAK1;JAK1;JAK1;JAK1;JAK1;JAK1;JAK1	-0.85026	3.41325	-3.72625	0.000505348	0.84019	-2.43095
17	1637068	cg23407809	WDR81;WDR81;WDR81;WDR81	-0.755889	2.67272	-3.72616	0.000505488	0.84019	-2.43105
13	52586563	cg19751179	ATP7B;ATP7B;ATP7B;ATP7B;ATP7B;ALG11;ALG11	12.939	-7.12763	3.72452	0.000508048	0.84019	-2.4328
2	12619199	cg17282989	MIR3681HG	-0.821194	3.08669	-3.72447	0.000508131	0.84019	-2.43286
10	21675330	cg21878131		0.655928	2.04893	3.7239	0.000509028	0.84019	-2.43347
5	112630041	cg18348337	MCC;MCC	-1.41552	-4.06976	-3.72344	0.000509752	0.84019	-2.43397
10	13203598	cg12195984	MCM10;MCM10	10.1952	-5.17082	3.72234	0.000511472	0.84019	-2.43514
4	1807380	cg09711356	FGFR3;FGFR3;FGFR3	-0.721428	3.06069	-3.72224	0.000511636	0.84019	-2.43525
6	17033332	cg11317596		-1.27923	2.09171	-3.72196	0.000512069	0.84019	-2.43554
13	48612267	cg09611287	NUDT15;NUDT15;NUDT15;NUDT15	1.05507	-3.98541	3.71961	0.000515793	0.84019	-2.43806
6	26596088	cg06871863	ABT1	4.48687	-6.05337	3.71919	0.00051646	0.84019	-2.43851
1	184411563	cg17170133	C1orf21	-1.27516	3.23497	-3.71884	0.000517026	0.84019	-2.43889
2	210559585	cg14777022	MAP2;MAP2;MAP2;MAP2	-0.698403	2.88653	-3.71862	0.000517375	0.84019	-2.43912
1	59884012	cg19245498	FGGY;FGGY;FGGY;FGGY	0.996733	2.82612	3.71602	0.000521523	0.84019	-2.4419
2	95822125	cg24206697	ZNF514;ZNF514	-1.05774	4.1577	-3.71556	0.000522262	0.84019	-2.44239
16	69385827	cg18368125	TMED6	0.735639	3.32677	3.71534	0.000522613	0.84019	-2.44262
1	44775840	cg08685853	ERI3;ERI3;ERI3;ERI3;ERI3	-0.544626	0.0890903	-3.71389	0.000524946	0.84019	-2.44417
7	75260791	cg00361176	HIP1;HIP1	0.543563	2.18058	3.7136	0.000525424	0.84019	-2.44449
7	156685824	cg10063233	LMBR1	21.8319	-12.3143	3.71131	0.000529133	0.84019	-2.44693
4	147442947	cg22115363	SLC10A7;SLC10A7;SLC10A7;SLC10A7;SLC10A7;SLC10A7;SLC10A7	1.22313	-4.87643	3.71127	0.000529198	0.84019	-2.44697
17	29948418	cg03230987		-1.20923	3.01654	-3.71093	0.000529752	0.84019	-2.44734
15	78441560	cg11483887	IDH3A	-0.924272	-4.39009	-3.70842	0.000533859	0.84019	-2.45002
4	83190341	cg11306687		-0.899409	2.37936	-3.70814	0.000534311	0.84019	-2.45032
3	127682324	cg14753757	KBTBD12	0.836322	2.32489	3.70731	0.000535682	0.84019	-2.45121
1	25255314	cg20801718	RUNX3;RUNX3;RUNX3	0.909274	-4.087	3.70669	0.000536701	0.84019	-2.45187
2	160654866	cg20730198	CD302;CD302;CD302;LY75-CD302;LY75-CD302	-1.21932	-2.42429	-3.70623	0.000537464	0.84019	-2.45236
3	47844655	cg00247020	DHX30;DHX30;DHX30;DHX30	0.577848	-3.7334	3.70527	0.000539045	0.84019	-2.45338
13	107559229	cg01623879		1.07458	1.02709	3.70471	0.000539977	0.84019	-2.45398
22	36681341	cg21009747	MYH9	1.08204	5.88686	3.70393	0.000541277	0.84019	-2.45482
21	45113973	cg26144207	RRP1B	-0.644831	3.11725	-3.70294	0.00054292	0.84019	-2.45587
4	1110197	cg10524642	LOC105374344;TMED11P	-1.73316	3.15861	-3.70285	0.000543074	0.84019	-2.45597
21	32535242	cg12284093	TIAM1	-1.42634	3.02811	-3.70157	0.000545205	0.84019	-2.45733
22	30774026	cg12110826	CCDC157;CCDC157;KIAA1656	-0.45187	2.57611	-3.70114	0.000545939	0.84019	-2.4578
4	75252994	cg18220666	EREG	1.27906	3.13232	3.70096	0.00054623	0.84019	-2.45799
10	116697666	cg01640051	TRUB1	-1.70269	3.74532	-3.69993	0.00054796	0.84019	-2.45909
5	93382458	cg18331133	FAM172A;FAM172A;FAM172A;FAM172A	-0.641445	3.63862	-3.69847	0.000550422	0.84019	-2.46064
8	12611986	cg06378130	LONRF1;LONRF1;LONRF1;LONRF1	17.2578	-10.1364	3.69776	0.000551637	0.84019	-2.46141
10	75757814	cg18802414	VCL;VCL	15.8086	-9.33656	3.69698	0.000552948	0.84019	-2.46224
2	127933617	cg13858900		0.806746	4.5831	3.69671	0.000553404	0.84019	-2.46252
16	518445	cg23136232	RAB11FIP3	-0.521472	2.34103	-3.69627	0.000554164	0.84019	-2.463
10	104615952	cg01633438	BORCS7;BORCS7;BORCS7-ASMT	-1.2381	3.60566	-3.69387	0.000558251	0.84019	-2.46556
6	1802750	cg06180895	GMDS;GMDS	-1.48894	3.20924	-3.69365	0.000558632	0.84019	-2.46579
4	8442326	cg08083689	ACOX3;ACOX3;TRMT44	0.656986	-3.78295	3.69319	0.000559418	0.84019	-2.46628
17	75861388	cg25511831		-0.781912	3.11935	-3.69082	0.000563497	0.84019	-2.46881
4	129708869	cg09653536		-0.706097	3.07783	-3.69036	0.000564305	0.84019	-2.46931
1	111162624	cg12812290	KCNA2	1.50101	-3.75134	3.68965	0.000565527	0.84019	-2.47006
12	122741478	cg02658797	VPS33A	-1.25799	3.03552	-3.68893	0.000566772	0.84019	-2.47083
1	3155965	cg03082523	PRDM16;PRDM16	0.36974	0.918646	3.68876	0.000567079	0.84019	-2.47101
3	187452863	cg21739584	BCL6;BCL6;BCL6	-0.871718	2.85541	-3.68733	0.000569565	0.84019	-2.47254
4	153002318	cg08671536		1.39515	2.79423	3.68556	0.000572664	0.84019	-2.47442
4	76751767	cg23730463		-1.42674	3.10621	-3.69277	0.000569447	0.84019	-2.47483
2	61722716	cg14207507	XPO1	-1.22208	2.73406	-3.68474	0.000574113	0.84019	-2.4753
10	86108281	cg19124596	CCSER2;CCSER2;CCSER2	-1.16446	3.36768	-3.68354	0.000576213	0.84019	-2.47657
16	53737753	cg10201388	RPGRIP1L;RPGRIP1L;RPGRIP1L;RPGRIP1L;RPGRIP1L;RPGRIP1L;FTO	-1.28107	-5.11318	-3.68267	0.000577753	0.84019	-2.4775
12	132629047	cg12025289	DDX51;NOC4L	15.2273	-8.64275	3.68233	0.000578362	0.84019	-2.47787
1	54092152	cg19857925	GLIS1	0.866008	1.97942	3.68201	0.000578928	0.84019	-2.47821
22	48943932	cg07709384	FAM19A5;LOC284933	-0.473044	2.68047	-3.68016	0.000582211	0.84019	-2.48018
6	28501144	cg09770075	GPX5;GPX5;GPX5	1.1968	1.74645	3.6796	0.000583226	0.84019	-2.48078
5	91137099	cg16231394		1.08193	2.60539	3.67816	0.000585804	0.84019	-2.48232
12	27485699	cg26732433	ARNTL2;ARNTL2;ARNTL2;ARNTL2;ARNTL2	2.47586	-6.29301	3.67762	0.000586765	0.84019	-2.48289
5	23429048	cg16665911		-1.23618	2.44742	-3.67582	0.000590006	0.84019	-2.48481
3	10184007	cg22782492	VHL;VHL	0.721908	-3.912	3.67554	0.000590518	0.84019	-2.48511
1	21032072	cg12459000	KIF17;KIF17;KIF17	1.25751	1.75604	3.67486	0.00059174	0.84019	-2.48583
1	37939923	cg12600418	LINC01137;ZC3H12A;ZC3H12A;ZC3H12A	-16.9528	-10.0715	-3.67446	0.000592467	0.84019	-2.48625
7	1966361	cg03586240	MAD1L1;MAD1L1;MAD1L1;MAD1L1;MAD1L1;MAD1L1	-1.13496	0.136374	-3.68864	0.000586583	0.84019	-2.48852
14	67909369	cg08231997	MIR5694	0.642788	1.54046	3.67208	0.0005968	0.84019	-2.48879
3	9943937	cg13581832	IL17RE;IL17RE;IL17RE;IL17RE;IL17RE	0.741927	-3.61518	3.67185	0.000597229	0.84019	-2.48904
5	33801279	cg07761221	ADAMTS12;ADAMTS12;ADAMTS12	1.03373	2.67291	3.6717	0.0005975	0.84019	-2.4892
16	22214346	cg26588398		-1.05735	3.38519	-3.67168	0.000597541	0.84019	-2.48922
2	128177324	cg13137780	PROC	-0.505005	2.73793	-3.67128	0.000598266	0.84019	-2.48965
10	9450208	cg16236688		0.47583	1.00235	3.67127	0.000598275	0.84019	-2.48965
7	142977348	cg09918454	LOC105375545	0.95945	2.1834	3.67121	0.0005984	0.84019	-2.48972
1	184616329	cg00163089		-0.52135	2.5704	-3.67023	0.000600193	0.84019	-2.49077
11	123229073	cg10176687		-1.80093	-4.77246	-3.67013	0.000600367	0.84019	-2.49087
13	107319960	cg01632040	LINC00443	1.10806	3.01309	3.66973	0.000601111	0.84019	-2.4913
2	18742450	cg01756063	RDH14;NT5C1B-RDH14;NT5C1B-RDH14	0.743908	1.88719	3.66859	0.000603213	0.84019	-2.49251
2	36803709	cg18538236	FEZ2;FEZ2	1.49299	2.30286	3.66831	0.000603717	0.84019	-2.4928
19	56090686	cg07239227	ZNF579	-0.750092	3.05571	-3.6681	0.000604117	0.84019	-2.49303
2	101618566	cg03183257	RPL31;RPL31;RPL31	3.259	-6.53404	3.66767	0.000604906	0.84019	-2.49349
1	229762148	cg04122790	TAF5L;TAF5L;URB2;URB2	0.644709	-3.55888	3.66586	0.000608264	0.84019	-2.49542
1	61623366	cg12126901	NFIA;NFIA;NFIA;NFIA	2.69448	-4.4078	3.66542	0.000609086	0.84019	-2.49589
15	31684143	cg03954442	KLF13	1.15927	-5.06715	3.6643	0.000611174	0.84019	-2.49708
3	99629837	cg06077670	CMSS1;FILIP1L;FILIP1L	-1.54471	3.57816	-3.66401	0.000611721	0.84019	-2.49739
14	102939600	cg03116171	TECPR2	0.602733	3.15243	3.66396	0.000611802	0.84019	-2.49744
1	34403513	cg01199923	CSMD2;CSMD2	0.640826	2.59978	3.66372	0.000612256	0.84019	-2.4977
3	45635693	cg10545536	LIMD1	9.76011	-7.58135	3.66357	0.00061254	0.84019	-2.49786
3	184313390	cg21402687		-0.787607	3.34202	-3.6633	0.000613055	0.84019	-2.49815
3	51518069	cg17466475	DCAF1;DCAF1	1.88433	3.30799	3.66141	0.000616592	0.84019	-2.50015
3	138048370	cg24820508	NME9	0.682706	-3.87257	3.66111	0.000617154	0.84019	-2.50047
16	89951949	cg00980568	TCF25	-1.39386	3.6613	-3.661	0.000617379	0.84019	-2.5006
18	53884577	cg08564097		-1.23565	3.18985	-3.66084	0.000617678	0.84019	-2.50077
5	132689717	cg07727813	FSTL4	0.658728	3.17145	3.66041	0.000618492	0.84019	-2.50122
5	170845627	cg16377817	FGF18	-0.653291	0.609589	-3.6602	0.000618882	0.84019	-2.50144
6	45389860	cg14447047	RUNX2;RUNX2;RUNX2	-1.79013	-5.62978	-3.66016	0.000618955	0.84019	-2.50148
11	123017634	cg19599066	CLMP	0.482601	2.62421	3.66013	0.000619014	0.84019	-2.50152
10	34871720	cg23804261	PARD3;PARD3;PARD3;PARD3;PARD3;PARD3;PARD3;PARD3;PARD3;PARD3;PARD3	1.2416	3.7383	3.65992	0.000619415	0.84019	-2.50174
2	232469809	cg15024130		0.967479	-3.99748	3.65971	0.000619799	0.84019	-2.50196
10	23726947	cg25466249	OTUD1	-0.879095	3.43177	-3.6588	0.000621531	0.84019	-2.50293
2	191447673	cg00402312		-1.00371	2.68841	-3.65846	0.000622179	0.84019	-2.5033
2	27994528	cg14093101	MRPL33;MRPL33	1.80405	-5.51947	3.65685	0.000625243	0.84019	-2.50501
12	80327755	cg22199628	PPP1R12A;PPP1R12A;PPP1R12A;PPP1R12A	0.493165	-3.53594	3.6563	0.000626304	0.84019	-2.5056
4	153884312	cg15974487	FHDC1	0.567825	2.54857	3.65602	0.000626831	0.84019	-2.50589
5	121723824	cg09232055	SNCAIP;SNCAIP;SNCAIP;SNCAIP;SNCAIP;SNCAIP	0.637242	2.39284	3.6553	0.000628214	0.84019	-2.50666
2	8259473	cg06451983	LINC00299	-0.766158	3.08743	-3.65507	0.000628654	0.84019	-2.5069
11	59559673	cg24025119	STX3;STX3	-0.479313	2.34888	-3.65168	0.000635199	0.84019	-2.51051
9	110880175	cg06443562		-0.769505	3.26551	-3.65144	0.000635669	0.84019	-2.51077
8	144891915	cg26400491	SCRIB;SCRIB	2.73559	4.06728	3.6501	0.000638274	0.84019	-2.51219
12	113839946	cg23158535	SDS	0.58269	2.0767	3.64899	0.000640437	0.84019	-2.51337
3	10325711	cg02084912	GHRLOS;GHRLOS;GHRLOS;GHRLOS;GHRLOS;GHRLOS;LINC00852	-0.906665	3.66778	-3.64879	0.00064083	0.84019	-2.51359
6	100055173	cg24688826	PRDM13	-0.533998	-2.78108	-3.64873	0.000640934	0.84019	-2.51364
1	25756842	cg01136232	TMEM57;TMEM57	1.35553	-3.208	3.64869	0.000641023	0.84019	-2.51369
17	19841008	cg17834252	AKAP10;AKAP10	-1.19168	3.44087	-3.64844	0.000641515	0.84019	-2.51396
5	112601069	cg19075111	MCC;MCC	1.02268	2.61948	3.64821	0.000641967	0.84019	-2.5142
20	25176907	cg25647845	LOC101926889;ENTPD6;ENTPD6;ENTPD6;ENTPD6;ENTPD6;ENTPD6;ENTPD6;ENTPD6;ENTPD6;ENTPD6;ENTPD6;ENTPD6;ENTPD6;ENTPD6;ENTPD6;ENTPD6;ENTPD6;ENTPD6;ENTPD6;ENTPD6;ENTPD6;ENTPD6;ENTPD6;ENTPD6	1.79693	-4.9853	3.64636	0.000645594	0.84019	-2.51617
19	3693164	cg05809578	PIP5K1C;PIP5K1C;PIP5K1C	-1.58766	5.84418	-3.64424	0.00064978	0.84019	-2.51842
18	76126700	cg21804574		1.38458	2.88125	3.64387	0.000650509	0.84019	-2.51881
5	126255379	cg27452231	MARCH3	0.674885	2.60278	3.64349	0.000651273	0.84019	-2.51922
15	69759943	cg13032525		-0.424616	2.69395	-3.64329	0.000651657	0.84019	-2.51943
6	144471564	cg22664307	STX11	9.59079	-7.03267	3.64319	0.000651864	0.84019	-2.51954
4	139203688	cg18002230		-1.0267	3.27904	-3.64318	0.000651878	0.84019	-2.51954
16	31453948	cg06476192	ZNF843	4.77841	-6.54093	3.6425	0.000653228	0.84019	-2.52027
8	117667123	cg25768108	EIF3H	-0.765456	3.20157	-3.64132	0.000655598	0.84019	-2.52153
1	118150813	cg23098693	FAM46C	-0.608422	0.752771	-3.64125	0.000655734	0.84019	-2.5216
11	66035773	cg21531702	RAB1B	1.02899	-4.31293	3.63973	0.000658782	0.84019	-2.52322
3	50365884	cg18537438	TUSC2	0.662707	-3.61793	3.63827	0.000661718	0.84019	-2.52477
1	167298119	cg14797308	POU2F1;POU2F1;POU2F1;POU2F1	-0.99068	-1.51294	-3.63734	0.000663583	0.84019	-2.52575
9	35103350	cg10468862	STOML2;STOML2;STOML2;STOML2	1.10839	-4.64748	3.6372	0.000663866	0.84019	-2.5259
7	73275436	cg06357314	WBSCR28	0.696267	2.90335	3.63608	0.000666135	0.84019	-2.52709
2	242449337	cg05758480	STK25;STK25;STK25;STK25;STK25;STK25;STK25;STK25	-1.09339	3.3378	-3.63603	0.000666238	0.84019	-2.52714
20	56291717	cg25625843		0.750988	3.21042	3.63591	0.000666494	0.84019	-2.52728
9	92326712	cg15946126	UNQ6494	1.47202	3.26064	3.63572	0.000666864	0.84019	-2.52747
10	61120097	cg24874783	FAM13C;FAM13C;FAM13C;FAM13C;FAM13C;FAM13C;FAM13C;FAM13C;FAM13C;FAM13C;FAM13C;FAM13C;FAM13C;FAM13C;FAM13C;FAM13C	-0.658379	2.42289	-3.63566	0.000667	0.84019	-2.52754
9	131682006	cg10917889	PHYHD1;PHYHD1	0.379387	1.72287	3.63357	0.000671248	0.84019	-2.52975
15	72191194	cg10299137	MYO9A	-1.00352	3.76864	-3.63234	0.000673766	0.84019	-2.53106
7	95100019	cg01045113		5.4072	-4.19444	3.63093	0.000676681	0.84019	-2.53257
2	199930979	cg25839932		-1.37352	2.11508	-3.6294	0.000679821	0.84019	-2.53418
13	85937518	cg09922604	LINC00351	0.714003	2.63467	3.62937	0.000679897	0.84019	-2.53422
14	105793310	cg01941881	PACS2;PACS2;PACS2	0.642383	2.8478	3.62915	0.000680342	0.84019	-2.53445
2	64680053	cg09926714	LGALSL	-1.33789	3.50294	-3.62909	0.000680476	0.84019	-2.53452
15	74658553	cg14855334	CYP11A1;CYP11A1	9.97931	-8.03017	3.62903	0.000680597	0.84019	-2.53458
18	53257163	cg21208295	TCF4;TCF4;TCF4;TCF4;TCF4;TCF4;TCF4	18.0702	-8.35671	3.62887	0.000680928	0.84019	-2.53475
2	238705221	cg17743732		-0.946248	3.205	-3.62843	0.000681831	0.84019	-2.53521
3	139400319	cg08526209		0.796733	1.78119	3.62809	0.000682554	0.84019	-2.53558
7	128095950	cg08606227	HILPDA;HILPDA	13.956	-9.27338	3.62785	0.000683053	0.84019	-2.53583
19	42879857	cg00810914	MEGF8;MEGF8	-1.12433	5.4855	-3.62744	0.00068389	0.84019	-2.53626
12	15942164	cg05222840	EPS8	1.8817	-5.4356	3.62646	0.000685944	0.84019	-2.53731
3	142315207	cg22259283	PLS1	10.658	-7.15224	3.62554	0.000687854	0.84019	-2.53828
15	22960745	cg01768385	CYFIP1;CYFIP1;CYFIP1;CYFIP1;CYFIP1;CYFIP1;CYFIP1;CYFIP1;CYFIP1;CYFIP1	-0.480548	2.91656	-3.62448	0.000690089	0.84019	-2.53941
19	37663414	cg03524308	ZNF585A;ZNF585A;ZNF585A;ZNF585A	0.72362	-3.68219	3.62443	0.000690182	0.84019	-2.53946
12	93835698	cg01529917	UBE2N	4.14693	-6.41064	3.62352	0.000692109	0.84019	-2.54043
11	131626205	cg26303229	NTM	1.18739	3.08902	3.62295	0.000693307	0.84019	-2.54103
3	157217842	cg25195210	VEPH1;VEPH1;VEPH1;VEPH1;VEPH1	-1.02323	-1.43482	-3.62261	0.000694031	0.84019	-2.5414
19	1237619	cg23150219	CBARP	0.865606	-4.64865	3.62255	0.000694142	0.84019	-2.54145
10	60094994	cg23797839	UBE2D1;UBE2D1	0.707911	-2.16404	3.62183	0.000695675	0.84019	-2.54222
8	137033025	cg14839340		0.851033	2.33334	3.62155	0.000696265	0.84019	-2.54252
16	31993479	cg18897587		-0.850059	3.1578	-3.6212	0.000696998	0.84019	-2.54289
3	181429282	cg22530053	SOX2-OT;SOX2-OT;SOX2-OT;SOX2-OT;SOX2-OT;SOX2-OT;SOX2	0.83273	-4.49151	3.62043	0.000698644	0.84019	-2.54371
2	97307693	cg00358323	FER1L5	1.0188	3.24376	3.61939	0.00070085	0.84019	-2.54481
4	110651854	cg23820716	PLA2G12A	-1.43712	-2.7641	-3.61895	0.00070178	0.84019	-2.54527
10	118645884	cg05468433	SHTN1;SHTN1;SHTN1	0.837655	2.63509	3.61895	0.000701792	0.84019	-2.54528
13	22622515	cg09991425		-0.760575	3.00352	-3.61851	0.000702721	0.84019	-2.54574
11	73075120	cg20348207	ARHGEF17	-0.433203	1.72405	-3.61834	0.000703092	0.84019	-2.54592
8	143119854	cg02472809		0.527005	2.44701	3.61749	0.000704902	0.84019	-2.54682
2	217528557	cg22192275	IGFBP2;IGFBP2;IGFBP2;IGFBP2	-0.590428	3.12729	-3.61711	0.000705717	0.84019	-2.54722
22	50722077	cg05043730	PLXNB2	-0.483465	2.33402	-3.61698	0.000706	0.84019	-2.54736
9	139398998	cg13669985	NOTCH1	0.885767	3.60906	3.61684	0.000706305	0.84019	-2.54752
12	48419819	cg16604812		0.943867	2.70684	3.61623	0.000707607	0.84019	-2.54816
12	21721851	cg10554424	GYS2	-1.02777	3.58434	-3.6159	0.000708319	0.84019	-2.54851
4	104059265	cg19899561	CENPE;CENPE	-0.694472	3.46667	-3.6159	0.000708325	0.84019	-2.54851
20	5748952	cg07867940	C20orf196;C20orf196;C20orf196;C20orf196	-0.762238	3.39685	-3.61583	0.000708464	0.84019	-2.54858
2	144695257	cg09667303	LOC101928386	-21.5724	-11.0471	-3.61581	0.000708522	0.84019	-2.54861
1	72035775	cg03354925	NEGR1	3.64278	2.42704	3.64066	0.000678356	0.84019	-2.54868
20	5556303	cg14308701	GPCPD1	1.13552	3.1841	3.6154	0.000709395	0.84019	-2.54904
11	125495865	cg02121704	CHEK1;CHEK1;CHEK1;CHEK1;CHEK1;CHEK1;CHEK1;CHEK1	9.51371	-6.99778	3.61461	0.000711109	0.84019	-2.54988
7	73442370	cg03897712	ELN;ELN;ELN;ELN;ELN;ELN;ELN;ELN;ELN;ELN;ELN;ELN;ELN	3.79619	-5.58585	3.61452	0.000711299	0.84019	-2.54997
17	46871708	cg25515941	TTLL6;TTLL6	-0.832539	2.99578	-3.61433	0.000711712	0.84019	-2.55018
15	75748402	cg01088093	SIN3A	0.543167	-3.07512	3.61382	0.000712812	0.84019	-2.55072
12	113513026	cg08447520	DTX1	0.501552	2.13757	3.61378	0.000712896	0.84019	-2.55076
1	109839042	cg10706579	MYBPHL;MYBPHL	-0.549818	3.23201	-3.61365	0.00071318	0.84019	-2.5509
3	44596684	cg08846783	ZKSCAN7;ZKSCAN7;ZKSCAN7;ZKSCAN7;ZKSCAN7	4.82235	-6.27568	3.61343	0.000713662	0.84019	-2.55113
8	38323742	cg21128610	FGFR1;FGFR1;FGFR1;FGFR1;FGFR1;FGFR1;FGFR1;FGFR1;FGFR1	2.14355	-5.76469	3.61302	0.000714549	0.84019	-2.55157
1	33231109	cg17327404	KIAA1522;KIAA1522;KIAA1522	-0.459197	2.51558	-3.61285	0.000714924	0.84019	-2.55175
22	33345707	cg27140817	SYN3;SYN3;SYN3	0.754482	3.39323	3.61263	0.000715397	0.84019	-2.55198
2	217524225	cg23151191	IGFBP2;IGFBP2;IGFBP2;IGFBP2	-1.00668	3.49044	-3.61262	0.000715424	0.84019	-2.55199
20	55044302	cg12553223	RTFDC1;RTFDC1;RTFDC1;RTFDC1	1.67333	-4.10513	3.61202	0.000716718	0.84019	-2.55262
6	3157970	cg24306277	TUBB2A;TUBB2A	7.72692	-7.32056	3.61158	0.00071767	0.84019	-2.55309
15	66545863	cg01889020	MEGF11	4.91034	-5.26459	3.61128	0.000718334	0.84019	-2.55341
14	55878303	cg14179763	ATG14	0.611045	-4.29897	3.6089	0.000723541	0.844546	-2.55593
1	147123736	cg15738692	ACP6;ACP6;ACP6;ACP6;ACP6;ACP6	-1.29468	3.86721	-3.60762	0.000726365	0.844546	-2.55729
12	131687539	cg21874312	LINC01257	0.772888	1.88607	3.60739	0.000726873	0.844546	-2.55754
3	187334514	cg05449115		-0.945745	3.48232	-3.60737	0.000726904	0.844546	-2.55755
9	4071979	cg23298378	GLIS3;GLIS3	1.05765	2.37801	3.60625	0.000729392	0.846026	-2.55874
8	57471291	cg09045944	LINC00968	-1.43783	-3.59725	-3.60547	0.000731119	0.846621	-2.55957
1	150081065	cg13646510	VPS45;VPS45;VPS45;VPS45;VPS45	1.42655	3.20357	3.60241	0.000737926	0.847949	-2.56281
21	46640872	cg14194835	ADARB1;ADARB1;ADARB1;ADARB1;ADARB1;ADARB1;ADARB1;ADARB1;ADARB1;ADARB1;ADARB1	-1.20554	5.70315	-3.60186	0.000739155	0.847949	-2.56339
12	56101649	cg27553745	ITGA7;ITGA7;ITGA7	13.9104	-8.13154	3.60175	0.000739407	0.847949	-2.56351
17	79377665	cg07855465	BAHCC1	0.619175	3.24248	3.60097	0.000741153	0.847949	-2.56433
19	35535447	cg03095533	HPN;HPN	4.46977	-4.97573	3.60068	0.000741822	0.847949	-2.56464
6	33256950	cg20037999	WDR46;WDR46;PFDN6;PFDN6;PFDN6;PFDN6;MIR6834	0.603483	-3.75858	3.60061	0.000741976	0.847949	-2.56472
21	46912506	cg25390243	COL18A1;COL18A1;COL18A1	-0.826976	2.70901	-3.60053	0.000742159	0.847949	-2.5648
15	42787436	cg18415350	SNAP23;SNAP23	1.45644	-4.98854	3.60042	0.000742409	0.847949	-2.56492
1	15476258	cg13865360	TMEM51-AS1	0.644058	2.61957	3.60006	0.000743213	0.847949	-2.5653
10	134019008	cg22868943	DPYSL4	0.802323	2.9431	3.59867	0.000746341	0.848116	-2.56677
15	31508272	cg21071989	LOC102725022	3.54927	-6.33539	3.59863	0.000746446	0.848116	-2.56681
8	73945519	cg10772727	TERF1;TERF1	1.20157	3.55616	3.59838	0.000747009	0.848116	-2.56708
2	65659696	cg00304629	SPRED2	4.80568	-6.06046	3.59651	0.000751246	0.848549	-2.56905
8	145734262	cg20718134	MFSD3;MFSD3	1.60844	-4.88774	3.59647	0.000751349	0.848549	-2.5691
2	28015108	cg16203802	RBKS;RBKS	1.11247	3.06458	3.59629	0.000751747	0.848549	-2.56929
13	20764687	cg04405176	GJB2	-0.637424	2.23252	-3.59463	0.000755537	0.848549	-2.57104
2	74405770	cg08434152	MOB1A;MOB1A;MOB1A;MOB1A	4.92239	-4.44613	3.59358	0.000757952	0.848549	-2.57216
1	3297162	cg26537941	PRDM16;PRDM16	-0.411791	2.78074	-3.59318	0.000758868	0.848549	-2.57258
6	164376576	cg09495645		0.920634	3.18427	3.5928	0.000759738	0.848549	-2.57298
3	58567776	cg13727237	FAM107A;FAM107A	-0.616415	2.9678	-3.58961	0.000767127	0.848549	-2.57636
3	194373655	cg19988945	LSG1	-0.661841	3.46241	-3.58874	0.000769147	0.848549	-2.57728
13	95261299	cg14950384	GPR180	1.40055	1.0043	3.58869	0.00076926	0.848549	-2.57733
22	46253485	cg16250178		-1.23118	3.33956	-3.58844	0.000769843	0.848549	-2.5776
19	31825352	cg21102737	TSHZ3;TSHZ3;TSHZ3;TSHZ3	-0.875157	2.83656	-3.58825	0.00077028	0.848549	-2.5778
17	43862910	cg27551605	CRHR1-IT1-CRHR1;CRHR1-IT1-CRHR1;CRHR1;CRHR1;CRHR1;CRHR1;CRHR1;CRHR1	-0.495242	-2.87519	-3.58825	0.000770281	0.848549	-2.5778
4	57301076	cg14399596	PPAT;PAICS;PAICS;PAICS	0.964615	-4.39024	3.58754	0.000771947	0.848549	-2.57855
9	100745606	cg18902456	ANP32B	7.6437	-7.12278	3.58704	0.00077311	0.848549	-2.57908
16	19729409	cg22904647	KNOP1;IQCK;IQCK;IQCK;IQCK;IQCK	0.721592	-3.03031	3.58666	0.000774015	0.848549	-2.57949
4	6173417	cg05268909	JAKMIP1;JAKMIP1;JAKMIP1;JAKMIP1	-1.17506	3.46676	-3.58643	0.00077454	0.848549	-2.57972
1	67297462	cg19419451	WDR78	-1.10076	2.50814	-3.58539	0.00077698	0.848549	-2.58082
10	79770315	cg14419882	POLR3A	-0.847483	3.62229	-3.58538	0.000776998	0.848549	-2.58083
2	70647961	cg02324045		0.950377	2.87943	3.58485	0.000778245	0.848549	-2.58139
5	158760410	cg01923129	LOC285626	-1.39552	2.32282	-3.5915	0.000774361	0.848549	-2.58172
6	32862050	cg10973386	LOC100294145;LOC100294145	0.591627	-3.90963	3.58433	0.000779493	0.848549	-2.58195
14	90730328	ch.14.1421228R	PSMC1;PSMC1	4.87504	-5.28937	3.5835	0.000781439	0.848549	-2.58282
14	57872411	cg08769918	NAA30	-0.543136	2.08488	-3.58249	0.000783837	0.848549	-2.58389
18	47339702	cg00231140	ACAA2;SCARNA17;SNHG22	0.602781	-4.01981	3.58051	0.000788539	0.848549	-2.58598
22	19116957	cg13343253	TSSK2	-0.786271	2.76435	-3.57989	0.000790013	0.848549	-2.58664
14	77797033	cg16534835	GSTZ1;GSTZ1;GSTZ1	0.511972	2.90797	3.57788	0.000794834	0.848549	-2.58876
12	79924796	cg09846330		-1.2188	3.27972	-3.57722	0.000796434	0.848549	-2.58947
16	73322678	cg27232960		-0.721151	3.61258	-3.57698	0.000797003	0.848549	-2.58972
8	30765641	cg06957003		0.88982	1.97993	3.57696	0.00079706	0.848549	-2.58974
6	16762984	cg08523505	ATXN1;ATXN1;LOC101928433	5.33645	-4.58227	3.57639	0.000798434	0.848549	-2.59034
17	42857157	cg11640208	ADAM11;ADAM11	-0.936243	-2.74361	-3.57632	0.000798593	0.848549	-2.59041
1	78444801	cg21855963	FUBP1;FUBP1;FUBP1;DNAJB4;DNAJB4;DNAJB4;DNAJB4	12.3133	-8.39175	3.57628	0.000798689	0.848549	-2.59045
12	98987211	cg00763151	SLC25A3;SLC25A3;SLC25A3	9.1696	-6.35895	3.57562	0.000800278	0.848549	-2.59115
11	111904774	cg23481156	DLAT	-1.57708	3.34692	-3.57513	0.000801464	0.848549	-2.59167
8	42011981	cg00325212	AP3M2;AP3M2	0.726771	1.95107	3.57507	0.000801613	0.848549	-2.59173
2	241076058	cg25823214	COPS9;COPS9	5.24296	-7.083	3.57329	0.000805946	0.848549	-2.59362
11	105948605	cg16086925	KBTBD3;KBTBD3;KBTBD3;AASDHPPT	-0.785823	-3.90699	-3.57304	0.000806557	0.848549	-2.59388
6	32188187	cg20655068	NOTCH4;NOTCH4;NOTCH4	0.548025	0.372481	3.57196	0.000809193	0.848549	-2.59502
12	16758937	cg07825114	LMO3;LMO3;LMO3;LMO3;LMO3;LMO3;LMO3;LMO3;LMO3;LMO3	15.8529	-8.48148	3.57193	0.000809249	0.848549	-2.59505
17	61858036	cg15723716	DDX42;DDX42	-1.02914	3.43604	-3.57164	0.000809961	0.848549	-2.59535
14	68918823	cg23871080	RAD51B;RAD51B;RAD51B;RAD51B;RAD51B;RAD51B;RAD51B;RAD51B;RAD51B;RAD51B;RAD51B;RAD51B	-0.748393	3.33025	-3.57158	0.000810118	0.848549	-2.59542
20	34156732	cg09588465	FER1L4	0.922162	-1.63764	3.57108	0.000811341	0.848549	-2.59595
3	4836672	cg15476980	ITPR1;ITPR1;ITPR1	-0.723178	3.41763	-3.57053	0.000812681	0.848549	-2.59653
2	234384302	cg04199164	USP40	-1.43555	5.10954	-3.5703	0.000813258	0.848549	-2.59677
8	131458785	cg12683880		-0.536653	3.41004	-3.56963	0.000814911	0.848549	-2.59749
13	41241084	cg19207581	FOXO1	2.3021	-5.00621	3.56933	0.000815636	0.848549	-2.5978
11	58389592	cg12613368	ZFP91-CNTF;CNTF	-1.36094	2.60868	-3.56918	0.000816008	0.848549	-2.59796
16	68030088	cg03683004	DPEP2;DPEP2	0.704068	0.68155	3.56915	0.000816088	0.848549	-2.59799
19	17622568	cg08189659	PGLS	4.9039	-7.7589	3.56875	0.000817071	0.848549	-2.59841
1	3275180	cg00068377	PRDM16;PRDM16	1.79045	5.47383	3.56866	0.000817295	0.848549	-2.59851
6	161682074	cg25107188	AGPAT4	0.883313	3.49544	3.56837	0.000817999	0.848549	-2.59881
2	60983217	cg03073791	PAPOLG	0.835306	-3.89874	3.56824	0.000818329	0.848549	-2.59895
17	59562598	cg16750866		1.0967	3.01916	3.5673	0.000820647	0.848549	-2.59994
2	44353549	cg06872236		-0.965955	-2.01529	-3.56679	0.000821912	0.848549	-2.60048
18	77430441	cg20065705	LOC284241	1.40176	2.90571	3.56678	0.000821935	0.848549	-2.60049
4	144354617	cg12998219	GAB1;GAB1	1.24436	2.87043	3.56673	0.000822066	0.848549	-2.60054
7	92262970	cg05101437	CDK6;CDK6	5.13461	-3.64097	3.56569	0.000824664	0.848549	-2.60165
2	58743906	cg12227703		0.95261	2.65611	3.56568	0.00082468	0.848549	-2.60165
6	33232182	cg24715100	VPS52;VPS52;VPS52;VPS52	-0.935355	3.08474	-3.5656	0.000824885	0.848549	-2.60174
14	88596440	cg01381297		6.71892	-4.47758	3.56559	0.000824893	0.848549	-2.60174
8	141595439	cg04047726	AGO2;AGO2	-1.19044	3.60109	-3.56552	0.000825072	0.848549	-2.60182
2	216871234	cg10820936	MREG	-1.12999	-3.56254	-3.56543	0.000825295	0.848549	-2.60191
3	197476294	cg26336277	RUBCN;FYTTD1;FYTTD1;FYTTD1	2.27757	-5.10159	3.56432	0.000828081	0.849161	-2.60309
6	75918801	cg14861678		-1.67327	-5.22784	-3.56422	0.000828326	0.849161	-2.6032
3	130746981	cg26545489	ASTE1;ASTE1;ASTE1;NEK11;NEK11;NEK11;NEK11;NEK11;NEK11;NEK11;NEK11	-1.07082	3.25796	-3.56324	0.000830764	0.850409	-2.60422
7	4925830	cg13496244		1.34105	3.07118	3.56137	0.000835484	0.851558	-2.60621
13	60348894	cg19044429	DIAPH3;DIAPH3;DIAPH3;DIAPH3;DIAPH3;DIAPH3	-1.27007	3.73872	-3.56133	0.000835581	0.851558	-2.60625
8	145550590	cg17541640	DGAT1	3.87071	-6.42625	3.56117	0.000835982	0.851558	-2.60641
3	49384492	cg06179260		-0.983376	2.05247	-3.56006	0.000838778	0.851558	-2.60758
10	43634384	cg15275427	CSGALNACT2;CSGALNACT2	1.57784	-4.43999	3.55993	0.000839102	0.851558	-2.60772
11	75379680	cg00630018	MAP6;MAP6	1.0294	-3.7642	3.55989	0.000839216	0.851558	-2.60776
15	52820560	cg25038283	MYO5A;MYO5A	-15.9714	-8.37977	-3.5588	0.000841986	0.851687	-2.60892
11	108338461	cg09416301	C11orf65;C11orf65	7.38365	-5.75851	3.55842	0.000842954	0.851687	-2.60932
2	144407045	cg13116098	ARHGAP15	1.52833	2.76229	3.55802	0.00084397	0.851687	-2.60974
7	27865298	cg04913392	TAX1BP1;TAX1BP1;TAX1BP1;TAX1BP1	1.27124	3.48919	3.55791	0.000844229	0.851687	-2.60985
10	130124650	cg00950086		0.934846	3.06931	3.55636	0.000848195	0.852592	-2.61149
6	130182478	cg18084999	TMEM244	0.776169	2.83264	3.55575	0.00084976	0.852592	-2.61213
3	155737440	cg00590022		-0.736906	2.80601	-3.55535	0.000850781	0.852592	-2.61255
17	72755647	cg06389019	SLC9A3R1	0.854789	-3.84723	3.55501	0.000851667	0.852592	-2.61292
5	82310036	cg13499708		-1.32716	2.48902	-3.56175	0.000846891	0.852592	-2.61295
2	167169266	cg18169594	SCN9A	-1.53859	2.52629	-3.55469	0.000852465	0.852592	-2.61325
11	68181288	cg22799110	LRP5;LRP5	-0.540702	2.96383	-3.55386	0.000854604	0.853507	-2.61412
10	79626470	cg21699600	DLG5	-0.6332	2.70783	-3.55329	0.000856084	0.853761	-2.61473
3	49941376	cg01181817	MST1R;MST1R;MST1R;MST1R	2.97451	-6.50103	3.55234	0.00085853	0.854978	-2.61573
19	23186795	cg19523400	ZNF728	1.08273	2.43679	3.55139	0.000860989	0.85599	-2.61673
8	42869864	ch.8.1022548F	HOOK3	3.92632	-4.66659	3.55029	0.000863865	0.85599	-2.61789
5	14727162	cg04689428	ANKH	0.636488	1.09395	3.55018	0.000864138	0.85599	-2.618
6	130031536	cg18458942	ARHGAP18	-1.75119	-4.31739	-3.5499	0.000864872	0.85599	-2.6183
4	120332083	cg25718026	LINC01061	0.987207	2.93963	3.54906	0.000867051	0.85599	-2.61918
17	33701350	cg03668718	SLFN11;SLFN11;SLFN11;SLFN11;SLFN11	4.13002	-4.96077	3.54879	0.000867759	0.85599	-2.61947
13	111805918	cg03461298	ARHGEF7;ARHGEF7;ARHGEF7;ARHGEF7;LOC101060553;ARHGEF7;ARHGEF7;ARHGEF7;ARHGEF7	5.07984	-6.05745	3.54865	0.000868142	0.85599	-2.61962
17	80084751	cg21577598	CCDC57	0.62458	1.04484	3.54798	0.000869877	0.85649	-2.62032
2	200715726	cg09056799	FTCDNL1	13.2769	-8.40631	3.54593	0.000875278	0.860592	-2.62249
15	28053724	cg09139353	OCA2;OCA2	1.08618	2.80566	3.54432	0.00087953	0.863555	-2.62418
1	71558585	cg25392814	ZRANB2-AS2	-1.55894	3.42681	-3.54352	0.000881651	0.86442	-2.62503
22	31743558	cg09189428	PATZ1;PATZ1;PATZ1;PATZ1;LINC01521	0.688577	-4.3447	3.54241	0.000884604	0.864431	-2.6262
10	22605982	cg09867667	COMMD3;COMMD3-BMI1	1.32124	-2.75247	3.54208	0.000885461	0.864431	-2.62654
13	23993332	cg01282150	SACS;SACS-AS1	-1.17065	4.25328	-3.54172	0.000886426	0.864431	-2.62692
8	98635123	cg06607266		0.792296	3.34687	3.54117	0.000887907	0.864431	-2.6275
11	70332724	cg13536703	SHANK2;SHANK2;SHANK2	-0.789207	3.46029	-3.5409	0.000888631	0.864431	-2.62779
6	118672731	cg07478690		1.19687	3.43454	3.54021	0.000890462	0.864431	-2.62851
12	124238392	cg00774343	ATP6V0A2	-1.08971	3.52839	-3.54013	0.000890684	0.864431	-2.6286
8	43036596	cg19586804	HGSNAT	-0.975998	3.57311	-3.5398	0.000891582	0.864431	-2.62895
13	113411162	cg15571686	ATP11A;ATP11A	0.96296	4.0823	3.53795	0.000896545	0.868035	-2.63089
12	111893944	cg04928729	ATXN2;ATXN2;ATXN2;ATXN2	-1.1446	3.34072	-3.53689	0.00089942	0.86961	-2.63201
10	32667907	cg27420268	EPC1	0.693426	-3.90194	3.53318	0.000909498	0.874335	-2.63592
22	45161084	cg07798218	PRR5-ARHGAP8;ARHGAP8;ARHGAP8;ARHGAP8	-0.564074	-3.02481	-3.5321	0.000912462	0.874335	-2.63706
11	14334382	cg01965027	RRAS2;RRAS2;RRAS2;RRAS2	0.609467	2.33109	3.53203	0.00091263	0.874335	-2.63712
18	726921	cg21963629	YES1	1.06549	2.54407	3.53086	0.000915862	0.874335	-2.63836
11	117670977	cg09745958		-1.45728	4.65367	-3.53071	0.000916262	0.874335	-2.63851
10	135367130	cg07328825		0.922448	3.3556	3.53029	0.000917439	0.874335	-2.63896
11	10416227	cg21121257	CAND1.11	-0.704411	3.03913	-3.53015	0.000917803	0.874335	-2.6391
3	11884548	cg25846153	TAMM41;TAMM41;TAMM41;TAMM41;TAMM41;TAMM41;TAMM41;TAMM41	-1.23883	2.98412	-3.53007	0.000918031	0.874335	-2.63919
13	34820887	cg15782451		-1.24191	1.94567	-3.52918	0.000920501	0.874335	-2.64013
10	61894126	cg02998857	ANK3;ANK3;ANK3;ANK3;ANK3	-1.09782	3.34473	-3.52893	0.000921185	0.874335	-2.64039
6	92400160	cg13822561	CASC6	0.834791	1.97502	3.52827	0.000923009	0.874335	-2.64108
3	186501294	cg06667416	EIF4A2;SNORD2	7.098	-7.1572	3.528	0.000923747	0.874335	-2.64136
3	98482769	cg04068578	ST3GAL6;ST3GAL6;ST3GAL6;ST3GAL6;ST3GAL6;ST3GAL6;ST3GAL6;ST3GAL6;ST3GAL6;ST3GAL6;ST3GAL6;ST3GAL6;ST3GAL6;ST3GAL6;ST3GAL6;ST3GAL6;ST3GAL6;ST3GAL6	0.985573	-3.7177	3.52791	0.000923995	0.874335	-2.64146
11	57283450	cg26624118	SLC43A1;SLC43A1	0.886694	-3.87164	3.52735	0.000925563	0.874335	-2.64205
4	1229392	cg23282561	CTBP1;CTBP1	-1.32833	5.61627	-3.52728	0.000925763	0.874335	-2.64213
1	17483419	cg02739641		-0.909751	2.4425	-3.52715	0.000926109	0.874335	-2.64226
11	77532174	cg07031665	RSF1;AAMDC;AAMDC;AAMDC;AAMDC;AAMDC;AAMDC;AAMDC	12.5772	-8.20776	3.52658	0.000927713	0.874335	-2.64286
19	45737483	cg14184817	EXOC3L2	0.786189	3.39019	3.52643	0.000928137	0.874335	-2.64302
13	111909300	cg20363022	ARHGEF7;ARHGEF7;ARHGEF7;ARHGEF7;ARHGEF7;ARHGEF7;ARHGEF7;ARHGEF7;ARHGEF7;ARHGEF7;ARHGEF7	-0.677411	3.08461	-3.52594	0.000929498	0.874436	-2.64354
10	88542898	cg06323893	BMPR1A	0.671533	2.81233	3.52465	0.000933113	0.876653	-2.6449
12	42681203	cg17422403		0.547323	2.31855	3.52403	0.000934846	0.877099	-2.64555
7	20784965	cg25826515	ABCB5;ABCB5	1.37053	3.27877	3.52354	0.000936224	0.877212	-2.64606
2	47476732	cg13204236	LOC101927043;LOC101927043	0.59634	3.17349	3.52276	0.000938399	0.877482	-2.64688
10	93558013	cg25203092	TNKS2-AS1;TNKS2-AS1;TNKS2	8.87102	-6.49938	3.52195	0.000940702	0.877482	-2.64773
4	37435982	cg15362364	NWD2	-1.22705	2.36856	-3.52109	0.000943132	0.877482	-2.64864
7	66460749	cg01456230	SBDS;TYW1;TYW1	-1.28984	-4.84407	-3.52079	0.00094398	0.877482	-2.64895
2	62422808	cg05730283	B3GNT2	0.765521	-3.72233	3.52071	0.000944211	0.877482	-2.64904
19	11308585	cg13658893	KANK2	1.92909	-5.81198	3.51964	0.000947241	0.877482	-2.65016
4	44679953	cg04683119	GUF1;GUF1;GUF1;GUF1	1.17217	-4.32999	3.51916	0.000948592	0.877482	-2.65066
10	12110715	cg15202065	DHTKD1	1.28847	-4.52296	3.51891	0.000949305	0.877482	-2.65092
12	93836161	cg18062925	UBE2N	0.918038	-5.07235	3.51858	0.000950252	0.877482	-2.65127
4	40818120	cg01322290	APBB2;APBB2;APBB2;APBB2;APBB2;APBB2;APBB2;APBB2;APBB2	-1.73217	3.31521	-3.51816	0.00095144	0.877482	-2.65171
1	110577829	cg07498874	STRIP1;STRIP1;STRIP1	2.62739	-6.26391	3.51806	0.000951725	0.877482	-2.65182
11	58920029	cg08653292	FAM111A;FAM111A;FAM111A;FAM111A;FAM111A;FAM111A;FAM111A;FAM111A	0.762452	1.84013	3.51745	0.000953464	0.877482	-2.65246
5	177018986	cg15437432	TMED9	0.837537	-4.3077	3.51739	0.000953657	0.877482	-2.65253
6	4905378	cg16097955	CDYL;CDYL;CDYL;CDYL	-0.624495	3.40292	-3.51722	0.000954136	0.877482	-2.6527
5	171615456	cg27367768	STK10	18.3361	-8.83238	3.51539	0.000959377	0.88114	-2.65462
12	52763698	cg01631738		-0.649305	2.55972	-3.51481	0.000961044	0.88151	-2.65523
5	7850438	cg02602541	C5orf49	-1.46796	-4.60571	-3.51433	0.000962425	0.881617	-2.65573
14	55360540	cg02463739	GCH1;GCH1;GCH1;GCH1	-0.994576	4.08643	-3.51351	0.000964814	0.882411	-2.6566
19	45157730	cg04015004	PVR;PVR;PVR;PVR;MIR4531	2.2037	-4.12051	3.51316	0.000965823	0.882411	-2.65697
4	25163346	cg22877957	SEPSECS;SEPSECS-AS1	-1.17349	-1.80194	-3.51261	0.000967416	0.882709	-2.65755
8	48872865	cg00318618	PRKDC;PRKDC;MCM4;MCM4	1.95248	-5.23186	3.5119	0.000969472	0.883429	-2.65829
17	20832113	cg27480371		-0.9076	3.49398	-3.5112	0.000971499	0.88412	-2.65902
3	150662089	cg16118414	CLRN1;CLRN1;CLRN1;CLRN1;CLRN1	-1.11896	2.83829	-3.51002	0.000974964	0.886116	-2.66027
1	7519134	cg24385076	CAMTA1	-0.570325	2.73265	-3.50875	0.000978654	0.888312	-2.6616
21	42218551	cg10644072	DSCAM;DSCAM;DSCAM	0.82779	-3.10419	3.50723	0.000983122	0.889787	-2.66319
11	13030474	cg19665644	RASSF10	9.23099	-6.32663	3.50704	0.000983692	0.889787	-2.6634
6	146056083	cg11434976	EPM2A;EPM2A;LOC100507557	4.50701	-4.4105	3.5069	0.000984108	0.889787	-2.66354
17	17007127	cg06575204	MPRIP;MPRIP	1.08146	3.32954	3.50638	0.000985646	0.890023	-2.66409
1	42501737	cg13547925	HIVEP3	6.81458	-7.96906	3.50572	0.000987587	0.890622	-2.66478
22	29977063	cg00232685	NIPSNAP1;NIPSNAP1	1.40816	-5.7527	3.50433	0.000991701	0.890733	-2.66624
5	169879357	cg04497319	KCNIP1	-0.711907	2.97331	-3.50414	0.000992271	0.890733	-2.66644
9	124985406	cg10264903	LHX6;LHX6;LHX6;LHX6;LHX6	0.681796	-3.10162	3.50396	0.000992821	0.890733	-2.66664
13	21079723	cg13150071	CRYL1	0.742882	2.7443	3.50281	0.000996218	0.892021	-2.66783
18	65727209	cg15792929		-1.11031	2.77216	-3.50237	0.000997541	0.892021	-2.6683
17	72429670	cg23479221	GPRC5C;GPRC5C	-1.44149	4.81983	-3.50166	0.00099968	0.892021	-2.66905
5	159846285	cg25596173	SLU7	21.3842	-9.57863	3.50139	0.00100049	0.892021	-2.66933
12	49760413	cg01142987	SPATS2;SPATS2;SPATS2;SPATS2	1.253	-4.63428	3.50043	0.00100336	0.892021	-2.67034
4	18932438	cg04692820		-0.934361	2.09249	-3.5004	0.00100345	0.892021	-2.67037
7	131242787	cg16657340	PODXL;PODXL	-0.990839	-3.41839	-3.49999	0.00100468	0.892021	-2.6708
3	63849521	cg12916346	THOC7;THOC7;THOC7;ATXN7	-2.65628	-5.65576	-3.49964	0.00100573	0.892021	-2.67117
16	89410322	cg27468976	ANKRD11;ANKRD11;ANKRD11;ANKRD11	0.842132	3.53505	3.49962	0.00100577	0.892021	-2.67118
1	47162376	cg25447269	EFCAB14	-1.21818	3.48315	-3.49859	0.0010089	0.892446	-2.67227
1	2937278	cg05348888	ACTRT2	0.536718	2.75714	3.49823	0.00100999	0.892446	-2.67265
21	19757957	cg20873871	TMPRSS15	1.17589	3.19812	3.49782	0.00101121	0.892446	-2.67307
19	38319891	cg18395324	LOC100631378	-0.808263	3.28594	-3.49747	0.00101228	0.892446	-2.67344
12	2645488	cg26385612	CACNA1C;CACNA1C;CACNA1C;CACNA1C;CACNA1C;CACNA1C;CACNA1C;CACNA1C;CACNA1C;CACNA1C;CACNA1C;CACNA1C;CACNA1C;CACNA1C;CACNA1C;CACNA1C;CACNA1C;CACNA1C;CACNA1C;CACNA1C;CACNA1C;CACNA1C;CACNA1C	-0.551199	2.58017	-3.49731	0.00101277	0.892446	-2.67361
14	59105341	cg26850503	DACT1;DACT1;DACT1;DACT1	1.05019	-4.67295	3.4968	0.00101432	0.892446	-2.67415
21	45786615	cg27146001	TRPM2;TRPM2;TRPM2;TRPM2	0.632388	3.11263	3.4965	0.00101521	0.892446	-2.67446
5	70752009	cg24826885	BDP1	4.25219	-4.85113	3.49566	0.00101776	0.892772	-2.67534
11	113669901	cg11631547	USP28;USP28;USP28;USP28;USP28;USP28;USP28;USP28;USP28;USP28;USP28;USP28;USP28;USP28;USP28;USP28;USP28;USP28;USP28;USP28;USP28	0.860166	2.6476	3.49521	0.00101914	0.892772	-2.67581
3	179881046	cg10575128		-0.40984	2.21848	-3.49494	0.00101997	0.892772	-2.6761
4	88141802	cg27171798	KLHL8;KLHL8;KLHL8;KLHL8;KLHL8	0.514785	-3.79498	3.4947	0.00102071	0.892772	-2.67635
20	43724180	cg15652641	KCNS1;KCNS1	0.636377	3.56656	3.49369	0.00102377	0.894333	-2.6774
8	41363678	cg06090934	GOLGA7;GOLGA7;GOLGA7	1.1096	2.75526	3.49315	0.00102544	0.894667	-2.67797
12	31926899	cg15417287		-0.756955	2.66213	-3.49103	0.00103196	0.899233	-2.6802
15	78424141	cg24449371	CIB2;CIB2;CIB2;CIB2;CIB2	9.38754	-7.42913	3.49029	0.00103423	0.899564	-2.68097
14	34420643	cg17158205	EGLN3;EGLN3	1.95544	-4.66194	3.49007	0.00103493	0.899564	-2.6812
6	31852453	cg01671476	EHMT2;EHMT2;EHMT2;EHMT2	-0.87486	4.91989	-3.48894	0.00103842	0.900619	-2.68239
5	67584218	cg20439288	PIK3R1;PIK3R1	14.0942	-8.0636	3.48876	0.00103897	0.900619	-2.68257
13	22392777	cg02899710		0.705076	2.53419	3.48739	0.00104325	0.900619	-2.68401
14	93453170	cg14102576	ITPK1;ITPK1;ITPK1	0.784031	3.34397	3.48678	0.00104515	0.900619	-2.68465
10	105456466	cg25181684	SH3PXD2A	0.995014	-4.30213	3.48673	0.00104531	0.900619	-2.68471
3	55516596	cg26843227	WNT5A;WNT5A	-0.824449	-3.25964	-3.48649	0.00104606	0.900619	-2.68496
6	150879239	cg12091706		1.5159	3.0602	3.48626	0.00104675	0.900619	-2.68519
1	91080614	cg20221345		1.11479	3.14183	3.48559	0.00104885	0.900619	-2.68589
14	51925791	cg06073968	FRMD6-AS2	1.50138	4.73218	3.48539	0.00104949	0.900619	-2.68611
8	69295878	cg16032635	C8orf34;C8orf34	1.47724	-2.87381	3.49154	0.00104472	0.900619	-2.68633
5	149340299	cg18455283	SLC26A2	2.62017	-7.6184	3.48505	0.00105054	0.900619	-2.68646
5	55004201	cg18034294	SLC38A9;SLC38A9	-1.39472	2.82142	-3.4847	0.00105164	0.900619	-2.68682
10	131813485	cg10847915		1.47032	5.72431	3.48399	0.00105387	0.901156	-2.68757
15	37385900	cg25221496	MEIS2;MEIS2;MEIS2;MEIS2;MEIS2;MEIS2;MEIS2;MEIS2;MEIS2	-1.06781	3.34391	-3.48368	0.00105485	0.901156	-2.6879
8	1732043	cg26830192	CLN8	1.56172	4.70374	3.48169	0.00106115	0.902679	-2.68998
1	241814648	cg11097320	WDR64	-0.761659	1.58908	-3.48073	0.0010642	0.902679	-2.69099
16	50588188	cg18836206	NKD1	0.634081	2.07007	3.4804	0.00106523	0.902679	-2.69133
8	103068289	cg09704765	NCALD;NCALD;NCALD;NCALD;NCALD;NCALD;NCALD	1.27203	3.02184	3.48028	0.00106562	0.902679	-2.69146
7	149535246	cg02369140	ZNF862	0.693949	-3.29675	3.47982	0.00106707	0.902679	-2.69193
1	226026304	cg22655140	EPHX1;EPHX1;EPHX1	0.501385	3.07414	3.4792	0.00106904	0.902679	-2.69258
1	110613933	cg08719081	ALX3	-0.616467	3.42055	-3.47879	0.00107036	0.902679	-2.69302
13	42271163	cg12396757	VWA8	-0.872349	3.03872	-3.47875	0.0010705	0.902679	-2.69306
14	20890590	cg05840338		1.0044	3.33188	3.47873	0.00107057	0.902679	-2.69308
2	62116573	cg00458927	CCT4;CCT4;COMMD1;COMMD1	1.24245	2.29727	3.47867	0.00107075	0.902679	-2.69315
10	62637805	cg17377263	RHOBTB1;RHOBTB1;RHOBTB1;RHOBTB1	0.869802	2.67266	3.47744	0.00107468	0.902679	-2.69443
3	50486444	cg09394509	CACNA2D2;CACNA2D2;CACNA2D2;CACNA2D2	1.33378	3.00964	3.47735	0.00107497	0.902679	-2.69453
16	9200901	cg25676136	C16orf72	-0.717147	2.94328	-3.47676	0.00107687	0.902679	-2.69514
17	77934934	cg05418037	TBC1D16	0.882735	2.80505	3.47669	0.00107708	0.902679	-2.69521
3	171704056	cg15268191		3.26851	-3.36524	3.53952	0.000918916	0.874335	-2.69528
17	9844434	cg13287175	GAS7;GAS7;GAS7;GAS7	-1.03369	3.88938	-3.47613	0.00107888	0.902679	-2.6958
14	21944788	cg27169539	RAB2B;RAB2B;RAB2B;TOX4;TOX4	4.59646	-4.52471	3.47478	0.00108325	0.902679	-2.69722
1	1976394	cg05597180		8.46555	-7.91586	3.47398	0.00108584	0.902679	-2.69806
4	1707437	cg04229882	SLBP;SLBP;SLBP	-1.44844	3.36201	-3.47384	0.00108628	0.902679	-2.6982
17	32203197	cg11632984	ASIC2	-0.999604	3.3724	-3.47362	0.00108698	0.902679	-2.69843
15	62531331	cg27218500		0.642952	2.88171	3.47293	0.00108923	0.902679	-2.69915
3	124278885	cg11463851	KALRN;KALRN	-1.28116	-4.55721	-3.47226	0.00109141	0.902679	-2.69985
10	21461979	cg00833352	NEBL;NEBL;NEBL-AS1;NEBL-AS1	-1.9342	-3.54455	-3.47205	0.00109211	0.902679	-2.70008
22	50524676	cg20194973	MLC1;MLC1	-0.761736	-0.985099	-3.4718	0.00109291	0.902679	-2.70033
11	32366452	cg00323286		-0.939904	3.42551	-3.47179	0.00109294	0.902679	-2.70034
5	35851725	cg14217420		-1.16717	2.5974	-3.47171	0.0010932	0.902679	-2.70043
3	66327293	cg06685287	SLC25A26;SLC25A26;SLC25A26	1.69152	-3.70318	3.47039	0.00109751	0.902679	-2.70181
11	61106775	cg25620125	TKFC	1.51561	5.07367	3.4702	0.00109814	0.902679	-2.70201
19	6532849	cg20617093	TNFSF9	0.892687	-3.79065	3.4701	0.00109845	0.902679	-2.70211
3	69133948	cg00023132	ARL6IP5	1.13666	-4.97697	3.46982	0.00109937	0.902679	-2.7024
8	42396132	cg10623329	SLC20A2;SLC20A2;SMIM19;SMIM19;SMIM19;SMIM19	0.908334	-3.73947	3.46959	0.00110015	0.902679	-2.70265
13	113417122	cg14237148	ATP11A;ATP11A	-0.841943	3.37227	-3.46956	0.00110023	0.902679	-2.70268
19	44455181	cg19792908	ZNF221;ZNF221;ZNF221	-2.04436	-3.39233	-3.46944	0.00110063	0.902679	-2.70281
4	10207273	cg24933963		1.0725	3.15245	3.46896	0.00110218	0.902679	-2.7033
14	92857080	cg18610604	SLC24A4;SLC24A4;SLC24A4	0.510166	3.06917	3.46879	0.00110274	0.902679	-2.70348
10	126706484	cg20498994	CTBP2;CTBP2;CTBP2;CTBP2;CTBP2;CTBP2;CTBP2;CTBP2	0.576988	2.33444	3.46876	0.00110285	0.902679	-2.70351
6	91296791	cg18512161	MAP3K7;MAP3K7;MAP3K7;MAP3K7	5.87025	-6.88923	3.46774	0.0011062	0.902679	-2.70458
11	17485182	cg17557256	ABCC8;ABCC8	-0.588797	1.87183	-3.46765	0.00110652	0.902679	-2.70468
1	82023422	cg05512169	LOC101927434	-0.754336	2.39748	-3.46763	0.00110657	0.902679	-2.7047
16	31214139	cg00244979	PYCARD-AS1;PYCARD;PYCARD	1.51194	-4.79006	3.46719	0.00110801	0.902679	-2.70515
12	57984821	cg16790682	PIP4K2C;PIP4K2C;PIP4K2C;PIP4K2C	0.727479	-3.80753	3.46707	0.00110843	0.902679	-2.70529
1	76891398	cg08869722	ST6GALNAC3;ST6GALNAC3	-1.14092	2.71274	-3.46554	0.00111347	0.904912	-2.70688
9	71651075	cg03606089	FXN;FXN;FXN	0.834969	-3.21823	3.46541	0.0011139	0.904912	-2.70701
7	73624291	cg14467206	LAT2;LAT2;LAT2	-1.40825	-4.99455	-3.46506	0.00111507	0.904912	-2.70738
16	21245151	cg26937434	ANKS4B	-1.56441	3.52942	-3.46436	0.00111739	0.905738	-2.70811
1	32254320	cg00389420		0.718195	-4.12578	3.46393	0.00111883	0.905859	-2.70857
6	32016473	cg10500474	TNXB	-0.497543	2.92201	-3.46351	0.00112024	0.905943	-2.70901
4	38682397	cg18101917	KLF3	1.51882	3.33288	3.50933	0.000990787	0.890733	-2.70929
19	15619236	cg01773376	CYP4F22	1.11026	-3.375	3.46273	0.00112284	0.906017	-2.70982
2	64371766	cg02063828	PELI1	-7.4152	-6.02476	-3.46212	0.00112488	0.906017	-2.71046
10	98898335	cg00852548	SLIT1	-0.770773	2.86251	-3.46165	0.00112644	0.906017	-2.71095
7	35577120	cg18112863		0.680367	-4.59208	3.46154	0.00112683	0.906017	-2.71107
8	53412229	cg01525509		1.47406	2.91648	3.46719	0.00112307	0.906017	-2.71165
12	74884396	cg24700364		6.34098	-4.52977	3.46024	0.00113118	0.906728	-2.71242
11	16757705	cg02488422		-0.767418	2.23521	-3.45986	0.00113245	0.906728	-2.71282
7	24760166	cg26405683	DFNA5;DFNA5;DFNA5	-0.477357	1.92264	-3.45978	0.00113274	0.906728	-2.7129
1	154972863	cg01825310		0.560668	-3.25973	3.45883	0.00113595	0.906728	-2.7139
20	21492558	cg03133868	NKX2-2	-0.739729	-1.56268	-3.45838	0.00113747	0.906728	-2.71437
11	128116707	cg27410186		-0.83936	3.86291	-3.45827	0.00113782	0.906728	-2.71448
11	67007604	cg19725989	KDM2A;KDM2A;KDM2A	0.942146	-3.54262	3.45804	0.00113863	0.906728	-2.71473
21	34914741	cg24409253	GART;GART;GART;GART;SON;SON;SON;SON;SON	0.692853	-3.78394	3.4579	0.00113908	0.906728	-2.71487
9	111342847	cg07389815		0.536652	2.52595	3.45696	0.00114229	0.907299	-2.71585
2	53486933	cg03725444		1.10259	2.43977	3.45682	0.00114274	0.907299	-2.71599
3	121202345	cg02046755	POLQ	-1.36193	2.21933	-3.46232	0.00113942	0.906728	-2.71672
7	157347704	cg08490529	PTPRN2;PTPRN2;PTPRN2;PTPRN2;PTPRN2	0.753193	2.91648	3.45524	0.00114815	0.909551	-2.71765
12	100986206	cg06030459	GAS2L3;GAS2L3;GAS2L3	-1.43538	2.69683	-3.45523	0.00114819	0.909551	-2.71766
1	201868886	cg06545038	LMOD1	-1.94412	5.30934	-3.45436	0.00115114	0.910039	-2.71856
1	193027501	cg11706722	UCHL5;UCHL5;UCHL5;UCHL5;UCHL5;SCARNA18B;TROVE2;TROVE2	0.893834	2.22851	3.45361	0.00115371	0.910039	-2.71935
7	33943666	cg12469475	BMPER	0.74593	-4.30476	3.45275	0.00115666	0.910039	-2.72024
12	112546705	cg20884502	NAA25	0.503807	-3.72416	3.45242	0.00115779	0.910039	-2.72059
8	38635967	cg14100351	TACC1;TACC1	-0.982192	3.03633	-3.45188	0.00115966	0.910039	-2.72115
15	31453735	cg03093541	TRPM1	-0.631267	3.43241	-3.45181	0.0011599	0.910039	-2.72123
6	43484653	cg17963562	YIPF3;POLR1C;POLR1C	0.501795	-3.5315	3.4518	0.00115994	0.910039	-2.72124
19	51797217	cg12815656		0.449415	1.95511	3.45164	0.0011605	0.910039	-2.72141
4	113152148	cg01787884	AP1AR;AP1AR;AP1AR	-0.826778	-2.51738	-3.45149	0.00116102	0.910039	-2.72157
3	190104245	cg17276289	CLDN16	-0.784992	3.14943	-3.45077	0.0011635	0.910039	-2.72232
8	22547688	cg07082452	EGR3;EGR3;EGR3	-0.403186	-0.897774	-3.45057	0.00116419	0.910039	-2.72253
16	17090863	cg09760403		0.709916	2.67455	3.44967	0.00116729	0.910039	-2.72346
8	28752150	cg07759052	HMBOX1;HMBOX1;HMBOX1;HMBOX1;HMBOX1;HMBOX1;HMBOX1;HMBOX1;HMBOX1;HMBOX1;HMBOX1;HMBOX1;HMBOX1;HMBOX1;HMBOX1;HMBOX1;HMBOX1;HMBOX1;HMBOX1	-1.21631	3.3159	-3.44955	0.00116771	0.910039	-2.72359
2	129076651	cg00221357	HS6ST1	1.47442	-6.00813	3.44856	0.00117116	0.910039	-2.72462
16	85001544	cg06182311		-0.66773	3.67388	-3.4485	0.00117138	0.910039	-2.72469
10	78943401	cg19027255	KCNMA1;KCNMA1;KCNMA1;KCNMA1;KCNMA1;KCNMA1;KCNMA1;KCNMA1;KCNMA1;KCNMA1;KCNMA1;KCNMA1;KCNMA1	0.992011	2.83665	3.44781	0.00117377	0.910039	-2.72541
6	122931154	cg09805405	PKIB;PKIB;PKIB;PKIB;PKIB	0.97958	-3.75159	3.44752	0.0011748	0.910039	-2.72571
12	80737811	cg18345549	OTOGL	-1.48701	3.31193	-3.44746	0.00117498	0.910039	-2.72577
12	118575033	cg15534461	PEBP1	-0.613312	2.90483	-3.44593	0.00118034	0.910039	-2.72737
2	178562825	cg19518165	PDE11A;PDE11A;PDE11A;PDE11A;LOC105373764	0.794425	3.39182	3.44529	0.00118259	0.910039	-2.72803
2	30967383	cg19304003	CAPN13	0.732693	2.18328	3.44507	0.00118337	0.910039	-2.72827
2	127529534	cg20053821		0.55095	3.31783	3.44487	0.00118405	0.910039	-2.72847
5	154065201	cg20179863	MIR1303	-1.46644	3.30046	-3.44453	0.00118525	0.910039	-2.72882
16	2186369	cg05909287	PKD1;PKD1;MIR3180-5	9.47167	-7.56392	3.444	0.00118714	0.910039	-2.72938
13	76099592	cg06031422	COMMD6;COMMD6;COMMD6;COMMD6;COMMD6	-1.17331	3.34529	-3.44374	0.00118803	0.910039	-2.72965
11	62816422	cg07474377		0.538718	2.683	3.44354	0.00118876	0.910039	-2.72987
4	14921893	cg12427059	CPEB2-AS1	0.764651	3.13634	3.44311	0.00119027	0.910039	-2.73031
5	89706015	cg22621982	CETN3;CETN3;CETN3;LOC731157	3.70077	-5.6125	3.44281	0.00119134	0.910039	-2.73063
6	151373267	cg15331693	MTHFD1L;MTHFD1L;MTHFD1L	-0.963227	4.16534	-3.44272	0.00119165	0.910039	-2.73072
13	30028229	cg26289291	MTUS2;MTUS2	-0.757617	3.0338	-3.44125	0.00119686	0.910039	-2.73225
12	16049851	cg13672444	STRAP	1.1392	3.74937	3.44106	0.00119754	0.910039	-2.73245
12	91756129	cg02590615		-0.715425	3.21072	-3.4404	0.00119988	0.910039	-2.73314
5	142658828	cg23273257	NR3C1;NR3C1;NR3C1;NR3C1;NR3C1;NR3C1;NR3C1;NR3C1;NR3C1;NR3C1;NR3C1;NR3C1;NR3C1;NR3C1	0.892111	3.93428	3.43982	0.00120193	0.910039	-2.73374
12	40175638	cg22569419	C12orf40;SLC2A13	1.05416	3.24699	3.43956	0.00120287	0.910039	-2.73401
7	55623053	cg07156394	VOPP1;VOPP1;VOPP1;VOPP1;VOPP1;VOPP1;VOPP1;VOPP1	-0.423133	2.68837	-3.43909	0.00120454	0.910039	-2.7345
6	28832121	cg09824782	LINC01623	3.11787	-4.65269	3.43899	0.00120492	0.910039	-2.73461
6	88039504	cg01801951	GJB7;SMIM8;SMIM8;SMIM8	-0.95703	3.06758	-3.43881	0.00120555	0.910039	-2.73479
16	10719858	cg14774195		-1.06412	3.90945	-3.43837	0.00120714	0.910039	-2.73526
19	7166473	cg13796952	INSR;INSR	0.440827	2.15677	3.43788	0.0012089	0.910039	-2.73577
4	58044400	cg11083595	IGFBP7-AS1	0.856649	1.62287	3.43716	0.00121148	0.910039	-2.73652
1	7529465	cg13612338	CAMTA1	0.61196	2.33443	3.43673	0.00121301	0.910039	-2.73696
1	22843915	cg17005294	ZBTB40;ZBTB40;ZBTB40	0.595974	3.45542	3.43603	0.00121553	0.910039	-2.73769
20	41238796	cg16555509	PTPRT;PTPRT	1.03532	1.72406	3.43599	0.00121569	0.910039	-2.73774
3	128209319	cg13808674	GATA2;GATA2-AS1	0.644842	-3.4252	3.43559	0.0012171	0.910039	-2.73815
17	49198153	cg14979019	SPAG9;SPAG9;SPAG9	1.41855	-5.84887	3.43555	0.00121727	0.910039	-2.7382
8	80200144	cg01320712		0.925659	3.14035	3.43554	0.0012173	0.910039	-2.7382
11	64133067	cg21563192	RPS6KA4;RPS6KA4;RPS6KA4;RPS6KA4	-0.939781	3.6148	-3.43548	0.00121752	0.910039	-2.73827
15	80215805	cg19392911	ST20-MTHFS;ST20;ST20;ST20;ST20;ST20-AS1	-16.4444	-11.0942	-3.43543	0.00121769	0.910039	-2.73832
4	175750280	cg27517702	GLRA3;GLRA3	0.838601	-4.01303	3.43517	0.00121862	0.910039	-2.73858
21	46573382	cg22281721	ADARB1;ADARB1;ADARB1;ADARB1;ADARB1;ADARB1;ADARB1;ADARB1;ADARB1;ADARB1;ADARB1	-0.777533	-1.47897	-3.43383	0.0012235	0.910039	-2.73999
2	109612136	cg08183176		-0.729289	2.57622	-3.43374	0.00122383	0.910039	-2.74008
18	12400287	cg27407943		-0.683626	3.63192	-3.43362	0.00122426	0.910039	-2.74021
22	47606810	cg18953887		0.531781	3.01452	3.43361	0.0012243	0.910039	-2.74022
7	23636910	cg06867113	CCDC126	0.990087	-4.56717	3.43301	0.00122648	0.910039	-2.74084
2	16790338	cg27115721	FAM49A	-14.7872	-8.38189	-3.43233	0.00122892	0.910039	-2.74154
1	146714230	cg08719467	CHD1L;CHD1L;CHD1L;CHD1L;CHD1L;CHD1L	7.01573	-6.59894	3.43213	0.00122965	0.910039	-2.74175
14	65224894	cg24006794	SPTB	0.440547	2.00831	3.43161	0.00123158	0.910039	-2.7423
22	42865174	cg15027952		-1.35054	3.27678	-3.43134	0.00123255	0.910039	-2.74258
16	70789028	cg11651507	VAC14;VAC14-AS1	0.493398	2.57607	3.4312	0.00123306	0.910039	-2.74273
16	66968258	cg05456022	FAM96B;FAM96B;FAM96B;CES2;CES2;CES2	18.2851	-10.3904	3.43083	0.00123441	0.910039	-2.74311
8	29623242	cg19631866	LINC02099;LINC02099	-0.969135	3.15642	-3.43079	0.00123457	0.910039	-2.74316
6	28829328	cg17571919	LINC01623	0.887439	3.81102	3.43073	0.00123478	0.910039	-2.74322
10	103033165	cg15788756		-1.08006	3.74811	-3.43029	0.00123639	0.910039	-2.74368
1	53770959	cg16429063	LRP8;LRP8;LRP8;LRP8	0.521612	2.37513	3.43008	0.00123716	0.910039	-2.74389
22	43485161	cg06839820	TTLL1;TTLL1	-2.49878	-6.8927	-3.42975	0.00123839	0.910039	-2.74424
4	81226861	cg19744599		-1.42942	1.82441	-3.42952	0.00123921	0.910039	-2.74448
5	130330877	cg12053009		0.748321	2.92917	3.42949	0.00123934	0.910039	-2.74451
12	54719229	cg13690909	COPZ1;COPZ1;COPZ1;COPZ1;COPZ1	5.20761	-4.8636	3.42942	0.0012396	0.910039	-2.74459
9	99417689	cg08610840	AAED1	20.6836	-10.5196	3.42923	0.00124027	0.910039	-2.74477
14	75098624	cg01555052		-0.688473	3.51687	-3.42862	0.00124252	0.910039	-2.74541
10	17269863	cg18876173	VIM-AS1;VIM-AS1;VIM	1.70177	-4.53165	3.42824	0.00124392	0.910039	-2.74581
7	36407243	cg17644870	KIAA0895;KIAA0895;KIAA0895;KIAA0895;KIAA0895;KIAA0895	5.92223	-5.16562	3.42616	0.0012516	0.910039	-2.74797
12	41086130	cg13792608	CNTN1;CNTN1	-0.726723	-3.43144	-3.42609	0.00125188	0.910039	-2.74805
13	75149974	cg07640233		9.76194	-7.42153	3.42535	0.0012546	0.910039	-2.74882
10	79793366	cg05028089	RPS24;RPS24;RPS24;RPS24;RPS24;RPS24	2.69952	-4.17704	3.42512	0.00125549	0.910039	-2.74906
20	6007648	cg11663015	CRLS1;CRLS1;CRLS1;CRLS1;CRLS1;CRLS1;CRLS1	-0.546663	0.0362353	-3.42505	0.00125574	0.910039	-2.74914
6	80247286	cg00153934	LCA5;LCA5	1.47253	-5.39816	3.42484	0.0012565	0.910039	-2.74935
16	17403231	cg06066697	XYLT1	1.01857	2.90829	3.42445	0.00125798	0.910039	-2.74976
18	75689524	cg11374640	LINC01029	-0.779115	2.93323	-3.42442	0.00125808	0.910039	-2.74979
15	63340840	cg14244136	TPM1;TPM1;TPM1;TPM1;TPM1;TPM1;TPM1;TPM1;TPM1;TPM1;TPM1;TPM1	7.89412	-7.52381	3.42395	0.00125984	0.910039	-2.75028
14	23235775	cg15922295	OXA1L	0.921967	-4.69426	3.42297	0.00126349	0.910039	-2.7513
1	176180360	cg00529480		0.838347	2.66755	3.42292	0.00126367	0.910039	-2.75135
5	67740834	cg18196590		1.06858	2.96229	3.42186	0.00126763	0.910039	-2.75245
13	40230022	cg10667201	COG6;COG6;COG6	1.26017	-4.95271	3.42156	0.00126877	0.910039	-2.75276
12	131137764	ch.12.129703717R		0.646249	-4.27524	3.42116	0.00127029	0.910039	-2.75319
16	68835622	cg20143820	CDH1;CDH1;CDH1;CDH1	-0.390376	2.63968	-3.42099	0.00127089	0.910039	-2.75335
3	112628051	cg22567250		-0.79944	3.51752	-3.42097	0.00127099	0.910039	-2.75338
22	27053464	cg18940588	MIAT;MIAT;MIAT;MIAT	1.0229	-4.21657	3.42054	0.0012726	0.910039	-2.75383
14	74389772	cg02434561	ZNF410;ZNF410;ZNF410;ZNF410;ZNF410;ZNF410	1.25392	3.29707	3.4205	0.00127275	0.910039	-2.75387
17	43483251	cg10094238	ARHGAP27;ARHGAP27	-0.661547	3.61456	-3.42041	0.00127311	0.910039	-2.75397
2	222437387	cg08625382	EPHA4;EPHA4;EPHA4	-1.22689	-4.18237	-3.42014	0.0012741	0.910039	-2.75424
3	4344949	cg27265118	SETMAR;SETMAR;SETMAR;SETMAR;SETMAR;SETMAR	5.03634	-4.0797	3.42001	0.00127462	0.910039	-2.75438
11	122240138	cg17023076	MIR100HG;MIR100HG	-1.30673	3.04222	-3.41996	0.00127478	0.910039	-2.75443
2	240500391	cg07847366		0.573455	3.02505	3.41993	0.00127492	0.910039	-2.75447
3	172125617	cg09135098		0.976164	4.01283	3.41949	0.00127656	0.910039	-2.75492
21	18913093	cg17761826	CXADR;CXADR;CXADR;CXADR;CXADR	-1.10144	2.86688	-3.41916	0.00127782	0.910039	-2.75526
5	81573780	cg08341821	RPS23;ATP6AP1L	0.790398	-3.83952	3.41911	0.00127798	0.910039	-2.75531
16	85122186	cg07244716	KIAA0513;KIAA0513;KIAA0513	0.432958	2.14592	3.41761	0.00128366	0.910039	-2.75687
10	79542494	cg24273599		-1.09857	3.59999	-3.4174	0.00128448	0.910039	-2.75709
2	242695552	cg21521453	D2HGDH;D2HGDH;D2HGDH	-0.626692	3.32576	-3.41732	0.00128479	0.910039	-2.75718
2	106071427	cg14207553		4.8268	-3.12969	3.41718	0.0012853	0.910039	-2.75732
18	9936677	cg19372373	VAPA;VAPA	0.823426	2.35624	3.41713	0.00128549	0.910039	-2.75737
4	122745809	cg06468646	CCNA2;BBS7	-1.29286	1.48506	-3.42267	0.0012811	0.910039	-2.75782
8	124085620	cg26373411	TBC1D31;TBC1D31;TBC1D31	1.48092	-3.64968	3.41659	0.00128756	0.910039	-2.75794
16	89283569	cg19299672	ZNF778;ZNF778;ZNF778	-1.24382	-3.99837	-3.41644	0.00128813	0.910039	-2.75809
5	63870485	cg08112141	RGS7BP;RGS7BP;RGS7BP;RGS7BP	-1.38711	2.15217	-3.42233	0.00128237	0.910039	-2.75817
3	183852978	cg06141120	EIF2B5	5.541	-5.91891	3.41609	0.00128947	0.910039	-2.75846
3	138737553	cg00247535		0.927953	2.26926	3.416	0.00128979	0.910039	-2.75855
10	94312216	cg08229752	IDE;IDE;IDE;IDE;IDE;IDE	-0.761162	2.66168	-3.4153	0.0012925	0.910344	-2.75928
5	179121385	cg23491391		-0.726552	2.92944	-3.41521	0.00129283	0.910344	-2.75937
13	115050407	cg13367357	UPF3A;UPF3A	-0.554869	2.68575	-3.41477	0.0012945	0.910598	-2.75983
3	146129264	cg20186995		1.2897	4.31018	3.41439	0.00129596	0.910704	-2.76022
6	125979871	cg04786842		1.28467	1.6004	3.41316	0.0013007	0.911591	-2.76151
7	6621024	cg20866810	ZDHHC4;ZDHHC4;ZDHHC4;ZDHHC4	-0.787459	3.3213	-3.41305	0.00130111	0.911591	-2.76162
8	65489040	cg23554956	LOC401463	-1.07392	-3.21435	-3.41293	0.00130157	0.911591	-2.76174
20	1875565	cg16522462	SIRPA;SIRPA;SIRPA;SIRPA	-1.38689	-4.53001	-3.41265	0.00130263	0.911591	-2.76203
2	232879570	cg17007899	DIS3L2;DIS3L2;DIS3L2;DIS3L2;DIS3L2	-0.883236	3.41823	-3.41147	0.00130718	0.911591	-2.76326
1	104065263	cg10838809	LOC101928436;LOC101928436;LOC101928436	0.61333	2.78042	3.41104	0.00130885	0.911591	-2.76371
8	22864006	cg00396783	RHOBTB2;RHOBTB2;RHOBTB2	-1.02558	3.52905	-3.41067	0.0013103	0.911591	-2.7641
5	74657448	cg26510404	HMGCR;HMGCR	-1.02288	3.20382	-3.41066	0.00131031	0.911591	-2.7641
8	28921948	cg25422895		0.593837	2.98713	3.41065	0.00131035	0.911591	-2.76411

## Sheet: S1.2
Table S1.2. Differently Methylated CpG Sites (Top 1000) Associated With the Effect of Timepoint in the Binary Response Model
CHR	BP	cg	Gene	logFC	AveExpr	t	P.Value	adj.P.Val	B
8	17829063	cg21318700	PCM1;PCM1;PCM1	0.789316	3.34137	6.03956	2.06851e-07	0.144197	3.70206
8	9505300	cg10005358	TNKS	-1.09021	3.71618	-5.75176	5.7168e-07	0.19926	3.11563
16	71687460	cg20022220	PHLPP2;PHLPP2	0.989917	3.32241	5.42819	1.77731e-06	0.301687	2.45139
12	72148853	cg22813821	RAB21	8.67772	-9.04291	5.311	2.67244e-06	0.301687	2.21007
4	140561951	cg02431535		-0.781202	3.31513	-5.30531	2.7257e-06	0.301687	2.19836
1	32208634	cg13182731	ADGRB2;ADGRB2	0.86222	5.42124	5.26864	3.09555e-06	0.301687	2.1228
6	111804752	cg10830518	REV3L;REV3L;REV3L;TRAF3IP2-AS1;TRAF3IP2-AS1;TRAF3IP2-AS1;TRAF3IP2-AS1	0.970025	-5.74773	5.22763	3.56808e-06	0.301687	2.0383
10	131813485	cg10847915		1.05399	5.72431	5.20366	3.8765e-06	0.301687	1.98892
10	70715578	cg00101693	DDX21;DDX21	0.651997	-4.11062	5.18083	4.19479e-06	0.301687	1.94187
16	81047029	cg20765446	CENPN;CENPN;CENPN;CENPN;CENPN	-0.477714	2.97304	-5.1697	4.35904e-06	0.301687	1.91896
5	17406866	cg23118697	LOC101929544;LOC101929544	-0.424497	2.25242	-5.10124	5.51917e-06	0.301687	1.77792
5	93382458	cg18331133	FAM172A;FAM172A;FAM172A;FAM172A	-0.424369	3.63862	-5.09815	5.57818e-06	0.301687	1.77156
14	21439883	cg10960632		0.837878	-5.32606	5.0596	6.36868e-06	0.301687	1.69216
1	31821436	cg14805250	ZCCHC17;ZCCHC17;ZCCHC17;ZCCHC17;ZCCHC17;ZCCHC17;ZCCHC17;ZCCHC17;ZCCHC17;ZCCHC17	0.514626	2.8204	5.05049	6.57112e-06	0.301687	1.6734
8	1805190	cg04003839	ARHGEF10;ARHGEF10;ARHGEF10	-0.504788	3.73006	-5.04781	6.6319e-06	0.301687	1.66788
7	134779210	cg23231197	AGBL3;AGBL3;AGBL3;AGBL3;AGBL3;AGBL3;C7orf49	0.42733	3.51104	5.02463	7.18071e-06	0.301687	1.62016
6	39311540	cg23881245	KIF6;KIF6;KIF6;KIF6	0.342655	3.1102	5.00579	7.65952e-06	0.301687	1.58139
7	20369301	cg11621808	LOC101927811;LOC101927811;ITGB8	-0.930367	-3.92806	-4.97421	8.53387e-06	0.301687	1.51641
6	6009011	cg25307691	NRN1;NRN1	8.74213	-8.66305	4.97155	8.61191e-06	0.301687	1.51093
1	181007669	cg22450342	MR1;MR1;MR1;MR1;MR1	0.41685	1.36189	4.94815	9.32885e-06	0.301687	1.4628
5	173111423	cg14873776		-0.786617	3.40371	-4.94415	9.45724e-06	0.301687	1.45457
8	37553131	cg12440566	ZNF703	-1.53926	-6.96879	-4.94218	9.52098e-06	0.301687	1.45052
4	174357286	cg12145043	SCRG1	-0.464925	2.41069	-4.86354	1.2446e-05	0.336689	1.28891
10	53149004	cg17730149	PRKG1;PRKG1	0.811415	2.18119	4.86104	1.25522e-05	0.336689	1.28377
4	20605725	cg01749295	SLIT2;SLIT2;SLIT2	-0.851751	2.74265	-4.85574	1.278e-05	0.336689	1.2729
7	137486321	cg23394300	DGKI;DGKI;DGKI;DGKI	0.647514	2.78294	4.85061	1.30049e-05	0.336689	1.26236
9	135545554	cg12100941	DDX31;DDX31;DDX31;DDX31;DDX31;DDX31;GTF3C4;GTF3C4	0.914171	-5.8327	4.8498	1.30405e-05	0.336689	1.26071
15	96517481	cg26350593		0.721233	2.42784	4.82653	1.41126e-05	0.351355	1.21293
14	69658356	cg01028283	EXD2;EXD2;EXD2;EXD2;EXD2;EXD2;EXD2	-0.364191	-4.02081	-4.8141	1.47198e-05	0.351952	1.18744
12	27485699	cg26732433	ARNTL2;ARNTL2;ARNTL2;ARNTL2;ARNTL2	1.55248	-6.29301	4.80477	1.51928e-05	0.351952	1.16829
1	114520936	cg23032922	OLFML3;OLFML3;OLFML3	-0.580771	3.10167	-4.79414	1.57498e-05	0.351952	1.14649
11	64086020	cg23615572	TRMT112;TRMT112;TRMT112;PRDX5;PRDX5;PRDX5	0.895381	-4.82179	4.77785	1.66419e-05	0.351952	1.11311
11	47289814	cg12195149	NR1H3;NR1H3;NR1H3;NR1H3;NR1H3;MADD;MADD;MADD;MADD;MADD;MADD;MADD	-0.295329	2.29565	-4.77249	1.69462e-05	0.351952	1.10212
1	94677002	cg22424405	ARHGAP29;ARHGAP29;ARHGAP29;ARHGAP29;ARHGAP29	0.98352	2.76131	4.76868	1.71659e-05	0.351952	1.09432
16	20912347	cg17267339	DCUN1D3;LYRM1;LYRM1;LYRM1;LYRM1;LYRM1;LYRM1;LYRM1;LYRM1;LYRM1;LYRM1	-8.18532	-9.3162	-4.75126	1.82068e-05	0.361485	1.05861
7	75260791	cg00361176	HIP1;HIP1	0.333011	2.18058	4.74034	1.889e-05	0.361485	1.03626
15	41047711	cg18385233	RMDN3;RMDN3;RMDN3;RMDN3;RMDN3;RMDN3	-1.94088	-6.33166	-4.73504	1.92308e-05	0.361485	1.02541
2	62116573	cg00458927	CCT4;CCT4;COMMD1;COMMD1	0.807689	2.29727	4.71179	2.07984e-05	0.361485	0.977821
7	27865298	cg04913392	TAX1BP1;TAX1BP1;TAX1BP1;TAX1BP1	0.80684	3.48919	4.70504	2.1277e-05	0.361485	0.963998
3	197807355	cg19631064	ANKRD18DP	-5.55025	-7.34916	-4.68801	2.25316e-05	0.361485	0.929174
6	170042028	cg23565166	WDR27;WDR27	0.961936	2.76354	4.68012	2.31373e-05	0.361485	0.913044
15	48938228	cg09211701	FBN1	-6.57666	-8.14078	-4.67525	2.35191e-05	0.361485	0.903088
16	88136418	cg01722498		-0.375105	3.01202	-4.67443	2.35842e-05	0.361485	0.901408
6	32937267	cg01909833	BRD2;BRD2;BRD2	0.842769	-4.62399	4.67171	2.38001e-05	0.361485	0.895864
11	134094369	cg02848331	NCAPD3;VPS26B	0.46259	-4.15438	4.67148	2.38185e-05	0.361485	0.895394
8	30515994	cg07780216	GTF2E2	0.3987	-4.05741	4.67105	2.38534e-05	0.361485	0.894503
3	124278885	cg11463851	KALRN;KALRN	-0.821941	-4.55721	-4.64147	2.63421e-05	0.390706	0.834097
12	65218052	cg13039115	TBC1D30;TBC1D30;TBC1D30;TBC1D30	4.43995	-4.75027	4.61886	2.84156e-05	0.41268	0.787936
17	1637068	cg23407809	WDR81;WDR81;WDR81;WDR81	-0.448835	2.67272	-4.60996	2.92747e-05	0.41648	0.769781
7	151770651	cg23971500	GALNT11;GALNT11	0.629005	3.30309	4.58631	3.16826e-05	0.436984	0.721575
6	38447039	cg03138926	BTBD9;BTBD9;BTBD9;BTBD9	-0.908933	2.88112	-4.57819	3.25534e-05	0.436984	0.705029
2	70647961	cg02324045		0.58247	2.87943	4.57779	3.25965e-05	0.436984	0.704222
8	53627369	cg02709211	RB1CC1;RB1CC1	-0.764397	-4.50023	-4.57153	3.32846e-05	0.437789	0.691474
11	65029192	cg23043213	POLA2	-2.5098	-6.80976	-4.5547	3.52063e-05	0.446762	0.657201
6	126698055	cg09184378	CENPW	-0.684438	3.34736	-4.55356	3.53402e-05	0.446762	0.654884
17	7514491	cg02936535	FXR2	-0.645715	3.49688	-4.53925	3.7065e-05	0.446762	0.625773
2	236654097	cg05476766	AGAP1;AGAP1;AGAP1	0.676434	3.40833	4.52822	3.845e-05	0.446762	0.603351
1	6063829	cg24926052	KCNAB2	0.512882	3.20316	4.52031	3.94754e-05	0.446762	0.587262
2	95825312	cg00459795	ZNF514;ZNF514	-7.10515	-8.06347	-4.5192	3.96212e-05	0.446762	0.585008
1	204380135	cg16175258	PPP1R15B	0.47446	-4.26366	4.51318	4.0421e-05	0.446762	0.572788
13	107559229	cg01623879		0.62755	1.02709	4.50787	4.11412e-05	0.446762	0.561986
3	25646267	cg11841863	TOP2B;TOP2B	0.727702	2.51409	4.51368	4.16108e-05	0.446762	0.549843
2	95831790	cg10282920	ZNF2;ZNF2;ZNF2;ZNF2;ZNF2	5.30533	-6.88526	4.50188	4.19679e-05	0.446762	0.549816
16	66642627	cg10440450	CMTM3;CMTM3;CMTM3;CMTM3	6.82492	-7.72754	4.49634	4.27466e-05	0.446762	0.538569
19	37663414	cg03524308	ZNF585A;ZNF585A;ZNF585A;ZNF585A	0.430809	-3.68219	4.49594	4.28031e-05	0.446762	0.53776
14	90864090	cg01311654	CALM1	0.366969	-4.11177	4.48931	4.37554e-05	0.446762	0.524295
1	149982400	cg00941229	OTUD7B	7.55942	-8.29808	4.48191	4.48412e-05	0.446762	0.50929
19	50321326	cg08133350	MED25	6.8501	-8.40713	4.48055	4.50435e-05	0.446762	0.506535
8	41272824	cg00447085		0.635539	1.69277	4.47841	4.53642e-05	0.446762	0.502193
1	92950369	cg06647562	GFI1;GFI1;GFI1	0.551951	-5.14612	4.47637	4.56728e-05	0.446762	0.498041
12	3036898	cg06726818	TULP3;TULP3	-0.93606	3.29314	-4.47388	4.60511e-05	0.446762	0.492991
10	95256359	cg11808746	CEP55;CEP55	7.16286	-7.46572	4.46939	4.67413e-05	0.446762	0.483882
1	154226862	cg03722845	UBAP2L;UBAP2L;UBAP2L;UBAP2L;UBAP2L	-0.295311	2.56284	-4.46688	4.71306e-05	0.446762	0.478802
16	74484275	cg08012845	GLG1;GLG1;GLG1;GLG1;GLG1	-0.458667	3.66786	-4.465	4.74253e-05	0.446762	0.474984
11	126081648	cg20278498	RPUSD4;RPUSD4;FAM118B;FAM118B	-0.475446	-4.64244	-4.45744	4.8627e-05	0.451974	0.459657
10	5566849	cg11736657	CALML3-AS1;CALML3-AS1;CALML3	0.934631	3.35537	4.44554	5.05789e-05	0.462433	0.435543
5	130971239	cg20726948	RAPGEF6;RAPGEF6;RAPGEF6;RAPGEF6;RAPGEF6;RAPGEF6	0.988845	-5.47676	4.44256	5.10789e-05	0.462433	0.429514
16	2354020	cg06305375	ABCA3	-0.419522	3.01032	-4.43671	5.20755e-05	0.465003	0.41767
6	167412704	cg25395108	MIR3939;FGFR1OP;FGFR1OP;FGFR1OP	0.54444	-4.44936	4.43312	5.2697e-05	0.465003	0.410397
21	44299702	cg05094271	WDR4;WDR4;WDR4;WDR4;WDR4;WDR4;WDR4	7.18137	-7.93065	4.41856	5.52901e-05	0.474945	0.380941
8	95544614	cg08291679	KIAA1429;KIAA1429	-0.593605	2.55976	-4.41841	5.53188e-05	0.474945	0.380623
8	82633568	cg27535044	ZFAND1;ZFAND1;ZFAND1;ZFAND1;ZFAND1;ZFAND1;ZFAND1	-10.7528	-8.81041	-4.41456	5.60256e-05	0.474945	0.372836
15	65892318	cg10848257	INTS14;INTS14;INTS14;INTS14;INTS14;INTS14;INTS14	-0.487002	3.70584	-4.41014	5.68464e-05	0.474945	0.363914
1	158747277	cg12921481	OR6N2	-0.471687	3.2567	-4.4081	5.72302e-05	0.474945	0.359786
8	142368026	cg10390435	GPR20	0.260093	2.31448	4.40106	5.85738e-05	0.480377	0.345547
1	157995040	cg13209980	KIRREL;KIRREL	0.284808	2.35934	4.39637	5.94847e-05	0.481573	0.336077
3	171527346	cg02371119	PLD1;PLD1	0.69501	-4.28055	4.39191	6.03659e-05	0.481573	0.327051
4	120332083	cg25718026	LINC01061	0.586043	2.93963	4.38977	6.07922e-05	0.481573	0.322732
19	15236824	cg16522309	ILVBL	-6.14656	-5.07033	-4.3794	6.2902e-05	0.487073	0.301786
17	38094692	cg18496624		0.723254	3.28687	4.36675	6.55719e-05	0.487073	0.276256
21	19986278	cg13279756	MIR548XHG	-0.60762	2.5159	-4.36572	6.5794e-05	0.487073	0.27418
5	10519905	cg05188716	LOC389273	-0.440442	2.97798	-4.36482	6.59895e-05	0.487073	0.272356
16	54318314	cg09888562	IRX3	-1.01599	-5.27668	-4.36239	6.65166e-05	0.487073	0.267469
6	34206214	cg23238986	HMGA1;HMGA1;HMGA1;HMGA1;HMGA1;HMGA1;HMGA1;HMGA1;HMGA1;HMGA1;HMGA1;HMGA1	0.267485	-3.17613	4.35616	6.7892e-05	0.487073	0.254894
19	18746981	cg24873414	KLHL26;KLHL26;KLHL26;KLHL26;KLHL26	-0.590742	-0.92155	-4.35284	6.86352e-05	0.487073	0.248205
12	132677645	cg07061032		-0.77481	5.55863	-4.35052	6.91599e-05	0.487073	0.243525
1	235345565	cg24453051	ARID4B;ARID4B;ARID4B;ARID4B	-0.667662	2.99755	-4.34953	6.93844e-05	0.487073	0.241533
17	40440916	cg14042635	STAT5A;STAT5A;STAT5A;STAT5A	0.965652	-5.09938	4.3479	6.97571e-05	0.487073	0.238241
3	72897792	cg23870282	SHQ1	0.548904	-4.65772	4.3449	7.04474e-05	0.487073	0.232188
4	21854961	cg00499159	KCNIP4;KCNIP4;KCNIP4;KCNIP4-IT1	0.580495	2.76111	4.34245	7.10144e-05	0.487073	0.227261
5	160112068	cg04556895	ATP10B	-0.385728	2.91809	-4.33986	7.16201e-05	0.487073	0.22204
16	28936713	cg06002947	RABEP2	0.34514	-3.5739	4.33977	7.16406e-05	0.487073	0.221864
20	55146316	cg08901965		0.467129	3.07669	4.33839	7.19671e-05	0.487073	0.219069
11	58346524	cg16725583	LPXN;LPXN;ZFP91;ZFP91;ZFP91-CNTF	5.34302	-6.99103	4.32376	7.54973e-05	0.487547	0.189624
1	59966003	cg11157185	FGGY;FGGY;FGGY;FGGY	-0.437266	2.80244	-4.32249	7.58122e-05	0.487547	0.187063
8	1309865	cg00298921	DLGAP2	0.465279	3.06339	4.31821	7.68826e-05	0.487547	0.17844
21	30433753	cg24932848	CCT8;CCT8;CCT8;CCT8	-0.958164	3.32078	-4.31654	7.73041e-05	0.487547	0.175077
9	140248350	cg06220178	EXD3	0.907082	6.62468	4.31386	7.79844e-05	0.487547	0.169687
13	52401610	cg05713577	LINC00282;LINC00282	-0.422082	-2.91395	-4.31376	7.8009e-05	0.487547	0.169493
14	65065830	cg21203251		0.548219	2.61817	4.30989	7.90029e-05	0.487547	0.161704
8	100559744	cg19379712	VPS13B;VPS13B	-0.874692	2.37553	-4.30966	7.90627e-05	0.487547	0.161239
4	117221255	cg23557830		-0.809389	2.8165	-4.3058	8.0065e-05	0.487547	0.153487
6	17883284	cg21543181	KIF13A;KIF13A;KIF13A;KIF13A	0.625339	3.15889	4.30392	8.05588e-05	0.487547	0.149704
12	16049851	cg13672444	STRAP	0.683717	3.74937	4.30303	8.07947e-05	0.487547	0.147905
9	113563442	cg01786488		0.377943	2.85349	4.29909	8.18403e-05	0.487547	0.139992
13	48612267	cg09611287	NUDT15;NUDT15;NUDT15;NUDT15	0.585067	-3.98541	4.29764	8.22304e-05	0.487547	0.137065
8	128138702	cg13819913		0.503709	3.49138	4.29553	8.27987e-05	0.487547	0.132826
14	103442892	cg20521220	CDC42BPB	-0.523157	3.7213	-4.29451	8.30739e-05	0.487547	0.130784
6	90790719	cg21335325	BACH2;BACH2	-0.32242	1.7056	-4.29206	8.37428e-05	0.487547	0.125848
13	22058122	cg08642538		0.947366	6.35191	4.29138	8.39268e-05	0.487547	0.124497
15	69452810	cg26929513	GLCE;GLCE;GLCE;GLCE;GLCE	-2.45697	-6.93947	-4.28466	8.57884e-05	0.490296	0.11099
13	22622515	cg09991425		-0.43223	3.00352	-4.28459	8.58066e-05	0.490296	0.11086
1	153963304	cg05135015	RPS27	10.9354	-9.86992	4.27631	8.81563e-05	0.49499	0.0942256
3	113415262	cg17171448	USF3;USF3	8.32948	-7.60895	4.27202	8.93992e-05	0.49499	0.0856036
1	227751018	cg26336955	ZNF678;ZNF678;ZNF678	-0.561218	2.98925	-4.2712	8.96382e-05	0.49499	0.0839589
11	95987382	cg08141395	MAML2	4.20092	-5.21088	4.26831	9.04855e-05	0.49499	0.0781641
8	80200144	cg01320712		0.551851	3.14035	4.26749	9.0727e-05	0.49499	0.076523
15	89089914	cg04667141	DET1;DET1;DET1;DET1;DET1;DET1;DET1;DET1;DET1;DET1;DET1	0.484648	-4.65298	4.2656	9.12872e-05	0.49499	0.0727311
3	181429282	cg22530053	SOX2-OT;SOX2-OT;SOX2-OT;SOX2-OT;SOX2-OT;SOX2-OT;SOX2	0.470428	-4.49151	4.26143	9.25359e-05	0.49499	0.0643619
7	1705349	cg06134410		-1.11251	-4.30465	-4.25806	9.3557e-05	0.49499	0.0576005
5	91137099	cg16231394		0.601086	2.60539	4.25771	9.36626e-05	0.49499	0.0569056
1	241052106	cg15903658	RGS7;RGS7;RGS7;RGS7	-0.711695	2.77242	-4.26543	9.37287e-05	0.49499	0.0524481
6	45389860	cg14447047	RUNX2;RUNX2;RUNX2	-0.997358	-5.62978	-4.24886	9.63974e-05	0.496533	0.0391712
2	170652065	cg09863374		0.805199	2.57983	4.24855	9.64973e-05	0.496533	0.0385331
15	86304349	cg01038325	KLHL25	-0.344407	3.22471	-4.2478	9.67319e-05	0.496533	0.0370364
8	73945519	cg10772727	TERF1;TERF1	0.680698	3.55616	4.24736	9.68701e-05	0.496533	0.0361567
4	160216262	cg12305855	RAPGEF2	0.620635	2.78331	4.24353	9.80843e-05	0.499087	0.02848
12	112280204	cg01356463	MAPKAPK5-AS1;MAPKAPK5;MAPKAPK5	0.989302	-5.03299	4.24129	9.88015e-05	0.499094	0.0239891
2	129076651	cg00221357	HS6ST1	0.869487	-6.00813	4.23726	0.000100102	0.501444	0.0159306
17	11784688	cg00509923	DNAH9	0.297237	2.47773	4.23438	0.000101044	0.501444	0.0101534
17	56497730	cg14456800	HSF5	0.784904	2.68943	4.23259	0.000101634	0.501444	0.006563
10	12770463	cg13897396	CAMK1D;CAMK1D	0.617865	2.97685	4.23105	0.000102144	0.501444	0.00347827
3	15065423	ch.3.343688R	NR2C2;NR2C2	3.45119	-5.41017	4.22611	0.000103793	0.505977	-0.00639785
6	153452233	cg24317255	RGS17	-0.373865	-3.62511	-4.21828	0.000106464	0.509639	-0.0220651
2	100170917	cg15934776	AFF3;AFF3	0.862755	4.10043	4.21738	0.000106777	0.509639	-0.0238759
11	18343626	cg07583091	HPS5;HPS5;HPS5;GTF2H1;GTF2H1	-5.6694	-6.52685	-4.21089	0.000109045	0.509639	-0.0368382
8	70551020	cg16208342	SULF1;SULF1;SULF1;SULF1;SULF1	-0.762616	3.10208	-4.20672	0.000110528	0.509639	-0.0451745
4	3250226	cg16913361	MSANTD1;MSANTD1	-0.225361	2.59808	-4.19907	0.000113302	0.509639	-0.0604644
7	102074225	cg05746188	ORAI2;ORAI2;ORAI2;ORAI2	-0.60945	-3.19537	-4.19855	0.000113492	0.509639	-0.0615028
18	43683922	cg18069568	ATP5A1;HAUS1;HAUS1	-0.645042	-1.11713	-4.21543	0.000113042	0.509639	-0.0659301
1	229762148	cg04122790	TAF5L;TAF5L;URB2;URB2	0.354196	-3.55888	4.19627	0.000114335	0.509639	-0.0660701
17	78774723	cg18605975	RPTOR;RPTOR	-0.343576	3.3904	-4.19501	0.000114804	0.509639	-0.0685912
5	126562449	cg05673752		0.787266	2.72845	4.19464	0.000114938	0.509639	-0.0693136
3	50151401	cg25400643	RBM5;RBM5	-0.316381	3.16049	-4.18838	0.000117292	0.509639	-0.0818274
12	109027870	cg06338290	SELPLG	0.645953	-3.70226	4.18574	0.000118299	0.509639	-0.0871008
12	120638789	cg24820303	RPLP0;RPLP0;PXN-AS1	0.318153	-3.99212	4.18554	0.000118372	0.509639	-0.0874847
8	57124347	cg13208732	PLAG1;PLAG1;PLAG1;CHCHD7;CHCHD7;CHCHD7;CHCHD7;CHCHD7;CHCHD7;CHCHD7;CHCHD7;CHCHD7;CHCHD7;CHCHD7;CHCHD7	0.444024	-4.386	4.18477	0.00011867	0.509639	-0.0890336
2	32503081	cg01195127	YIPF4	-0.301721	-3.83118	-4.18476	0.000118672	0.509639	-0.0890446
10	12390916	cg14816482	CAMK1D;CAMK1D	6.97135	-7.90808	4.18254	0.000119528	0.509639	-0.0934799
14	102939600	cg03116171	TECPR2	0.330201	3.15243	4.18226	0.000119634	0.509639	-0.0940298
12	56495016	cg26395608	ERBB3	-0.920655	5.19904	-4.17653	0.000121872	0.509639	-0.105474
18	75689524	cg11374640	LINC01029	-0.455734	2.93323	-4.17352	0.000123061	0.509639	-0.111466
15	48797233	cg02916920	FBN1	-0.767162	2.69127	-4.17242	0.000123502	0.509639	-0.113675
13	30028229	cg26289291	MTUS2;MTUS2	-0.440778	3.0338	-4.17151	0.000123866	0.509639	-0.115491
19	9412868	cg27639283	ZNF699	-0.501554	2.76806	-4.17122	0.000123982	0.509639	-0.116071
12	52344110	cg10565832	ACVR1B;ACVR1B	-0.406274	3.57955	-4.17098	0.000124075	0.509639	-0.116531
12	8849911	cg09569536	RIMKLB;RIMKLB	-0.879033	-4.06988	-4.16664	0.000125826	0.509639	-0.125188
4	95129167	cg21833476	LOC101929210;SMARCAD1;SMARCAD1;SMARCAD1;SMARCAD1	-0.514985	-4.06695	-4.1659	0.000126129	0.509639	-0.126672
3	151864598	ch.3.2997854F		0.854262	-3.97018	4.16554	0.000126275	0.509639	-0.127385
8	37622857	cg19877240	PROSC	-0.50115	3.62453	-4.16475	0.000126597	0.509639	-0.128959
13	28198579	cg16890121	POLR1D;POLR1D	0.558847	3.26904	4.16369	0.00012703	0.509639	-0.13107
2	209119940	cg09406631	IDH1;IDH1;IDH1;IDH1-AS1	0.324235	-3.86101	4.1626	0.00012748	0.509639	-0.133252
20	56963347	cg13280779	VAPB;VAPB;VAPB	-0.888791	2.76317	-4.16603	0.00012914	0.509639	-0.14484
18	11850907	cg19803976	GNAL;GNAL;GNAL;CHMP1B	-1.2093	-3.77604	-4.16399	0.000129988	0.509639	-0.156622
19	46010592	cg21218899	VASP	2.63621	-7.31888	4.14986	0.000132825	0.509639	-0.158622
15	101481956	cg24270700	LRRK1	-0.365035	3.0254	-4.14949	0.000132986	0.509639	-0.15937
4	41085429	cg15294934	APBB2;APBB2;APBB2;APBB2;APBB2	0.687349	3.29933	4.14781	0.000133705	0.509639	-0.162701
5	179233875	cg26999908	MGAT4B;SQSTM1;SQSTM1	0.736433	-3.67794	4.1447	0.000135052	0.509639	-0.168897
6	169653618	cg24407096	THBS2	-1.31734	-3.47605	-4.14356	0.000135549	0.509639	-0.171167
8	75262759	cg17658084	GDAP1;GDAP1;GDAP1	0.650663	-4.31755	4.14064	0.00013683	0.509639	-0.176977
15	41700779	cg26715794		0.328317	2.52988	4.14	0.000137112	0.509639	-0.178253
17	79790705	cg07268319	MCRIP1;MCRIP1;MCRIP1;MCRIP1	-6.38244	-7.51076	-4.13886	0.000137617	0.509639	-0.180523
22	39471675	cg26082280	APOBEC3G	0.590072	2.88434	4.13769	0.000138138	0.509639	-0.182859
5	112630041	cg18348337	MCC;MCC	-0.754686	-4.06976	-4.13619	0.000138805	0.509639	-0.185833
5	67740834	cg18196590		0.619636	2.96229	4.13429	0.000139658	0.509639	-0.189622
4	99917002	cg04750593	METAP1	0.356216	-4.67119	4.13317	0.000140159	0.509639	-0.191833
12	39274169	cg07449377	CPNE8	-0.738172	2.97661	-4.13133	0.000140991	0.509639	-0.195494
4	2694305	cg07288579	FAM193A;FAM193A;FAM193A;FAM193A;FAM193A;FAM193A	-0.221005	2.69629	-4.13102	0.000141134	0.509639	-0.196118
10	5455077	cg14637870	NET1	3.0611	-4.76286	4.13093	0.000141174	0.509639	-0.196292
6	9086309	cg08570574		0.585634	3.07361	4.12922	0.000141952	0.509639	-0.199689
5	141488865	cg19979946	NDFIP1	-6.11712	-7.28675	-4.12841	0.000142323	0.509639	-0.201302
6	4905378	cg16097955	CDYL;CDYL;CDYL;CDYL	-0.351749	3.40292	-4.12772	0.00014264	0.509639	-0.202678
15	63340840	cg14244136	TPM1;TPM1;TPM1;TPM1;TPM1;TPM1;TPM1;TPM1;TPM1;TPM1;TPM1;TPM1	4.56134	-7.52381	4.12214	0.000145223	0.509639	-0.213774
6	41339785	cg08344081		-7.13666	-8.66589	-4.11982	0.000146309	0.509639	-0.218379
1	205294816	cg06941836		-0.939303	-4.89924	-4.11881	0.000146787	0.509639	-0.220397
17	55714905	cg15435557	MSI2;MSI2	-0.419899	3.47656	-4.11873	0.000146825	0.509639	-0.220557
11	66521467	cg12450728	C11orf80;C11orf80	-0.457512	2.90732	-4.11331	0.0001494	0.509639	-0.231306
21	36168008	cg04212846	RUNX1;RUNX1	-0.349878	2.82336	-4.11258	0.000149752	0.509639	-0.23276
13	41241084	cg19207581	FOXO1	1.27271	-5.00621	4.11147	0.000150288	0.509639	-0.234969
16	17252282	cg11240782	XYLT1	-0.379762	3.45545	-4.11086	0.000150583	0.509639	-0.236182
2	106578485	cg13423580		0.290751	3.13076	4.10881	0.000151577	0.509639	-0.240252
2	38976288	cg04441847	SRSF7;SRSF7	0.752041	-1.01761	4.12024	0.000149546	0.509639	-0.242879
17	54793409	cg06516038		0.833561	-4.81917	4.10723	0.000152349	0.509639	-0.243394
7	23636910	cg06867113	CCDC126	0.568452	-4.56717	4.10678	0.000152567	0.509639	-0.244279
11	105948605	cg16086925	KBTBD3;KBTBD3;KBTBD3;AASDHPPT	-0.433346	-3.90699	-4.10539	0.000153249	0.509639	-0.247038
7	99771583	cg03608285	GPC2	-0.352471	3.07521	-4.10482	0.000153532	0.509639	-0.248177
13	60348894	cg19044429	DIAPH3;DIAPH3;DIAPH3;DIAPH3;DIAPH3;DIAPH3	-0.702215	3.73872	-4.10262	0.000154617	0.509639	-0.252531
9	35103350	cg10468862	STOML2;STOML2;STOML2;STOML2	0.599984	-4.64748	4.10223	0.000154813	0.509639	-0.253317
5	67535553	cg01251150	PIK3R1	-0.607365	-3.64954	-4.09425	0.000158827	0.509639	-0.269151
8	42396132	cg10623329	SLC20A2;SLC20A2;SMIM19;SMIM19;SMIM19;SMIM19	0.514261	-3.73947	4.09282	0.000159558	0.509639	-0.271988
1	166959077	cg25529020	MAEL;MAEL;MAEL	-0.331221	3.00838	-4.09222	0.000159863	0.509639	-0.273171
1	231414306	cg23367665		-0.430054	3.4884	-4.09031	0.000160842	0.509639	-0.27695
2	60983217	cg03073791	PAPOLG	0.45945	-3.89874	4.08934	0.000161343	0.509639	-0.278872
5	67509164	cg03796175		0.492126	3.08125	4.08848	0.000161788	0.509639	-0.280578
1	154730538	cg00145672	KCNN3;KCNN3;KCNN3	-0.583825	3.63013	-4.08646	0.000162841	0.509639	-0.284591
7	102715243	cg13441599	FBXL13;FBXL13;FBXL13;FBXL13;ARMC10;ARMC10;ARMC10;ARMC10;ARMC10;ARMC10	0.520702	-4.99009	4.08632	0.000162912	0.509639	-0.284858
11	127139686	cg25176907	LOC101929497	0.523761	3.22923	4.08611	0.000163023	0.509639	-0.285281
1	176050414	cg00459613	RFWD2;RFWD2;RFWD2	-0.728004	3.47541	-4.08568	0.00016325	0.509639	-0.286144
10	103033165	cg15788756		-0.617343	3.74811	-4.08523	0.000163483	0.509639	-0.287023
3	138048370	cg24820508	NME9	0.365505	-3.87257	4.08394	0.000164162	0.509639	-0.28959
1	204463867	cg25662173		-2.3178	-6.69083	-4.08385	0.00016421	0.509639	-0.289772
15	25972474	cg19930802	ATP10A	0.473412	3.02094	4.08197	0.000165199	0.509639	-0.293485
2	76672676	cg05509390		0.757503	2.61661	4.09031	0.000164536	0.509639	-0.294289
1	35544839	cg16238000	ZMYM1;ZMYM1;ZMYM1;ZMYM1;ZMYM1;ZMYM1	0.504172	-4.69224	4.08118	0.000165616	0.509639	-0.295048
17	56406260	cg00511318	TSPOAP1;TSPOAP1;TSPOAP1;TSPOAP1-AS1;TSPOAP1-AS1;TSPOAP1-AS1;TSPOAP1-AS1	1.98671	-4.94455	4.08033	0.000166069	0.509639	-0.296735
1	7830855	cg12072178	VAMP3	3.50031	-4.21464	4.09228	0.000163507	0.509639	-0.297857
13	80915128	cg04180253	SPRY2;SPRY2;SPRY2;SPRY2	1.99274	-6.70071	4.07965	0.000166429	0.509639	-0.298077
16	66968258	cg05456022	FAM96B;FAM96B;FAM96B;CES2;CES2;CES2	10.4343	-10.3904	4.07917	0.000166686	0.509639	-0.299032
1	198125992	cg21870244	NEK7	0.505359	-4.36104	4.07392	0.000169512	0.510549	-0.309437
5	115177548	cg20212131	ATG12;ATG12;ATG12;ATG12;ATG12;AP3S1;AP3S1;AP3S1;AP3S1;AP3S1;AP3S1	-5.36604	-8.17026	-4.07316	0.000169922	0.510549	-0.310931
2	207584527	cg12801066	DYTN	0.709836	3.11218	4.07299	0.000170016	0.510549	-0.311274
2	160654866	cg20730198	CD302;CD302;CD302;LY75-CD302;LY75-CD302	-0.64292	-2.42429	-4.07172	0.000170711	0.510549	-0.313799
4	124234087	cg14020595	SPATA5;SPATA5	-0.619272	2.71769	-4.0701	0.000171595	0.510549	-0.316993
1	228270207	cg16582344	ARF1;ARF1;ARF1;ARF1	0.887788	-6.28018	4.06898	0.000172213	0.510549	-0.319221
7	30323267	cg08586494	LOC105375218;ZNRF2	0.72166	2.74716	4.06809	0.0001727	0.510549	-0.320969
1	92632588	cg09860053		-0.751509	3.16336	-4.06543	0.000174177	0.510549	-0.326239
8	103907253	cg09840720	AZIN1-AS1;AZIN1-AS1	-0.255448	2.39063	-4.06396	0.000175001	0.510549	-0.329161
3	150662089	cg16118414	CLRN1;CLRN1;CLRN1;CLRN1;CLRN1	-0.621654	2.83829	-4.06304	0.000175515	0.510549	-0.330975
16	69385827	cg18368125	TMED6	0.385915	3.32677	4.06099	0.000176668	0.510549	-0.335028
5	175963424	cg12219945	RNF44	-7.65095	-6.97245	-4.06031	0.000177055	0.510549	-0.336383
9	116172877	cg12829978	POLE3;POLE3;POLE3;C9orf43;C9orf43;C9orf43	5.33461	-7.61182	4.05738	0.000178718	0.510549	-0.342173
12	132827523	cg17128068	GALNT9	-0.375132	3.25994	-4.05679	0.000179054	0.510549	-0.343336
7	150548765	cg08540215	AOC1;AOC1	-0.409401	-2.67896	-4.05575	0.000179648	0.510549	-0.345385
2	191447673	cg00402312		-0.533902	2.68841	-4.0547	0.000180253	0.510549	-0.347466
16	11628209	cg22076400		-0.380525	3.18232	-4.05451	0.000180362	0.510549	-0.34784
7	33103098	cg14957617	NT5C3A;NT5C3A	1.06178	-5.16096	4.05374	0.000180806	0.510549	-0.349364
7	123504669	cg12918130	HYAL4	-0.59635	2.32943	-4.05358	0.000180899	0.510549	-0.349683
6	130182478	cg18084999	TMEM244	0.424208	2.83264	4.04912	0.000183494	0.515484	-0.358502
6	35482092	cg20123931	TULP1;TULP1	-0.594444	3.32785	-4.04761	0.000184381	0.515484	-0.361487
17	43483251	cg10094238	ARHGAP27;ARHGAP27	-0.375587	3.61456	-4.04608	0.000185282	0.515484	-0.364507
14	55878303	cg14179763	ATG14	0.328749	-4.29897	4.0455	0.000185624	0.515484	-0.36565
2	199930979	cg25839932		-0.734468	2.11508	-4.04371	0.000186686	0.515484	-0.369183
1	39269995	cg21848143		0.7952	-4.83858	4.04239	0.000187477	0.515484	-0.371799
3	189071644	cg09920550		0.503728	3.41178	4.04181	0.000187824	0.515484	-0.372945
22	37418198	cg09633533	MPST;MPST;MPST	0.494049	-4.24636	4.03968	0.000189104	0.516218	-0.377151
1	215006873	cg00753194		0.466075	2.58542	4.0389	0.000189573	0.516218	-0.378684
3	126194162	cg05528568	ZXDC;ZXDC;ZXDC	0.490698	-4.16956	4.03622	0.0001912	0.517786	-0.383979
4	146018864	cg07571180	ANAPC10;ANAPC10;ANAPC10;ANAPC10;ANAPC10;ANAPC10;ANAPC10;ANAPC10;ANAPC10;ANAPC10;ABCE1;ABCE1	1.25918	-4.6013	4.03533	0.000191745	0.517786	-0.385742
6	167369491	cg04269497	RNASET2	7.56418	-8.61936	4.03373	0.000192726	0.517786	-0.388904
10	3759639	cg00242325	LOC105376360	0.305901	3.1544	4.03309	0.00019312	0.517786	-0.390167
4	139230014	cg02442787	LINC00499	-0.421647	3.64858	-4.02671	0.000197086	0.520496	-0.402762
11	118359157	cg10602294	KMT2A;KMT2A	0.516189	3.55875	4.02419	0.00019867	0.520496	-0.407722
1	201717192	cg13992382	NAV1;IPO9-AS1;NAV1	0.56298	3.19796	4.02372	0.000198973	0.520496	-0.408666
13	33113016	cg03341991	N4BP2L2;N4BP2L2;N4BP2L2;N4BP2L2	-2.73393	-7.31361	-4.02237	0.000199825	0.520496	-0.411312
16	10719858	cg14774195		-0.597355	3.90945	-4.0216	0.00020032	0.520496	-0.412845
13	24552617	cg02106712	SPATA13;SPATA13	0.671393	2.46241	4.0211	0.000200637	0.520496	-0.413825
19	30324513	cg04294529		-0.235124	2.20607	-4.02062	0.000200944	0.520496	-0.414774
10	35381025	cg07948433	CUL2	-0.403527	3.56167	-4.01756	0.000202908	0.520496	-0.4208
22	30774026	cg12110826	CCDC157;CCDC157;KIAA1656	-0.235406	2.57611	-4.01741	0.000203004	0.520496	-0.421092
11	33182787	cg06714086	CSTF3;CSTF3;CSTF3;CSTF3-AS1	0.268617	-3.76166	4.01713	0.000203187	0.520496	-0.421651
13	77550579	cg19896142		-0.463376	3.38091	-4.01462	0.000204814	0.520496	-0.426594
11	2774756	cg11585942	KCNQ1;KCNQ1	0.258599	2.46403	4.01354	0.000205519	0.520496	-0.428722
7	128502893	cg05055652	ATP6V1F;ATP6V1F	-1.91267	-5.57508	-4.01325	0.000205708	0.520496	-0.429293
1	23765292	cg23595342	ASAP3;ASAP3	0.293434	2.59816	4.01135	0.000206956	0.520496	-0.433042
21	44183372	cg16306546	PDE9A;PDE9A;PDE9A;PDE9A;PDE9A;PDE9A;PDE9A;PDE9A;PDE9A;PDE9A;PDE9A;PDE9A;PDE9A;PDE9A;PDE9A;PDE9A;PDE9A;PDE9A;PDE9A;PDE9A;PDE9A	0.395345	2.91696	4.00947	0.000208195	0.520496	-0.436741
9	111342847	cg07389815		0.298716	2.52595	4.00928	0.000208326	0.520496	-0.437131
2	64751596	cg00712122	LOC101927402;AFTPH;AFTPH;AFTPH;MIR4434	9.00137	-9.56764	4.00876	0.000208668	0.520496	-0.438146
7	1966361	cg03586240	MAD1L1;MAD1L1;MAD1L1;MAD1L1;MAD1L1;MAD1L1	-0.595353	0.136374	-4.02514	0.000206975	0.520496	-0.441812
15	89438795	cg03698393	HAPLN3;HAPLN3	0.449639	-4.03673	4.00581	0.000210634	0.520496	-0.443959
2	27994528	cg14093101	MRPL33;MRPL33	0.948451	-5.51947	4.00572	0.000210695	0.520496	-0.444138
10	2374371	cg14655360		0.560057	5.16172	4.0042	0.000211716	0.520496	-0.447134
6	125474685	cg10322903	TPD52L1;TPD52L1;TPD52L1;TPD52L1;TPD52L1;TPD52L1;TPD52L1	3.40195	-4.47344	4.00404	0.000211824	0.520496	-0.447452
18	8733004	cg16980854	MTCL1	0.612438	3.42819	4.00305	0.000212489	0.520496	-0.449394
10	130124650	cg00950086		0.504821	3.06931	4.00138	0.000213619	0.520496	-0.452681
3	7424102	cg12156926	GRM7;GRM7	-0.533675	2.78018	-4.00076	0.000214038	0.520496	-0.453896
7	130794738	cg02221131	LINC-PINT;LINC-PINT;LINC-PINT;LINC-PINT;LINC-PINT;LINC-PINT;LINC-PINT;MKLN1	0.731342	-5.34108	3.99962	0.00021482	0.520496	-0.456155
15	48451964	cg08231476	MYEF2;MYEF2;MYEF2	0.474231	3.78469	3.99932	0.000215024	0.520496	-0.456746
12	95668826	cg14925784	VEZT;VEZT;VEZT	0.525037	3.42493	3.9993	0.000215037	0.520496	-0.456781
1	107289595	cg10244364		-1.15515	-3.6026	-3.99819	0.000215795	0.520525	-0.458964
8	142178476	cg10447827	DENND3	0.652114	5.38863	3.99545	0.000217678	0.521512	-0.464351
16	71843039	cg27373657	AP1G1;AP1G1	-4.22725	-7.94817	-3.99348	0.000219047	0.521512	-0.468236
15	65407887	cg25415642		-0.775799	3.34099	-3.99345	0.000219068	0.521512	-0.468295
8	28628612	cg00976369	INTS9;INTS9;INTS9;INTS9	0.580102	3.17904	3.99291	0.000219441	0.521512	-0.469351
1	171731018	cg00349642		0.324107	2.92742	3.99204	0.000220053	0.521512	-0.471077
12	81545267	cg17932115	ACSS3;ACSS3;ACSS3	-0.584976	3.17522	-3.9907	0.00022099	0.521512	-0.473711
17	27717754	cg03156032	TAOK1;TAOK1	-0.7528	-5.99036	-3.98867	0.000222418	0.521512	-0.477705
18	54238537	cg02576930		-0.695779	3.25583	-3.98774	0.000223076	0.521512	-0.479536
20	31989412	cg12431699	CDK5RAP1;CDK5RAP1;CDK5RAP1;CDK5RAP1;CDK5RAP1	-0.303293	-4.05869	-3.98681	0.000223733	0.521512	-0.481359
16	89139254	cg26968748		0.210121	1.71626	3.98665	0.000223846	0.521512	-0.481672
5	35851725	cg14217420		-0.643133	2.5974	-3.98582	0.000224434	0.521512	-0.483299
4	1807380	cg09711356	FGFR3;FGFR3;FGFR3	-0.370285	3.06069	-3.98065	0.000228146	0.525868	-0.493472
2	107154571	cg19869734		-0.524009	2.69733	-3.97949	0.000228984	0.525868	-0.495746
10	75757814	cg18802414	VCL;VCL	8.16611	-9.33656	3.97901	0.000229336	0.525868	-0.496699
20	17950611	cg00124175	SNX5;SNX5;SNX5;MGME1;MGME1;MGME1	0.514834	-4.11148	3.97602	0.000231514	0.525868	-0.50256
11	65101539	cg15929437	DPF2;DPF2	0.799212	-4.29506	3.97488	0.000232354	0.525868	-0.504806
12	25056080	cg10072115	BCAT1;BCAT1;BCAT1;BCAT1;BCAT1	0.334885	-3.83207	3.97462	0.000232545	0.525868	-0.505317
2	240649725	cg12421966		0.306485	2.35037	3.97312	0.000233655	0.525868	-0.508268
8	103521331	cg24121718		0.354465	3.25904	3.97172	0.000234691	0.525868	-0.511012
2	120686376	cg25550975	PTPN4	-0.601979	2.681	-3.97095	0.000235265	0.525868	-0.512527
2	25805546	cg19262473	DTNB;DTNB;DTNB;DTNB;DTNB;DTNB;DTNB;DTNB;DTNB;DTNB;DTNB;DTNB;DTNB;DTNB	0.279103	0.108496	3.97049	0.000235606	0.525868	-0.513427
8	40457617	cg18932042	ZMAT4;ZMAT4	0.360906	2.65376	3.96992	0.000236035	0.525868	-0.514555
12	123942694	cg07568437	SNRNP35;SNRNP35	-5.55427	-6.66809	-3.96946	0.000236378	0.525868	-0.515455
16	89782443	cg07967277	VPS9D1;VPS9D1-AS1	-0.441685	4.02498	-3.96651	0.000238593	0.525868	-0.521242
11	64052221	cg25163015	BAD;BAD;GPR137;GPR137;GPR137;GPR137;GPR137	2.0295	-2.04685	3.96612	0.00023889	0.525868	-0.522014
1	23504146	cg08912155		0.368293	-4.09221	3.96449	0.000240123	0.525868	-0.525207
13	99208509	cg06005668	STK24;STK24	0.469668	3.33619	3.96422	0.00024033	0.525868	-0.52574
22	24819864	cg00108569	SPECC1L-ADORA2A;ADORA2A	1.9957	-6.94608	3.96346	0.000240911	0.525868	-0.527237
10	103815936	cg00765254	C10orf76	-3.43896	-6.4361	-3.96311	0.000241178	0.525868	-0.527925
14	57857066	cg15657857	NAA30	-0.382884	-3.90916	-3.96191	0.000242096	0.525868	-0.530283
7	99686457	cg22113588	COPS6	-6.18682	-7.19833	-3.96171	0.000242244	0.525868	-0.530662
15	50979356	cg03965827	TRPM7;TRPM7	0.427774	-3.85727	3.96031	0.000243323	0.525868	-0.53342
1	172239092	cg17591816	DNM3;DNM3	-0.418967	-0.510947	-3.96009	0.000243495	0.525868	-0.533856
14	55360540	cg02463739	GCH1;GCH1;GCH1;GCH1	-0.537987	4.08643	-3.95987	0.000243659	0.525868	-0.534274
6	31634173	cg21611524	GPANK1;GPANK1;GPANK1;GPANK1;GPANK1;CSNK2B;CSNK2B	-1.38182	-3.26536	-3.95839	0.000244807	0.526564	-0.53719
2	175193377	cg13886334	LINC01305	0.548454	-4.00793	3.955	0.000247445	0.526564	-0.54384
19	23186795	cg19523400	ZNF728	0.57871	2.43679	3.95499	0.000247454	0.526564	-0.543862
1	240254960	cg15748490	FMN2;FMN2;FMN2	-0.737931	-4.26536	-3.95477	0.00024762	0.526564	-0.544278
10	133572424	cg11969919		0.355991	2.7796	3.9546	0.000247758	0.526564	-0.544624
8	124800139	ch.8.2465681F	FAM91A1;FAM91A1;FAM91A1	-4.15173	-4.80931	-3.94914	0.00025207	0.530295	-0.55533
20	3427468	cg16862915		0.714829	2.76506	3.94765	0.000253257	0.530295	-0.558246
14	39886280	cg20244763	FBXO33	-0.500461	3.61843	-3.94721	0.000253608	0.530295	-0.559105
17	66158935	cg21884688		0.387726	2.65024	3.94696	0.000253805	0.530295	-0.559588
1	33815750	cg05819172	PHC2;PHC2;PHC2;LOC101929464	-7.3466	-7.40429	-3.94633	0.000254311	0.530295	-0.560824
10	131686208	cg19888088	EBF3	-0.427176	3.62191	-3.94506	0.000255335	0.530295	-0.563316
1	178995107	cg06528214	FAM20B;FAM20B;FAM20B	-2.13321	-6.29013	-3.9441	0.00025611	0.530295	-0.565198
12	121688317	cg23383531	CAMKK2;CAMKK2;CAMKK2;CAMKK2;CAMKK2;CAMKK2;CAMKK2;CAMKK2;CAMKK2	0.431065	2.74276	3.94239	0.0002575	0.530295	-0.568556
14	70084982	cg00736295	SUSD6	0.596249	3.1829	3.94228	0.000257585	0.530295	-0.568762
22	20024252	cg03146217	TANGO2;TANGO2;TANGO2;TANGO2;TANGO2;TANGO2;TANGO2;TANGO2;TANGO2;TANGO2;TANGO2;TANGO2;TANGO2;TANGO2;TANGO2;TANGO2;TANGO2;TANGO2;TANGO2;TANGO2;TANGO2;TANGO2;TANGO2;TANGO2;TANGO2;TANGO2;TANGO2;TANGO2;TANGO2;TANGO2;TANGO2;TANGO2;TANGO2;TANGO2;TANGO2;TANGO2;TANGO2;TANGO2;TANGO2	-0.37698	3.71129	-3.94215	0.000257693	0.530295	-0.569022
10	104953200	cg10257610	NT5C2;NT5C2	0.339499	-3.89376	3.94192	0.000257881	0.530295	-0.569475
10	131419277	cg03451508	MGMT	0.501345	3.31521	3.93993	0.000259505	0.532064	-0.57337
1	21014063	cg21494106	KIF17;KIF17;KIF17	0.254154	2.69686	3.93599	0.000262748	0.535116	-0.581079
18	19748010	cg12356311	GATA6-AS1;GATA6	-1.16126	-3.20842	-3.93459	0.000263913	0.535116	-0.583825
15	49429833	cg24528875	COPS2;COPS2	-0.766049	3.07982	-3.93449	0.000263998	0.535116	-0.584025
8	121449825	cg24849317	MRPL13	0.489103	3.2681	3.93407	0.000264348	0.535116	-0.584846
3	135913464	cg16717735	MSL2;MSL2	0.297729	-3.95986	3.92967	0.00026804	0.535116	-0.593456
2	163174896	cg07348311	IFIH1;GCA;GCA;GCA;GCA	-0.875063	-4.17837	-3.92955	0.000268142	0.535116	-0.593693
13	113537807	cg11504718	ATP11A;ATP11A	-0.340592	3.29546	-3.92763	0.000269772	0.535116	-0.597455
7	34117970	cg00348598	BMPER	0.69852	2.60031	3.92708	0.000270238	0.535116	-0.598524
1	9189312	cg18040436	GPR157	-3.31689	-4.42465	-3.92687	0.000270422	0.535116	-0.598947
19	51611672	cg14724750	CTU1	0.556276	-4.65604	3.92671	0.000270551	0.535116	-0.599243
12	128431017	cg12615980	LINC00508;LINC00507	0.439682	2.56557	3.92664	0.000270611	0.535116	-0.599381
3	10184007	cg22782492	VHL;VHL	0.369981	-3.912	3.92486	0.000272133	0.535116	-0.602863
4	30950453	cg21199870	PCDH7;PCDH7	0.465107	2.02089	3.9236	0.000273215	0.535116	-0.605328
13	99221608	cg15644700	STK24;STK24	-0.294893	2.91651	-3.92161	0.00027494	0.535116	-0.609235
6	29617973	cg13477819		-0.470633	-3.74591	-3.92152	0.000275018	0.535116	-0.609411
9	100264941	cg14382750	TMOD1;TMOD1	-0.405824	-3.43233	-3.92137	0.000275147	0.535116	-0.609702
12	126378468	cg08129992		0.467544	2.74896	3.9204	0.000275991	0.535116	-0.611602
6	139456059	cg06182040	HECA	-0.443836	-3.11813	-3.92035	0.000276035	0.535116	-0.611702
2	36825204	cg07234911	FEZ2;FEZ2	-0.675223	-3.15	-3.91885	0.000277342	0.535116	-0.614635
16	65606926	cg02322365	LINC00922	-0.421274	2.58158	-3.91859	0.000277567	0.535116	-0.615138
12	59366940	cg16491571		-0.579971	2.79004	-3.91627	0.000279604	0.535116	-0.619678
19	2643085	cg15425921	GNG7	0.523349	3.13262	3.91587	0.000279955	0.535116	-0.620456
3	10078032	cg02368412	FANCD2;FANCD2;FANCD2	-0.815508	3.63724	-3.91533	0.00028043	0.535116	-0.621509
8	141467699	cg17189435	TRAPPC9;TRAPPC9;TRAPPC9	-1.9522	-5.39422	-3.91468	0.000281007	0.535116	-0.622786
15	52264758	cg26813044	LEO1;LEO1;LEO1;LEO1	-0.651482	3.07746	-3.91432	0.000281321	0.535116	-0.623479
9	86095810	cg23102092	FRMD3;FRMD3	0.815418	2.55672	3.91498	0.000286359	0.535116	-0.637141
1	110613933	cg08719081	ALX3	-0.332274	3.42055	-3.9068	0.000288057	0.535116	-0.638172
6	56615274	cg01716474	DST;DST;DST	0.494575	3.15092	3.90636	0.000288458	0.535116	-0.639036
13	76099592	cg06031422	COMMD6;COMMD6;COMMD6;COMMD6;COMMD6	-0.638702	3.34529	-3.90593	0.000288849	0.535116	-0.639877
1	100315483	cg03373796	AGL;AGL;AGL;AGL;AGL	-6.26277	-7.45527	-3.90545	0.000289281	0.535116	-0.640806
9	93767874	cg17213650		0.899788	3.58513	3.90387	0.000290725	0.535116	-0.643898
15	42367977	cg14082123	PLA2G4D	-0.547966	3.49684	-3.90336	0.000291186	0.535116	-0.644883
6	144282305	cg17654017	PLAGL1;PLAGL1;PLAGL1;PLAGL1;PLAGL1;PLAGL1;PLAGL1;PLAGL1;PLAGL1;PLAGL1;PLAGL1;PLAGL1;PLAGL1;PLAGL1;PLAGL1;PLAGL1;PLAGL1;PLAGL1;PLAGL1;PLAGL1;PLAGL1;PLAGL1;PLAGL1;PLAGL1;PLAGL1;PLAGL1;PLAGL1	0.473706	2.56748	3.90316	0.000291369	0.535116	-0.645272
17	2712264	cg00093653	RAP1GAP2;RAP1GAP2;RAP1GAP2	0.527555	3.44708	3.90296	0.00029156	0.535116	-0.645678
2	178257590	cg00140403	LOC100130691;AGPS	8.34048	-9.1665	3.90292	0.000291596	0.535116	-0.645755
4	17318093	cg17861424		-0.481476	3.09481	-3.9029	0.000291614	0.535116	-0.645794
20	44639431	cg24406668	MMP9	0.733099	-4.70089	3.90135	0.000293034	0.535116	-0.648811
9	128420226	cg00016576	MAPKAP1;MAPKAP1;MAPKAP1;MAPKAP1;MAPKAP1;MAPKAP1	-0.447961	3.65282	-3.90111	0.000293259	0.535116	-0.649288
8	92625031	cg22268186		0.521416	1.66815	3.90065	0.000293679	0.535116	-0.650176
11	41681482	cg07675898		-1.02952	3.3494	-3.89929	0.000294936	0.535116	-0.652829
4	71587726	cg09990852	RUFY3;RUFY3;RUFY3;RUFY3	-0.480816	3.55334	-3.89788	0.000296253	0.535116	-0.655596
19	1595421	cg08337060		-0.329539	3.37243	-3.91529	0.000292012	0.535116	-0.656673
2	174219336	cg21583565	CDCA7;CDCA7	1.06652	-6.0138	3.89698	0.000297084	0.535116	-0.657337
3	177138562	cg19702397		0.645762	3.01472	3.89669	0.00029736	0.535116	-0.657914
11	58389592	cg12613368	ZFP91-CNTF;CNTF	-0.713022	2.60868	-3.89619	0.000297822	0.535116	-0.658878
2	31613633	cg18696812	XDH	0.639432	2.58059	3.89618	0.000297839	0.535116	-0.658913
6	114133180	cg14413898		-0.821033	2.53363	-3.90086	0.000299298	0.536202	-0.664539
16	3342921	cg16686839		-0.354533	3.51719	-3.89278	0.000301032	0.536202	-0.665536
2	222437387	cg08625382	EPHA4;EPHA4;EPHA4	-0.670159	-4.18237	-3.89245	0.000301343	0.536202	-0.666178
1	205037961	cg06165437	CNTN2;CNTN2;CNTN2	0.51159	2.47585	3.88984	0.000303823	0.536202	-0.671268
2	1886086	cg01743020	MYT1L;MYT1L;MYT1L;MYT1L;MYT1L;MYT1L;MYT1L;MYT1L;MYT1L;MYT1L	-0.873067	5.74435	-3.88978	0.000303883	0.536202	-0.671392
11	98969647	cg21487912	CNTN5;CNTN5;CNTN5	-0.76796	2.71612	-3.89679	0.000303124	0.536202	-0.672414
4	18932438	cg04692820		-0.498137	2.09249	-3.88829	0.000305308	0.536202	-0.674297
19	49956353	cg22269913	PIH1D1;ALDH16A1;ALDH16A1	-1.0438	-4.49632	-3.8882	0.000305395	0.536202	-0.674475
3	155737440	cg00590022		-0.386723	2.80601	-3.88756	0.00030601	0.536202	-0.675724
14	100376192	cg16722816	EML1;EML1	0.201221	2.07803	3.88676	0.000306776	0.536202	-0.677278
12	104682422	cg19638406	TXNRD1;TXNRD1;TXNRD1;TXNRD1;TXNRD1;TXNRD1;TXNRD1	0.38928	-3.96764	3.88663	0.000306905	0.536202	-0.677538
3	5135943	cg23643693		-0.62486	3.06689	-3.88374	0.000309695	0.537065	-0.683161
8	59924502	cg09164377	TOX	0.528664	2.33213	3.883	0.000310416	0.537065	-0.684606
22	31795357	cg19759002	DRG1	0.49301	-4.65982	3.88276	0.000310652	0.537065	-0.685078
1	245318209	cg01787565	KIF26B	-2.99601	-6.51709	-3.88251	0.000310892	0.537065	-0.685558
5	76959098	cg05422916		0.438474	2.74956	3.88214	0.000311251	0.537065	-0.686275
7	1809455	cg21948027		0.475367	3.49108	3.88131	0.000312066	0.537142	-0.6879
1	232750286	cg13361910		-0.358343	3.30577	-3.87955	0.000313793	0.538784	-0.691328
17	29948418	cg03230987		-0.606487	3.01654	-3.87796	0.00031536	0.539139	-0.694423
5	149666868	cg11894950	CAMK2A;CAMK2A	0.503976	3.87359	3.87777	0.000315546	0.539139	-0.69479
20	5748952	cg07867940	C20orf196;C20orf196;C20orf196;C20orf196	-0.392116	3.39685	-3.8756	0.000317705	0.539546	-0.699025
2	30967383	cg19304003	CAPN13	0.395363	2.18328	3.87328	0.000320025	0.539546	-0.703547
18	63144600	cg03591760		-0.526539	2.74034	-3.87236	0.000320947	0.539546	-0.705335
6	42932110	cg03798940	PEX6;PEX6;PEX6	-0.28223	2.63101	-3.87232	0.000320981	0.539546	-0.705401
9	92776803	cg02966595		0.269546	2.73487	3.8721	0.000321209	0.539546	-0.705841
4	38682397	cg18101917	KLF3	0.794416	3.33288	3.88286	0.000316611	0.539546	-0.705986
21	45113973	cg26144207	RRP1B	-0.323484	3.11725	-3.87044	0.000322883	0.539546	-0.709072
11	46354630	cg14503180	DGKZ	4.38186	-7.10304	3.86994	0.000323385	0.539546	-0.710038
7	54609836	cg08532834	VSTM2A;VSTM2A;VSTM2A	-0.554551	-4.63697	-3.86958	0.00032375	0.539546	-0.710738
16	85372478	cg05135252		0.286943	2.67586	3.86946	0.000323874	0.539546	-0.710976
14	93482727	cg23533360	ITPK1;ITPK1;ITPK1	-0.327152	2.57625	-3.86852	0.000324825	0.539546	-0.712799
10	99513736	cg17916267	ZFYVE27;ZFYVE27;ZFYVE27;ZFYVE27;ZFYVE27;ZFYVE27;ZFYVE27	-0.399424	3.59133	-3.86757	0.000325796	0.539546	-0.714653
7	153119576	cg00564805		-0.485115	3.38709	-3.86653	0.000326857	0.539546	-0.716674
14	70237504	cg18054664	SRSF5;SRSF5;SRSF5	-0.516255	3.39007	-3.86601	0.000327397	0.539546	-0.717699
17	40070691	cg12641024	ACLY;ACLY;ACLY;ACLY	-0.355465	3.04291	-3.8656	0.000327814	0.539546	-0.71849
3	114173706	cg21170961	ZBTB20;ZBTB20;ZBTB20;ZBTB20;ZBTB20;ZBTB20;ZBTB20;ZBTB20-AS5	-0.356319	-3.09367	-3.86519	0.000328239	0.539546	-0.719295
17	80938203	cg11220447	B3GNTL1;B3GNTL1;B3GNTL1;B3GNTL1;B3GNTL1	-0.535705	2.89037	-3.8645	0.000328943	0.539546	-0.720626
14	86797861	cg02192987		0.509019	2.51315	3.86183	0.000331702	0.541989	-0.725818
1	206808174	cg09328024	DYRK3;DYRK3	-0.846296	-3.39566	-3.86156	0.000331987	0.541989	-0.726351
7	101146116	cg08057891	COL26A1;COL26A1	-0.253642	2.39505	-3.85984	0.000333779	0.54235	-0.729698
14	24605782	cg18070079	PSME1;PSME1;PSME1;PSME1	0.492768	-4.97075	3.85951	0.000334116	0.54235	-0.730326
6	88039504	cg01801951	GJB7;SMIM8;SMIM8;SMIM8	-0.515463	3.06758	-3.85911	0.000334542	0.54235	-0.731117
20	10746235	cg05945996		0.328015	2.45412	3.85832	0.000335371	0.542433	-0.732656
2	217036061	cg05727299	XRCC5	-0.766773	3.23688	-3.85631	0.000337483	0.544585	-0.736557
1	178482026	cg14205576	TEX35;TEX35;TEX35;TEX35	-0.574979	4.68957	-3.85521	0.000338649	0.54516	-0.738701
4	33917763	ch.4.33594158R	LOC101928622	2.14201	-5.46949	3.8545	0.000339403	0.54516	-0.740084
4	56391558	cg09847994	CLOCK;CLOCK	-0.726153	2.45231	-3.9321	0.000277097	0.535116	-0.741675
5	53752992	cg01977686		0.424237	2.77575	3.84995	0.000344261	0.550256	-0.748918
3	47821224	cg02981368	SMARCC1	-0.800061	2.84774	-3.8497	0.000344526	0.550256	-0.749395
14	53209092	cg09271318	STYX;STYX	0.327493	0.431438	3.84931	0.000344944	0.550256	-0.75015
2	109612136	cg08183176		-0.39199	2.57622	-3.84546	0.00034912	0.555029	-0.75763
4	11406197	cg12275167	HS3ST1	0.671041	2.94144	3.84509	0.000349529	0.555029	-0.758358
4	89330573	cg05327725	HERC6;HERC6	-0.70046	3.01655	-3.84255	0.000352315	0.557135	-0.763294
14	36539437	cg21067342	LINC00609	-0.277809	3.04675	-3.84025	0.000354847	0.557135	-0.767745
3	195936018	cg11384525	ZDHHC19;ZDHHC19;ZDHHC19	-0.281322	2.85525	-3.84016	0.000354953	0.557135	-0.767931
3	180397436	cg16175604	CCDC39	0.559774	-3.95505	3.83914	0.00035608	0.557135	-0.769902
11	59549702	cg13670984	STX3;STX3	0.471698	3.33195	3.8385	0.00035679	0.557135	-0.77114
17	80214549	cg19656686	CSNK1D;CSNK1D;CSNK1D	-0.314124	3.26761	-3.83848	0.000356816	0.557135	-0.771186
2	45666295	cg17257126	SRBD1	-0.695555	2.44653	-3.91533	0.000291977	0.535116	-0.772815
1	27096392	cg24544309	ARID1A;ARID1A	-0.525895	4.54312	-3.83753	0.00035788	0.557135	-0.773037
17	72428292	cg16050165	GPRC5C	4.95126	-7.16038	3.8375	0.000357912	0.557135	-0.773094
5	61337620	cg12481170		0.403375	3.07701	3.83738	0.000358048	0.557135	-0.773329
15	36893168	cg13337270	C15orf41;C15orf41;C15orf41;C15orf41;C15orf41;C15orf41;C15orf41;C15orf41;C15orf41;C15orf41	0.588999	2.36848	3.83619	0.000359381	0.557695	-0.775639
17	35767301	cg01035900	ACACA;ACACA;TADA2A;TADA2A;TADA2A;TADA2A	4.55088	-7.2242	3.83507	0.000360632	0.557695	-0.777801
13	113623639	cg00127894	MCF2L-AS1;MCF2L	2.55057	-7.53888	3.83492	0.000360808	0.557695	-0.778104
3	47844655	cg00247020	DHX30;DHX30;DHX30;DHX30	0.286984	-3.7334	3.83417	0.000361652	0.557763	-0.779556
17	65417344	cg22274240	PITPNC1;PITPNC1	-0.317959	2.60905	-3.83327	0.000362664	0.558089	-0.781293
22	31886454	cg11442050	EIF4ENIF1;EIF4ENIF1;EIF4ENIF1	0.331196	-4.08765	3.83208	0.00036401	0.558722	-0.783598
7	98088550	cg07603045		0.277906	3.18679	3.83149	0.000364678	0.558722	-0.784738
5	153720161	cg13429791	GALNT10	-0.820571	3.34616	-3.82968	0.000366749	0.559676	-0.788259
8	143217546	cg26563313		-0.612928	3.11236	-3.8278	0.000368905	0.559676	-0.791904
22	25564248	cg24671382	KIAA1671	0.283614	3.1711	3.82749	0.000369257	0.559676	-0.792498
7	92054217	cg04509155	LOC105375396	0.735098	-4.63489	3.82659	0.000370293	0.559676	-0.794239
1	24862489	cg09430132	RCAN3;RCAN3;RCAN3;RCAN3;RCAN3;RCAN3;RCAN3;RCAN3;RCAN3;RCAN3	0.474457	3.14261	3.82618	0.000370777	0.559676	-0.795052
13	35538904	cg21392204	NBEA	0.348394	2.52687	3.82415	0.000373125	0.559676	-0.798978
10	325445	cg21712619	DIP2C	0.306856	2.55526	3.82329	0.000374131	0.559676	-0.800651
10	74008773	cg12710800		-0.462453	-3.86726	-3.82261	0.000374918	0.559676	-0.801958
19	34745510	cg26360121	KIAA0355	-2.16056	-6.72657	-3.82187	0.000375784	0.559676	-0.803394
20	44487266	cg21056608	ACOT8;ZSWIM3;ZSWIM3	-0.431179	3.11191	-3.82172	0.000375959	0.559676	-0.803683
16	85529938	cg05678789		-0.669996	6.13646	-3.81997	0.00037801	0.559676	-0.807066
19	10509456	cg05151419	CDC37	-0.445412	3.30593	-3.81874	0.000379464	0.559676	-0.809454
8	145634833	cg20962000	CPSF1	4.63182	-7.39429	3.8187	0.000379518	0.559676	-0.809542
5	138731441	cg09469111	PROB1	0.254343	2.39647	3.81808	0.000380248	0.559676	-0.810738
1	82023422	cg05512169	LOC101927434	-0.398579	2.39748	-3.81759	0.000380832	0.559676	-0.811692
1	67297462	cg19419451	WDR78	-0.562475	2.50814	-3.81728	0.000381199	0.559676	-0.812291
10	79626470	cg21699600	DLG5	-0.326357	2.70783	-3.81583	0.000382924	0.559676	-0.8151
1	110052825	cg01178795	AMIGO1	-0.948795	-4.35297	-3.81569	0.000383082	0.559676	-0.815356
1	193027501	cg11706722	UCHL5;UCHL5;UCHL5;UCHL5;UCHL5;SCARNA18B;TROVE2;TROVE2	0.473862	2.22851	3.81483	0.000384117	0.559676	-0.817033
5	145864698	ch.5.2738996F	TCERG1;TCERG1	-2.63225	-4.6261	-3.82072	0.000384121	0.559676	-0.819361
1	228043443	cg20410039		-0.621705	3.3333	-3.81315	0.000386127	0.559676	-0.82028
8	124055797	cg06871226	DERL1;DERL1;DERL1	-0.500667	3.43396	-3.81128	0.000388383	0.559676	-0.823904
1	1496410	cg24044259	SSU72	-0.404311	2.84864	-3.81118	0.0003885	0.559676	-0.824091
19	40744336	cg14886198	AKT2;AKT2;AKT2;AKT2	-0.278489	2.62689	-3.81	0.000389938	0.559676	-0.826389
5	74657448	cg26510404	HMGCR;HMGCR	-0.548345	3.20382	-3.80956	0.000390465	0.559676	-0.82723
11	32366452	cg00323286		-0.494804	3.42551	-3.80811	0.000392225	0.559676	-0.830027
6	143771318	cg10184649	ADAT2;PEX3	1.56242	-5.43172	3.80742	0.000393073	0.559676	-0.83137
11	123229073	cg10176687		-0.89663	-4.77246	-3.80719	0.000393354	0.559676	-0.831815
4	68758303	cg27221269		0.281921	2.79607	3.80716	0.000393391	0.559676	-0.831873
2	97001401	cg20627633	NCAPH;NCAPH;NCAPH;NCAPH	0.412634	-3.82284	3.80593	0.000394904	0.559676	-0.834261
18	3261337	cg19974477	LOC104968399;LOC104968399;LOC104968399;MYL12B;MYL12B;MYL12B	-2.61271	-4.82692	-3.80551	0.00039541	0.559676	-0.835059
17	42323644	cg04834789		-0.449234	-2.69969	-3.80541	0.000395534	0.559676	-0.835253
12	125292614	cg16077536	SCARB1;SCARB1	-0.817876	4.93209	-3.8054	0.000395548	0.559676	-0.835275
13	47972232	cg21390328		-0.594782	2.53644	-3.80522	0.000395776	0.559676	-0.835634
17	79051893	cg13739640	BAIAP2;BAIAP2;BAIAP2;BAIAP2	0.522771	2.71977	3.80418	0.000397053	0.559676	-0.837637
14	59105341	cg26850503	DACT1;DACT1;DACT1;DACT1	0.548218	-4.67295	3.80331	0.000398131	0.559676	-0.839324
14	76087014	cg17661859	FLVCR2;FLVCR2	-0.75613	2.88302	-3.80206	0.000399682	0.559676	-0.841742
2	167169266	cg18169594	SCN9A	-0.78982	2.52629	-3.80203	0.000399719	0.559676	-0.841801
1	116961186	cg21015583	ATP1A1-AS1;ATP1A1-AS1;ATP1A1-AS1;ATP1A1-AS1;ATP1A1-AS1	0.259362	-3.74964	3.8009	0.000401121	0.559676	-0.843978
21	18913093	cg17761826	CXADR;CXADR;CXADR;CXADR;CXADR	-0.58761	2.86688	-3.8006	0.000401495	0.559676	-0.844559
20	18447767	cg14780914	DZANK1;POLR3F;POLR3F;POLR3F	0.277481	-3.84067	3.79969	0.000402639	0.559676	-0.846328
2	172967612	cg26002103	DLX2;DLX2-AS1	0.277948	-3.82873	3.79922	0.000403221	0.559676	-0.847227
5	100004512	cg21053591		-0.62869	2.30219	-3.79897	0.000403538	0.559676	-0.847715
6	100584390	cg04181542		-0.322614	3.13624	-3.79866	0.000403919	0.559676	-0.848303
17	49337186	cg01388767	MBTD1;UTP18	-0.548593	-4.12463	-3.79728	0.000405665	0.559676	-0.850986
18	5393019	cg14090400	EPB41L3;EPB41L3;EPB41L3;EPB41L3;EPB41L3	0.549435	2.9471	3.79703	0.000405976	0.559676	-0.851463
16	2813667	cg04230582	SRRM2	-0.662267	3.09076	-3.79685	0.000406203	0.559676	-0.851811
6	136571031	cg19519484	MTFR2;MTFR2;MTFR2	0.363354	-4.37656	3.79663	0.000406485	0.559676	-0.852243
10	116697666	cg01640051	TRUB1	-0.838472	3.74532	-3.79625	0.000406966	0.559676	-0.852979
7	37488645	cg06338562	ELMO1;ELMO1	0.634015	-4.59124	3.7957	0.000407658	0.559676	-0.854036
20	46068006	cg13859370		-0.339792	2.89105	-3.79533	0.000408127	0.559676	-0.854751
2	204722827	cg08801758		0.589451	2.73566	3.79253	0.000411687	0.559676	-0.860155
10	33250294	cg11240230		-0.882622	4.10487	-3.79239	0.000411868	0.559676	-0.860428
19	30322949	cg10498539		-0.387522	3.31111	-3.79086	0.000413827	0.559676	-0.86338
20	30326646	cg14878016	TPX2	-0.832771	-4.75719	-3.78951	0.00041557	0.559676	-0.865996
9	127428053	cg05106358	NR6A1;NR6A1;NR6A1;MIR181A2HG	-0.544423	3.32991	-3.78942	0.000415683	0.559676	-0.866165
1	84764704	cg15103960	SAMD13	-6.28645	-6.92961	-3.78916	0.000416024	0.559676	-0.866676
9	36946712	cg04569537	PAX5;PAX5;PAX5;PAX5;PAX5;PAX5;PAX5;PAX5;PAX5;PAX5;PAX5;PAX5;PAX5	-0.567493	3.78671	-3.78772	0.000417885	0.559676	-0.869453
6	28072559	cg00426182		3.10756	-6.89193	3.78642	0.00041957	0.559676	-0.871956
8	103524071	cg06503422		-0.322062	3.34005	-3.7859	0.000420245	0.559676	-0.872957
1	33282968	cg05136099	YARS;S100PBP;S100PBP	3.42512	-7.66179	3.78539	0.000420908	0.559676	-0.873937
4	38666663	cg09915299	KLF3-AS1;KLF3	0.38511	-3.53597	3.78433	0.000422304	0.559676	-0.875998
4	170190260	cg07523537	SH3RF1	0.801859	3.49361	3.78362	0.000423226	0.559676	-0.877356
20	43020158	cg15122638	HNF4A;HNF4A;HNF4A;HNF4A;HNF4A;HNF4A;HNF4A-AS1	-0.241666	2.79242	-3.78263	0.000424535	0.559676	-0.879277
2	168121101	cg20611039		0.491496	2.86604	3.78242	0.000424812	0.559676	-0.879683
19	13962320	cg27534974		-0.305442	2.68031	-3.78196	0.00042541	0.559676	-0.880558
14	68918823	cg23871080	RAD51B;RAD51B;RAD51B;RAD51B;RAD51B;RAD51B;RAD51B;RAD51B;RAD51B;RAD51B;RAD51B;RAD51B	-0.380321	3.33025	-3.78171	0.000425752	0.559676	-0.881059
12	58145918	cg16807911	CDK4	-0.445763	-2.49486	-3.78162	0.00042586	0.559676	-0.881216
2	70418872	cg23400904	C2orf42	0.739599	3.02578	3.78148	0.000426053	0.559676	-0.881498
11	45921516	cg21670404	MAPK8IP1	4.33763	-7.22688	3.78093	0.000426779	0.559676	-0.882557
21	46065256	cg19838136	TSPEAR;TSPEAR;KRTAP10-11	-0.601821	2.5024	-3.78769	0.000425451	0.559676	-0.882832
19	5622366	cg04708340	SAFB2;SAFB;SAFB;SAFB;SAFB;SAFB;SAFB	0.271112	-4.14146	3.77946	0.000428729	0.559676	-0.885394
2	127933617	cg13858900		0.395847	4.5831	3.77931	0.000428928	0.559676	-0.885683
10	7683985	cg25577456	ITIH5;ITIH5	0.6119	3.07529	3.77859	0.000429878	0.559676	-0.88706
20	19975219	cg05859065	RIN2;RIN2	0.508004	3.02133	3.77806	0.00043059	0.559676	-0.88809
6	32952784	cg20713893		1.02503	-4.9556	3.77785	0.000430876	0.559676	-0.888503
5	140066103	cg13728252	HARS;HARS;HARS;HARS;HARS;HARS;HARS	-0.808024	3.42816	-3.77762	0.00043118	0.559676	-0.888942
10	30237495	cg11874613		0.473048	3.06574	3.77699	0.000432022	0.559676	-0.890157
1	26496236	cg21851967	ZNF593	0.308768	-3.42827	3.77632	0.000432925	0.559676	-0.891456
13	37368530	cg14634515		0.400644	2.62562	3.7762	0.000433082	0.559676	-0.891681
9	139965163	cg21241219	SAPCD2	-4.74892	-6.3661	-3.77562	0.000433861	0.559676	-0.8928
16	31993479	cg18897587		-0.425357	3.1578	-3.77541	0.000434145	0.559676	-0.893207
22	38481104	cg09813186	BAIAP2L2	-0.257526	2.70573	-3.77538	0.000434177	0.559676	-0.893254
8	80699577	cg12030370	LINC01607;LOC101927040	-0.584641	2.93505	-3.77495	0.000434756	0.559676	-0.894082
12	68734365	cg18908117		-0.505439	2.75234	-3.77388	0.000436211	0.559676	-0.896161
11	120081643	cg04054593	OAF	5.97859	-8.60836	3.77314	0.000437211	0.559676	-0.897586
18	76126700	cg21804574		0.688088	2.88125	3.77307	0.000437304	0.559676	-0.897719
22	48451677	ch.22.46830341F		-0.714278	-4.80143	-3.77239	0.000438223	0.559676	-0.899025
4	40425917	cg20655119	RBM47;RBM47	0.616311	2.61888	3.77233	0.000438304	0.559676	-0.89914
17	45727790	cg09104720	KPNB1;KPNB1	0.456699	-4.56505	3.77209	0.000438636	0.559676	-0.899613
10	118645884	cg05468433	SHTN1;SHTN1;SHTN1	0.419009	2.63509	3.77179	0.000439044	0.559676	-0.900191
16	68344680	cg26561196	SLC7A6OS;PRMT7;PRMT7;PRMT7	0.255806	-3.43308	3.77127	0.000439747	0.559676	-0.901186
3	186500739	cg05370988	EIF4A2	-0.553189	-4.07407	-3.77052	0.00044077	0.559676	-0.902632
2	67790235	cg12799862		0.5868	3.43676	3.76597	0.000447028	0.566491	-0.911407
16	1458494	cg05371993	UNKL;UNKL	0.274967	-3.69018	3.76478	0.000448667	0.566491	-0.913686
6	30043354	cg27532187	RNF39;RNF39	-1.00251	-4.7033	-3.7642	0.000449475	0.566491	-0.914805
4	153002318	cg08671536		0.683821	2.79423	3.76384	0.000449979	0.566491	-0.915503
14	75098624	cg01555052		-0.362713	3.51687	-3.76358	0.000450335	0.566491	-0.915995
12	54780377	cg24776246	LOC102724050;LOC102724050;ZNF385A;ZNF385A;ZNF385A;ZNF385A	0.208561	2.51148	3.7631	0.000451013	0.566491	-0.916931
5	881228	cg18802611	BRD9;BRD9;BRD9;BRD9	-0.270138	2.59802	-3.76101	0.00045393	0.56913	-0.920945
11	58920029	cg08653292	FAM111A;FAM111A;FAM111A;FAM111A;FAM111A;FAM111A;FAM111A;FAM111A	0.39114	1.84013	3.75972	0.000455754	0.570391	-0.923441
10	29827742	cg11614474	SVIL;SVIL;SVIL;SVIL	-0.562986	3.37162	-3.75787	0.000458366	0.571278	-0.926998
2	152685189	cg25750814	ARL5A;ARL5A;ARL5A	-0.531624	-4.57231	-3.75684	0.000459825	0.571278	-0.928976
4	99393613	cg18054327	TSPAN5	-0.306547	2.99282	-3.7559	0.000461168	0.571278	-0.930792
8	129488428	cg16880507	LINC00824	0.51841	1.99656	3.75572	0.000461418	0.571278	-0.93113
10	86108281	cg19124596	CCSER2;CCSER2;CCSER2	-0.569791	3.36768	-3.75545	0.000461808	0.571278	-0.931656
15	35262789	cg11062168	AQR	0.422166	0.828772	3.75516	0.000462224	0.571278	-0.932216
8	101476603	cg00735595		0.404375	2.37304	3.75501	0.00046243	0.571278	-0.932494
19	39926698	cg14195823	RPS16;RPS16	-1.72248	-6.43379	-3.7546	0.000463018	0.571278	-0.933285
3	65781822	cg00695090	MAGI1;MAGI1;MAGI1	0.442836	3.33301	3.75212	0.000466588	0.571461	-0.938066
14	105262269	cg06895316	AKT1;AKT1	4.58713	-7.44482	3.75202	0.000466725	0.571461	-0.938249
7	116663691	cg14145892	ST7;ST7	0.458651	2.31964	3.75164	0.000467276	0.571461	-0.938984
10	68940232	cg18820044	CTNNA3;CTNNA3;CTNNA3	-0.507038	2.82449	-3.75164	0.000467281	0.571461	-0.93899
2	62733576	cg12385425	TMEM17	-0.548528	-3.61329	-3.75104	0.000468143	0.571461	-0.940138
13	113731357	cg14162842	MCF2L;MCF2L;MCF2L;MCF2L;MCF2L	0.322743	3.1347	3.75066	0.000468699	0.571461	-0.940877
15	80962231	cg04364015		0.369341	3.24034	3.74997	0.000469692	0.571461	-0.942194
10	9450208	cg16236688		0.233267	1.00235	3.74995	0.000469725	0.571461	-0.942238
19	18316102	cg10681125	RAB3A;LOC102725254	10.2816	-12.0365	3.74865	0.000471608	0.572752	-0.944729
1	85666720	cg15500929	SYDE2	0.26246	-3.91251	3.74771	0.000472991	0.573433	-0.946552
19	49106849	cg22533406	FAM83E	0.606806	5.14845	3.74316	0.000479674	0.579657	-0.955288
10	15832562	cg23366142	FAM188A;FAM188A	-0.551282	3.36279	-3.74127	0.000482483	0.579657	-0.958924
3	141086119	cg09822863	ZBTB38	-0.298702	2.87151	-3.7408	0.000483178	0.579657	-0.959819
5	153923134	cg10905418		-0.523604	-3.98298	-3.73991	0.00048452	0.579657	-0.961547
18	66791788	cg18572764		0.609462	2.29034	3.73925	0.000485507	0.579657	-0.962813
1	35351627	cg18852567	DLGAP3	-0.951301	-2.21807	-3.74845	0.000480136	0.579657	-0.964013
11	109920791	cg17651855		-0.377771	3.15327	-3.73841	0.000486758	0.579657	-0.964416
3	25821180	cg08103074	NGLY1;NGLY1;NGLY1;NGLY1	0.6312	2.75734	3.7379	0.000487532	0.579657	-0.965406
4	39640574	cg22966065	SMIM14;SMIM14	0.85325	-6.13244	3.73776	0.000487735	0.579657	-0.965664
16	874411	cg09087363		0.626263	1.79694	3.73765	0.000487909	0.579657	-0.965887
17	36904779	cg02433498	PCGF2	1.36017	-5.4202	3.7374	0.000488283	0.579657	-0.966364
8	29197844	cg03394159	DUSP4;DUSP4	0.914149	-4.90521	3.73688	0.000489063	0.579657	-0.967358
19	35535447	cg03095533	HPN;HPN	2.22559	-4.97573	3.73551	0.000491132	0.579657	-0.969986
11	72980724	cg02501905	P2RY6;P2RY6;P2RY6;P2RY6;P2RY6;P2RY6	-0.224985	2.89835	-3.73514	0.000491689	0.579657	-0.970693
2	62422808	cg05730283	B3GNT2	0.389734	-3.72233	3.73463	0.000492473	0.579657	-0.971685
10	75755183	cg23066892		-0.732931	3.19154	-3.73445	0.000492746	0.579657	-0.97203
17	48836214	cg17598262		-0.243215	2.86496	-3.7344	0.000492813	0.579657	-0.972115
17	73257286	cg27108047	GGA3;GGA3;GGA3;GGA3;GGA3;GGA3;MRPS7	0.290807	-3.57748	3.73355	0.000494118	0.579657	-0.973761
3	53926684	cg19830534	SELENOK	-0.575846	3.04889	-3.73287	0.000495144	0.579657	-0.975053
3	32492482	cg09071721	CMTM7;CMTM7	-0.336724	3.27901	-3.73218	0.000496204	0.579657	-0.976384
7	44887838	cg18846423	H2AFV;H2AFV;H2AFV;H2AFV;H2AFV	-6.79279	-8.16619	-3.73203	0.000496436	0.579657	-0.976675
11	66633713	cg23748172	PC;PC;PC	0.563378	4.78703	3.7313	0.000497554	0.579657	-0.978076
7	128095950	cg08606227	HILPDA;HILPDA	6.8887	-9.27338	3.73106	0.000497916	0.579657	-0.978529
10	97599661	cg16185501	ENTPD1;ENTPD1-AS1;ENTPD1;ENTPD1;ENTPD1;ENTPD1;ENTPD1;ENTPD1;ENTPD1;ENTPD1	-0.357687	3.29717	-3.73046	0.000498847	0.579657	-0.979693
4	48271893	cg14815724	TEC	0.558795	-4.39859	3.72888	0.000501269	0.579657	-0.982709
10	124897153	cg07819944	HMX3	-0.260467	-2.73376	-3.7284	0.000502026	0.579657	-0.983648
3	66327293	cg06685287	SLC25A26;SLC25A26;SLC25A26	0.87209	-3.70318	3.72794	0.000502727	0.579657	-0.984518
16	11350740	cg05766667	SOCS1	-0.914316	-5.76367	-3.72794	0.000502733	0.579657	-0.984525
12	112546705	cg20884502	NAA25	0.261068	-3.72416	3.72752	0.00050338	0.579657	-0.985326
9	77259938	cg23125910	RORB	-0.695055	2.52469	-3.72676	0.000504559	0.579657	-0.986783
7	30518197	cg16391151	NOD1	0.446002	-4.87418	3.72598	0.00050577	0.579657	-0.988276
1	25255805	cg13932954	RUNX3;RUNX3;RUNX3	-0.457628	-3.66165	-3.72593	0.000505848	0.579657	-0.988372
2	108669494	cg01735366	LINC01593	0.38966	3.0903	3.72571	0.000506191	0.579657	-0.988794
10	127026279	cg07527547		-0.669866	2.9797	-3.72525	0.000506921	0.579657	-0.989691
3	126923889	cg26327587		0.380405	3.21067	3.72476	0.000507677	0.579657	-0.990619
4	61522089	cg10018232		0.480861	2.07093	3.72406	0.000508781	0.579657	-0.991972
12	4382174	cg15249639	CCND2-AS1;CCND2	-11.1908	-10.947	-3.7213	0.000513111	0.579657	-0.99725
17	45976977	cg08070491	SP2;SP2-AS1;SP2-AS1	0.290702	3.12656	3.72114	0.000513377	0.579657	-0.997573
7	66715253	cg23011131		-0.54238	3.15683	-3.72087	0.000513798	0.579657	-0.998084
5	134094170	cg16272868	DDX46;DDX46;DDX46	0.323158	-3.52028	3.72065	0.000514139	0.579657	-0.998496
19	11494058	cg10627206	EPOR;EPOR	-0.364765	-2.57203	-3.72039	0.000514562	0.579657	-0.999009
19	30808539	cg11607217		-0.552909	3.32656	-3.71896	0.000516831	0.579657	-1.00175
1	12536532	cg13353774	VPS13D;VPS13D	-0.412281	3.31685	-3.71856	0.000517456	0.579657	-1.0025
6	27101763	cg18629334	HIST1H2BJ	0.594404	-4.2411	3.71852	0.000517532	0.579657	-1.00259
10	73828556	cg04768459	SPOCK2;SPOCK2	-0.407918	3.31131	-3.71807	0.000518243	0.579657	-1.00345
1	160159225	cg07813643	CASQ1	-0.357776	2.9378	-3.71805	0.000518273	0.579657	-1.00348
3	154830232	cg14596625	MME;MME;MME;MME	-0.306071	2.96062	-3.71722	0.000519601	0.579657	-1.00508
2	116098753	cg11921348	DPP10;DPP10;DPP10;DPP10;DPP10;DPP10;DPP10;DPP10;DPP10;DPP10;DPP10;DPP10;DPP10;DPP10;DPP10	-0.696525	2.87632	-3.72267	0.000519681	0.579657	-1.01115
12	124196686	cg01160440	ATP6V0A2	9.27958	-10.575	3.7136	0.000525419	0.579657	-1.01201
1	52730408	cg11803258	ZFYVE9;ZFYVE9	0.298127	2.35244	3.7135	0.000525587	0.579657	-1.01221
6	32935897	cg16416806	BRD2	1.01778	-5.59441	3.71251	0.000527193	0.579657	-1.01411
19	6434544	cg13038851	SLC25A41;SLC25A41;SLC25A41	-0.43858	3.62246	-3.71228	0.00052756	0.579657	-1.01455
14	21567164	cg15889106	ZNF219;ZNF219;ZNF219;TMEM253	-0.770838	-2.93116	-3.71199	0.000528027	0.579657	-1.0151
11	67188389	cg08173356	CARNS1;CARNS1	3.92434	-7.24833	3.7118	0.000528333	0.579657	-1.01546
8	681577	cg20670274	ERICH1;ERICH1	-0.888482	-6.317	-3.71173	0.000528459	0.579657	-1.01561
1	27684195	cg14718275	MAP3K6;MAP3K6	0.395465	-4.06213	3.7116	0.000528663	0.579657	-1.01585
15	86318827	cg11520870	KLHL25	-0.444114	3.70965	-3.71076	0.000530028	0.579657	-1.01745
1	53939716	cg23469355		-0.406837	3.33314	-3.71063	0.000530237	0.579657	-1.0177
6	33266943	cg08312215	RGL2;RGL2	0.424589	-3.60233	3.71031	0.00053077	0.579657	-1.01833
7	149535246	cg02369140	ZNF862	0.355086	-3.29675	3.70997	0.000531318	0.579657	-1.01897
12	131462054	cg14009547	ADGRD1;ADGRD1	-0.556949	5.92748	-3.70977	0.000531641	0.579657	-1.01935
4	41992992	cg09414773	SLC30A9	0.226326	-3.6324	3.70972	0.000531725	0.579657	-1.01945
19	53636108	cg15202738	ZNF415;ZNF415;ZNF415;ZNF415;ZNF415	-5.23095	-7.17047	-3.70933	0.000532358	0.579657	-1.02019
19	36507004	cg21501412	LOC101927572;LOC101927572;CLIP3;CLIP3	0.483373	2.93564	3.70898	0.000532945	0.579657	-1.02087
20	33577678	cg23593986	MYH7B;MIR499A	-0.618941	5.02637	-3.70898	0.000532946	0.579657	-1.02087
14	68485645	cg12996880	RAD51B;RAD51B;RAD51B;RAD51B;RAD51B;RAD51B;RAD51B;RAD51B;RAD51B;RAD51B;RAD51B;RAD51B	-0.716179	3.49243	-3.70894	0.000533005	0.579657	-1.02094
8	71471544	cg01655824		-0.584052	2.43396	-3.70782	0.000534839	0.580083	-1.02308
11	134201447	cg14672921	GLB1L2	1.13245	-4.24326	3.70711	0.000536019	0.580083	-1.02446
8	54794348	cg02779564	RGS20;RGS20;RGS20;RGS20;RGS20;RGS20;RGS20	-0.367805	-3.36254	-3.70568	0.000538365	0.580083	-1.02718
3	52348951	cg15439202	DNAH1	0.385334	3.28645	3.70513	0.000539274	0.580083	-1.02823
14	50562852	cg17608171	LINC01599	0.855094	-4.48976	3.70481	0.000539818	0.580083	-1.02886
1	87800641	cg09595108	LMO4	-0.483637	-3.43944	-3.70452	0.000540287	0.580083	-1.0294
12	56711686	cg17255368	PAN2;PAN2;PAN2	0.577533	3.19104	3.70392	0.000541292	0.580083	-1.03055
22	47243288	cg04977835	TBC1D22A;TBC1D22A;TBC1D22A;TBC1D22A;TBC1D22A	-0.268131	2.85786	-3.70342	0.000542124	0.580083	-1.03151
2	169925440	cg04276453	DHRS9;DHRS9	-0.568283	3.16092	-3.70323	0.000542437	0.580083	-1.03187
2	163009075	cg21671120	LOC101929532;GCG	-0.571049	2.75314	-3.70275	0.000543236	0.580083	-1.03279
19	47249219	cg09120986	STRN4;STRN4;FKRP;FKRP	-0.728968	-4.17162	-3.7024	0.000543821	0.580083	-1.03346
1	85259271	cg21459470		-0.419279	3.23699	-3.70198	0.000544521	0.580083	-1.03426
6	33185552	cg27529445		0.254141	1.81357	3.70167	0.000545047	0.580083	-1.03486
1	76277660	cg27050224	MSH4	0.810542	2.86483	3.70777	0.000543939	0.580083	-1.03556
4	3147636	cg00035008	HTT	-0.906976	3.30269	-3.69892	0.000549674	0.582406	-1.04013
10	24753693	cg22671691	KIAA1217;KIAA1217;KIAA1217;KIAA1217;KIAA1217;KIAA1217	0.478131	2.6203	3.69792	0.000551356	0.582406	-1.04203
19	18846606	cg12554922	CRTC1;CRTC1	-0.175925	1.73892	-3.69786	0.000551458	0.582406	-1.04215
19	44027824	cg18232130	ETHE1;ETHE1;ETHE1;ETHE1	-0.340484	2.34389	-3.69754	0.000552006	0.582406	-1.04277
19	1275466	cg24057176	C19orf24	-5.46908	-8.88743	-3.69682	0.000553222	0.582406	-1.04414
5	158636791	cg12637667	RNF145;RNF145	0.311763	-4.0634	3.69665	0.000553508	0.582406	-1.04446
1	162366541	cg01967416	SH2D1B	0.339677	2.67183	3.6951	0.000556151	0.582406	-1.04743
9	126245637	cg07455827	DENND1A;DENND1A	-0.300343	3.39873	-3.69464	0.000556934	0.582406	-1.0483
12	125308147	cg01347539	SCARB1;SCARB1	-0.316963	3.50829	-3.6944	0.000557341	0.582406	-1.04876
16	53726025	cg23588849	RPGRIP1L;RPGRIP1L;RPGRIP1L;RPGRIP1L	-0.556047	3.35424	-3.69414	0.000557785	0.582406	-1.04925
7	19148187	cg19193956		-0.541232	-2.79575	-3.69386	0.000558271	0.582406	-1.0498
6	125623058	cg22831313	HDDC2	-1.31826	-6.81794	-3.77669	0.000440147	0.559676	-1.0499
2	232879570	cg17007899	DIS3L2;DIS3L2;DIS3L2;DIS3L2;DIS3L2	-0.458854	3.41823	-3.69272	0.000560221	0.582406	-1.05197
4	495781	cg05828119	PIGG;PIGG;PIGG;PIGG;PIGG;PIGG;PIGG;PIGG;PIGG;PIGG;PIGG;PIGG;PIGG;PIGG;PIGG;PIGG;PIGG;PIGG;PIGG;PIGG;PIGG;PIGG;PIGG;PIGG	-0.327706	3.58365	-3.69238	0.000560807	0.582406	-1.05262
20	23239140	cg02923622		0.789488	-4.39327	3.6919	0.000561636	0.582406	-1.05354
10	568540	cg07940971	DIP2C	0.740333	5.8778	3.6919	0.000561643	0.582406	-1.05355
5	68788113	cg16151977	OCLN;OCLN	-0.4733	-3.4698	-3.6918	0.000561816	0.582406	-1.05374
9	116872922	cg10403138		0.32061	2.39636	3.69162	0.000562127	0.582406	-1.05409
2	152440445	cg09367174	NEB;NEB;NEB;NEB	0.410679	2.27199	3.69056	0.000563948	0.582406	-1.0561
14	89029925	cg07795487	ZC3H14;ZC3H14;ZC3H14;ZC3H14;ZC3H14;ZC3H14;ZC3H14;ZC3H14;ZC3H14;ZC3H14;ZC3H14;ZC3H14;ZC3H14;ZC3H14;ZC3H14;ZC3H14;ZC3H14;ZC3H14;ZC3H14;ZC3H14;ZC3H14;ZC3H14;ZC3H14;ZC3H14;ZC3H14;ZC3H14;ZC3H14;ZC3H14	0.302393	-3.80884	3.69022	0.000564546	0.582406	-1.05676
6	32812311	cg18963307	PSMB8;PSMB8;PSMB8-AS1;PSMB8-AS1;PSMB8-AS1;PSMB8-AS1	-0.637421	-2.72254	-3.68959	0.000565638	0.582406	-1.05796
9	134955334	cg26228569	MED27;MED27;MED27	0.554554	-3.86437	3.68957	0.000565664	0.582406	-1.05799
5	125759262	cg22195011	GRAMD3;GRAMD3;GRAMD3;GRAMD3	0.342262	-3.79352	3.68794	0.000568493	0.582406	-1.0611
1	11253521	cg17327085	MTOR;ANGPTL7	-0.222322	2.42612	-3.68773	0.000568872	0.582406	-1.06152
21	40811749	cg17193451	WRB-SH3BGR;LCA5L	-0.555563	2.76776	-3.68765	0.000569004	0.582406	-1.06166
3	131457259	cg10114791	CPNE4;CPNE4;CPNE4	0.380082	2.62923	3.68732	0.000569584	0.582406	-1.0623
17	79267785	cg14486098	SLC38A10;SLC38A10	0.419067	1.58613	3.68725	0.00056971	0.582406	-1.06243
5	171615456	cg27367768	STK10	9.22999	-8.83238	3.68703	0.000570097	0.582406	-1.06286
6	30640228	cg13411122	DHX16;DHX16	0.309279	-2.91389	3.68646	0.000571095	0.582406	-1.06395
22	42373201	cg21924803	SEPT3;SEPT3	-4.27713	-7.89918	-3.68625	0.000571458	0.582406	-1.06434
5	164576826	cg24901091		0.625219	3.27282	3.68545	0.00057286	0.582508	-1.06587
19	37064800	cg15938658	ZNF529;ZNF529;ZNF529;ZNF529;ZNF529-AS1;ZNF529-AS1;ZNF529-AS1;ZNF529-AS1	-0.905196	-4.14166	-3.68499	0.00057367	0.582508	-1.06675
17	79935213	cg21437208	ASPSCR1;ASPSCR1;ASPSCR1;ASPSCR1	-2.18364	-5.47395	-3.68476	0.000574065	0.582508	-1.06718
2	101618566	cg03183257	RPL31;RPL31;RPL31	1.57035	-6.53404	3.68222	0.000578565	0.585497	-1.07204
3	160128135	cg15729450	SMC4;SMC4;SMC4	-0.289375	1.78465	-3.68154	0.000579755	0.585497	-1.07332
8	143119854	cg02472809		0.257395	2.44701	3.68128	0.000580221	0.585497	-1.07383
12	89954199	cg00450508		0.464051	4.0744	3.68115	0.000580454	0.585497	-1.07408
22	43045211	cg09938984	CYB5R3	-1.03291	-6.43362	-3.68063	0.000581389	0.585497	-1.07508
3	170098908	cg20097781	SKIL;SKIL;SKIL;SKIL	-0.458055	3.53337	-3.68025	0.00058205	0.585497	-1.07579
18	6249208	cg05045391	L3MBTL4;L3MBTL4	-0.337854	1.7208	-3.67884	0.000584576	0.586632	-1.07849
10	62637805	cg17377263	RHOBTB1;RHOBTB1;RHOBTB1;RHOBTB1	0.441618	2.67266	3.67868	0.000584861	0.586632	-1.07879
5	168271859	cg05906024	SLIT3;SLIT3	0.575578	4.16675	3.67818	0.000585767	0.586696	-1.07975
11	65844276	cg11989895	PACS1	0.672376	3.56437	3.67668	0.000588457	0.586971	-1.08261
17	80765655	cg21462697	TBCD	-0.397107	4.00909	-3.67611	0.000589483	0.586971	-1.08369
1	212658232	cg15772786		0.450907	3.52095	3.67486	0.000591751	0.586971	-1.08609
3	112628051	cg22567250		-0.412097	3.51752	-3.67426	0.000592835	0.586971	-1.08723
11	72417121	cg26730831	ARAP1;ARAP1;ARAP1	-0.403558	3.08226	-3.67397	0.000593359	0.586971	-1.08778
7	28469901	cg02124565	CREB5;CREB5	0.33058	2.13578	3.67351	0.000594202	0.586971	-1.08866
15	37385900	cg25221496	MEIS2;MEIS2;MEIS2;MEIS2;MEIS2;MEIS2;MEIS2;MEIS2;MEIS2	-0.540366	3.34391	-3.67315	0.000594848	0.586971	-1.08934
11	120203212	cg14560789	TMEM136;TMEM136;TMEM136;TMEM136;TMEM136;TMEM136;TMEM136	0.82591	2.59216	3.67916	0.000593605	0.586971	-1.08992
2	197624239	cg09337141		-0.501796	3.16583	-3.67211	0.000596746	0.586971	-1.09132
7	50518163	cg18090103	FIGNL1;FIGNL1;FIGNL1;FIGNL1;FIGNL1;FIGNL1;FIGNL1;FIGNL1;FIGNL1;FIGNL1;FIGNL1;FIGNL1;FIGNL1;FIGNL1;FIGNL1	1.1847	-5.56035	3.67125	0.000598326	0.586971	-1.09297
11	62816422	cg07474377		0.275599	2.683	3.67052	0.00059965	0.586971	-1.09435
17	81023217	cg06741399		0.40057	2.84076	3.67044	0.000599802	0.586971	-1.09451
11	74165889	cg24530107	KCNE3	0.66657	3.23184	3.67042	0.000599845	0.586971	-1.09455
5	178728729	cg27173411	ADAMTS2;ADAMTS2	-0.286602	3.0062	-3.66992	0.000600758	0.586971	-1.0955
3	24870785	cg11166759	RARB	0.689069	-3.98015	3.66988	0.000600834	0.586971	-1.09558
11	101918145	cg17660384	C11orf70;C11orf70	-3.04681	-7.44465	-3.66979	0.000601006	0.586971	-1.09576
18	52495615	cg05543454	RAB27B	-0.237729	-4.1212	-3.66897	0.000602504	0.586971	-1.09731
3	122279522	cg07312661	PARP9;PARP9;PARP9;PARP9;PARP9;PARP9	-0.702718	3.15461	-3.66848	0.000603407	0.586971	-1.09824
11	67267668	cg24111794	PITPNM1;PITPNM1	-0.228714	2.5601	-3.66834	0.00060367	0.586971	-1.09852
7	32982957	cg20743544	RP9P	-0.362806	-3.55779	-3.66822	0.000603895	0.586971	-1.09875
22	42865174	cg15027952		-0.692929	3.27678	-3.6682	0.000603928	0.586971	-1.09878
1	91541080	cg05723708		0.318012	2.53773	3.66786	0.000604565	0.586971	-1.09944
18	33709743	cg24726902	SLC39A6;SLC39A6;ELP2;ELP2;ELP2;ELP2;ELP2;ELP2;ELP2;ELP2;ELP2;ELP2;ELP2;ELP2;ELP2;ELP2	-5.90013	-7.4312	-3.66658	0.000606929	0.587837	-1.10187
7	151453891	cg03190018	PRKAG2;PRKAG2	0.474241	3.57686	3.66589	0.000608211	0.587837	-1.10319
19	13243586	cg02802073	NACC1	-0.480395	-2.02883	-3.66568	0.00060861	0.587837	-1.10359
3	57975467	cg25833791		-0.262466	3.11124	-3.66521	0.00060948	0.587837	-1.10448
11	27656516	cg06322831	BDNF-AS;BDNF-AS;BDNF-AS;BDNF-AS;BDNF-AS;LINC00678	-0.447933	1.96809	-3.66476	0.000610316	0.587837	-1.10534
17	40021863	cg09248009	KLHL11	1.01404	-5.80356	3.66387	0.000611971	0.587837	-1.10703
2	220110487	cg15983357	GLB1L;GLB1L;STK16;STK16;STK16;STK16	0.299465	-3.93771	3.66377	0.000612169	0.587837	-1.10723
8	493635	cg02341578	TDRP;TDRP	0.800271	3.63268	3.66306	0.000613499	0.587837	-1.10858
5	107917716	cg26598350		0.473511	2.08324	3.66206	0.000615373	0.587837	-1.11048
17	6982120	cg19840965	CLEC10A;CLEC10A;CLEC10A	0.325038	2.91198	3.66088	0.000617599	0.587837	-1.11273
6	83939791	cg02603377	ME1	-0.794319	3.32762	-3.66029	0.000618716	0.587837	-1.11386
3	195954860	cg11186626	SLC51A	-0.48155	2.20586	-3.6589	0.000621342	0.587837	-1.1165
2	230804037	cg07580615	FBXO36	0.615766	3.33426	3.65837	0.000622356	0.587837	-1.11751
17	74248466	cg24166450		2.23322	-5.69777	3.65809	0.000622882	0.587837	-1.11804
5	148770820	cg07951968	IL17B	0.357431	3.01326	3.65797	0.000623118	0.587837	-1.11828
16	89972593	cg01973164	TCF25	0.316575	2.91415	3.65787	0.000623299	0.587837	-1.11846
14	70615448	cg16454042	SLC8A3;SLC8A3;SLC8A3;SLC8A3;SLC8A3	0.320777	2.06643	3.6578	0.000623435	0.587837	-1.11859
17	19487302	cg00716562		0.331462	2.95838	3.65755	0.000623911	0.587837	-1.11907
11	117670977	cg09745958		-0.724493	4.65367	-3.65731	0.000624373	0.587837	-1.11953
17	25647475	cg10664801		-0.348778	3.18702	-3.65716	0.00062465	0.587837	-1.11981
5	53811272	cg11516463		0.355886	3.82535	3.65643	0.000626047	0.587837	-1.1212
4	111118232	cg27074985	ELOVL6;ELOVL6	7.16027	-9.23947	3.65575	0.000627354	0.587837	-1.1225
8	98787927	cg01968242	LAPTM4B	-0.460609	-4.06205	-3.65565	0.000627549	0.587837	-1.12269
2	128420784	cg00142933	LIMS2;LIMS2;LIMS2;LIMS2	0.356732	3.22971	3.65545	0.000627923	0.587837	-1.12307
5	14354817	cg07230058	TRIO;TRIO	-0.540471	3.11416	-3.6554	0.000628016	0.587837	-1.12316
17	79952487	cg06238300	ASPSCR1;ASPSCR1;ASPSCR1;ASPSCR1	-0.287331	1.74589	-3.65528	0.000628256	0.587837	-1.1234
2	217531486	cg06292079		0.398212	-4.3351	3.65454	0.000629673	0.587837	-1.1248
15	94615451	cg14020502	LINC01581	0.459094	3.19405	3.65447	0.000629817	0.587837	-1.12494
8	35580715	cg22661129	UNC5D;UNC5D	-0.349293	3.4329	-3.65398	0.000630745	0.587837	-1.12586
19	48708888	cg01313796		0.669218	3.45193	3.65313	0.000632388	0.587837	-1.12748
8	19117043	cg03211546		-0.607646	3.45884	-3.6519	0.000634768	0.587837	-1.12982
13	108870800	cg13922111	LIG4;ABHD13	6.84364	-8.04807	3.65087	0.000636761	0.587837	-1.13178
8	123834707	cg14342919	ZHX2	-0.322157	2.95904	-3.65069	0.00063711	0.587837	-1.13212
3	180707574	cg16150650	DNAJC19;DNAJC19;DNAJC19;DNAJC19;DNAJC19;DNAJC19	4.67542	-6.13582	3.65043	0.000637619	0.587837	-1.13262
15	52820560	cg25038283	MYO5A;MYO5A	-7.85955	-8.37977	-3.64893	0.000640549	0.587837	-1.13547
11	67806526	cg11990562	TCIRG1	1.00659	-6.141	3.64862	0.000641164	0.587837	-1.13607
16	71392493	cg19175585	CALB2;CALB2;CALB2	0.830985	-5.88278	3.64836	0.000641663	0.587837	-1.13656
12	21810092	cg04949489	LDHB;LDHB;LDHB	-2.05214	-5.67745	-3.64793	0.000642497	0.587837	-1.13737
20	4804052	cg07994622	RASSF2	0.23302	-3.376	3.64775	0.000642866	0.587837	-1.13773
12	104359603	cg02260482	TDG	1.14351	-5.84895	3.64758	0.000643184	0.587837	-1.13803
7	123296098	cg22586324	LMOD2	0.307764	2.97625	3.64705	0.000644231	0.587837	-1.13905
12	124238392	cg00774343	ATP6V0A2	-0.538731	3.52839	-3.64659	0.000645134	0.587837	-1.13992
9	103189787	cg05112920	MSANTD3;MSANTD3;MSANTD3	4.57758	-7.20786	3.64555	0.000647181	0.587837	-1.1419
12	110764188	cg25936841	ATP2A2;ATP2A2	0.516627	3.76682	3.64548	0.000647329	0.587837	-1.14204
11	130026698	cg08210681		-0.493	2.40814	-3.64505	0.000648182	0.587837	-1.14286
12	46893829	cg21238728	LOC100288798;LOC100288798;LOC100288798;LOC100288798;LOC100288798	0.518862	2.75604	3.64474	0.000648785	0.587837	-1.14344
19	49199029	cg20441902	FUT2;FUT2	-0.49228	3.21595	-3.64456	0.000649151	0.587837	-1.14379
7	84904903	cg00988592		0.66187	3.08745	3.64425	0.00064975	0.587837	-1.14437
16	82067399	cg24628832	HSD17B2	-3.6609	-3.16775	-3.66009	0.000639641	0.587837	-1.14481
17	4901164	cg08111106	INCA1;INCA1;INCA1;INCA1;KIF1C	-4.92435	-6.79828	-3.64361	0.000651029	0.587837	-1.14559
9	140081032	cg13580382	ANAPC2	0.474614	2.75977	3.64346	0.000651332	0.587837	-1.14588
7	76143283	cg13626791	UPK3B	0.442774	3.09059	3.6434	0.000651452	0.587837	-1.146
14	79084127	cg11254303	NRXN3;NRXN3;NRXN3	-0.639974	2.39917	-3.64328	0.00065169	0.587837	-1.14622
10	61120097	cg24874783	FAM13C;FAM13C;FAM13C;FAM13C;FAM13C;FAM13C;FAM13C;FAM13C;FAM13C;FAM13C;FAM13C;FAM13C;FAM13C;FAM13C;FAM13C;FAM13C	-0.316627	2.42289	-3.64302	0.000652197	0.587837	-1.14671
16	30528978	cg19600209	ITGAL;ITGAL	-0.309461	3.39509	-3.64269	0.000652863	0.587837	-1.14735
4	105343352	cg23484785		-0.408312	3.54956	-3.64219	0.000653849	0.587837	-1.14829
3	9943937	cg13581832	IL17RE;IL17RE;IL17RE;IL17RE;IL17RE	0.353197	-3.61518	3.64206	0.000654116	0.587837	-1.14854
6	1318856	cg11064678		-0.524848	3.10177	-3.64133	0.000655568	0.587837	-1.14992
1	226111912	cg07883844	PYCR2;PYCR2	0.789337	-5.37898	3.64128	0.000655666	0.587837	-1.15002
17	27920361	cg19760225	ANKRD13B	-4.56591	-7.19416	-3.64109	0.000656053	0.587837	-1.15038
15	41806135	cg25298161	LTK;LTK;LTK	-0.490288	-2.19115	-3.64042	0.000657381	0.588116	-1.15164
1	164670259	cg16701893	PBX1;PBX1;PBX1	0.690799	3.16713	3.63997	0.000658296	0.588116	-1.15251
5	79330096	cg14837896	THBS4;THBS4;THBS4	-0.617572	3.10365	-3.63932	0.000659597	0.588116	-1.15374
3	49027156	cg06679760	P4HTM;P4HTM	2.23125	-3.36461	3.63877	0.0006607	0.588116	-1.15478
7	37382349	cg16137493	ELMO1;ELMO1;ELMO1	0.492071	-4.50733	3.63871	0.000660828	0.588116	-1.15491
5	98109470	cg08809713	RGMB;RGMB-AS1	4.36157	-7.63938	3.63826	0.000661729	0.588116	-1.15575
4	6642120	cg01723464	MRFAP1;MRFAP1;MRFAP1	0.309991	-4.0639	3.63797	0.000662321	0.588116	-1.15631
1	12517202	cg12460462	VPS13D;VPS13D	-0.664908	3.4026	-3.63758	0.000663114	0.588116	-1.15706
6	151138425	cg02892472	PLEKHG1;PLEKHG1;PLEKHG1;PLEKHG1;PLEKHG1;PLEKHG1;PLEKHG1;PLEKHG1;PLEKHG1;PLEKHG1	-0.389772	3.09227	-3.63641	0.000665482	0.588445	-1.15928
1	44820970	cg11977326	ERI3;ERI3;ERI3;ERI3;ERI3	-5.88285	-8.14454	-3.63635	0.000665599	0.588445	-1.15939
17	48625369	cg08543165	SPATA20;SPATA20;SPATA20	-0.947908	4.03385	-3.63614	0.000666017	0.588445	-1.15978
3	48966445	cg21959907	ARIH2;ARIH2;ARIH2	0.491358	2.58577	3.6352	0.000667928	0.589387	-1.16157
17	73922079	cg07980171	FBF1	0.622689	3.20671	3.63427	0.000669816	0.590305	-1.16333
11	95276966	cg09190691		-0.267914	3.55786	-3.633	0.000672423	0.591536	-1.16575
9	102668841	cg04061443	STX17-AS1;STX17	0.676511	-5.43319	3.63276	0.000672909	0.591536	-1.1662
6	139488309	cg11027637	HECA	0.310628	3.35249	3.63159	0.000675314	0.592902	-1.16842
18	9536992	cg13272780	RALBP1	0.678477	2.70954	3.63016	0.000678258	0.594577	-1.17114
19	45349311	cg02534753	NECTIN2;NECTIN2	5.19966	-4.17414	3.62984	0.000678928	0.594577	-1.17175
11	85989647	cg10981648	EED;EED;EED	-0.448247	3.53636	-3.62942	0.000679794	0.594588	-1.17255
11	77532174	cg07031665	RSF1;AAMDC;AAMDC;AAMDC;AAMDC;AAMDC;AAMDC;AAMDC	6.21081	-8.20776	3.62846	0.000681772	0.595237	-1.17436
4	72118736	cg24781804	SLC4A4;SLC4A4	-0.517897	3.3627	-3.62824	0.000682243	0.595237	-1.17479
2	208602795	cg12725590	CCNYL1;CCNYL1;CCNYL1	-0.436374	3.28758	-3.62547	0.000688008	0.597674	-1.18004
5	71403990	cg11421604	MAP1B	8.47603	-7.61371	3.62525	0.000688465	0.597674	-1.18045
17	17480931	cg00520042	PEMT;PEMT;PEMT;PEMT;PEMT	-0.672599	2.21198	-3.62483	0.000689351	0.597698	-1.18125
2	64371766	cg02063828	PELI1	-3.72536	-6.02476	-3.62405	0.000690989	0.598001	-1.18273
12	70637393	cg08307766	LINC01481;LINC01481;CNOT2;CNOT2;CNOT2;CNOT2;LINC01481	2.51617	-6.54219	3.62385	0.000691416	0.598001	-1.18312
1	156452258	cg08943375	MEF2D;MEF2D	-0.233846	1.46884	-3.62232	0.000694628	0.59859	-1.18601
17	46507705	cg18261462	SKAP1;SKAP1	-0.831105	-6.07593	-3.62231	0.000694653	0.59859	-1.18603
11	72414453	cg16168406	ARAP1;ARAP1;ARAP1	-0.264609	2.114	-3.6223	0.000694672	0.59859	-1.18605
5	154337285	cg12327749	MRPL22;MRPL22	-0.667716	2.75533	-3.63636	0.000687212	0.597674	-1.18615
10	31032172	cg14617020		-0.40889	3.05079	-3.62186	0.0006956	0.598627	-1.18688
5	65596154	cg21853007		0.392008	2.81167	3.62108	0.000697248	0.598627	-1.18835
3	12325303	cg21131711		0.445576	2.32785	3.62106	0.000697292	0.598627	-1.18839
13	99092226	cg21099575	FARP1;FARP1	-0.245401	2.73573	-3.61903	0.000701616	0.599405	-1.19225
6	31145541	cg07907517	PSORS1C3	0.328772	2.4067	3.61899	0.000701699	0.599405	-1.19232
11	57577037	cg02305803	TMX2-CTNND1;CTNND1;CTNND1;CTNND1;CTNND1;CTNND1;CTNND1;CTNND1;CTNND1;CTNND1;CTNND1;CTNND1;CTNND1;CTNND1;CTNND1;CTNND1;CTNND1;CTNND1;CTNND1;CTNND1;CTNND1;CTNND1;CTNND1	0.470105	2.94002	3.61886	0.000701973	0.599405	-1.19257
4	160277142	cg02968883	RAPGEF2	-0.768111	5.16966	-3.61881	0.000702075	0.599405	-1.19266
17	7115524	cg17107626	DLG4;DLG4;DLG4;DLG4;DLG4	-0.647783	2.52879	-3.61861	0.000702513	0.599405	-1.19304
15	57210250	cg07533303	LOC145783;TCF12;TCF12;TCF12;TCF12;TCF12;TCF12;TCF12;TCF12;TCF12;TCF12;TCF12;TCF12;TCF12	0.265907	-3.95878	3.61821	0.000703357	0.599405	-1.19379
21	32535242	cg12284093	TIAM1	-0.668841	3.02811	-3.61655	0.000706932	0.601716	-1.19695
3	36007549	cg14743085		0.769717	-3.53204	3.61447	0.0007114	0.603271	-1.20088
16	88878442	cg06838921	APRT;APRT	-1.26794	-6.52798	-3.61441	0.000711529	0.603271	-1.201
11	72853324	cg16490896	FCHSD2	5.6978	-7.29757	3.6139	0.000712646	0.603271	-1.20197
12	56326165	cg02916964	DGKA;DGKA;DGKA;DGKA	5.90745	-8.04925	3.61262	0.000715416	0.603271	-1.20439
4	146859647	cg25517592	ZNF827;ZNF827	1.23455	-4.86572	3.61226	0.000716188	0.603271	-1.20507
19	50366381	cg04316126	PNKP	0.373723	2.93654	3.61218	0.00071638	0.603271	-1.20523
9	97894363	cg20068613	FANCC;FANCC;FANCC	-0.444822	3.09432	-3.61189	0.000716996	0.603271	-1.20577
8	57126919	cg24074822	CHCHD7;CHCHD7;CHCHD7;CHCHD7;CHCHD7;CHCHD7;CHCHD7;CHCHD7;CHCHD7;CHCHD7;CHCHD7;CHCHD7	0.767443	2.77174	3.61779	0.000715245	0.603271	-1.20595
1	166945157	cg15965055	ILDR2;MAEL	0.306992	-3.49875	3.61136	0.000718152	0.603271	-1.20677
10	134365109	cg16931416	INPP5A	0.254501	-4.27634	3.61104	0.000718854	0.603271	-1.20738
11	98891553	cg06122148	CNTN5;CNTN5;CNTN5	-0.656494	-3.81473	-3.61071	0.000719571	0.603271	-1.20801
10	16859474	cg22021359	RSU1;RSU1	0.927299	-5.12357	3.6101	0.00072091	0.603271	-1.20916
2	129390201	cg01737003		0.242675	2.27431	3.60994	0.000721262	0.603271	-1.20947
3	43147571	cg15088777	POMGNT2	-4.9868	-8.33523	-3.60937	0.000722508	0.603271	-1.21055
3	156870079	cg00045416	CCNL1;CCNL1	-0.609824	3.05083	-3.60884	0.000723681	0.603271	-1.21156
12	5757554	cg11154204	ANO2;ANO2	0.276693	1.94153	3.60882	0.000723712	0.603271	-1.21158
3	39184552	cg00330958	CSRNP1;CSRNP1;CSRNP1	-0.274101	2.99679	-3.60804	0.000725431	0.603271	-1.21306
14	52326155	cg18379295	GNG2;GNG2;GNG2	-0.310787	1.42317	-3.60789	0.000725773	0.603271	-1.21336
11	117344667	cg22602575	DSCAML1	-0.382994	3.34502	-3.60779	0.000725977	0.603271	-1.21353
1	2980163	cg04484550	LINC00982	-0.830699	6.59229	-3.60756	0.000726485	0.603271	-1.21397
6	28220123	cg11589282	ZKSCAN4;ZKSCAN4	-0.474847	-4.23089	-3.60692	0.000727911	0.603271	-1.21519
3	137834231	cg26853628	DZIP1L	9.05649	-9.63401	3.60666	0.000728473	0.603271	-1.21567
4	95260140	cg18084948	HPGDS	0.519479	1.45689	3.60633	0.000729212	0.603271	-1.21631
3	30648096	cg12541591	TGFBR2;TGFBR2	0.429839	-3.86696	3.60569	0.000730615	0.603271	-1.2175
16	1732086	cg04206906	HN1L	0.36155	3.21397	3.60473	0.000732766	0.603271	-1.21934
10	16479076	cg07570421	PTER;PTER;PTER;PTER;PTER	-0.743045	-4.8603	-3.60434	0.000733625	0.603271	-1.22007
3	45635693	cg10545536	LIMD1	4.60823	-7.58135	3.60404	0.000734283	0.603271	-1.22063
10	29823916	cg05045129	SVIL;SVIL;SVIL;SVIL	0.662907	3.76152	3.60361	0.000735242	0.603271	-1.22144
2	190305608	cg18921061	WDR75;WDR75	0.464416	-4.27591	3.60304	0.00073653	0.603271	-1.22253
20	43724180	cg15652641	KCNS1;KCNS1	0.31497	3.56656	3.60285	0.00073695	0.603271	-1.22289
10	21461979	cg00833352	NEBL;NEBL;NEBL-AS1;NEBL-AS1	-0.963108	-3.54455	-3.60218	0.000738453	0.603271	-1.22416
21	37092865	cg18862975	MIR802	-0.684713	-2.95837	-3.60145	0.000740091	0.603271	-1.22554
2	75788552	cg16331051	EVA1A;EVA1A	0.436636	-3.27743	3.60138	0.000740238	0.603271	-1.22566
7	156742241	cg01249735	NOM1	2.63996	-7.03622	3.5992	0.000745149	0.603271	-1.22979
1	150601807	cg07382149	ENSA;ENSA;ENSA;ENSA;ENSA;ENSA;ENSA;ENSA	9.68334	-11.7892	3.59784	0.000748223	0.603271	-1.23236
22	47606810	cg18953887		0.267417	3.01452	3.59761	0.000748756	0.603271	-1.2328
3	134347172	cg07856306	KY	-0.381344	3.14512	-3.59737	0.000749305	0.603271	-1.23326
5	67539577	cg12411159	PIK3R1	0.360147	2.56719	3.59714	0.000749818	0.603271	-1.23368
18	9913801	cg23602181	VAPA;VAPA	0.826377	-6.25396	3.59675	0.000750705	0.603271	-1.23442
9	132446119	cg14911222	PRRX2	0.383741	3.51594	3.5965	0.000751281	0.603271	-1.2349
7	17702198	cg23443190		0.329656	2.31596	3.59642	0.000751456	0.603271	-1.23504
2	241570341	cg19282928	GPR35;GPR35;GPR35	0.656355	5.37567	3.59517	0.0007543	0.603271	-1.2374
6	33257397	cg02214637	WDR46;WDR46;PFDN6;PFDN6;PFDN6;PFDN6;MIR6834	5.18579	-7.49311	3.5951	0.000754478	0.603271	-1.23755
19	33839915	cg22235846		-0.391453	3.36984	-3.59468	0.000755434	0.603271	-1.23834
19	48894964	cg15507206	KDELR1	-5.48129	-7.3028	-3.59465	0.0007555	0.603271	-1.23839
10	7409695	cg13319501	SFMBT2;SFMBT2	-0.325826	1.73535	-3.59457	0.000755684	0.603271	-1.23854
1	93545831	cg05390563	MTF2;MTF2;MTF2;MTF2	-0.968113	-4.10591	-3.59434	0.000756202	0.603271	-1.23897
12	92072672	cg08782004		-0.673006	2.34835	-3.60019	0.000754309	0.603271	-1.23907
7	5388781	cg12845678	TNRC18	-0.733878	5.41943	-3.59414	0.000756657	0.603271	-1.23935
5	5146320	cg06434454	ADAMTS16;ADAMTS16	0.697043	4.79574	3.59348	0.000758175	0.603271	-1.2406
6	30557635	cg17736286	ABCF1;ABCF1	-0.265152	2.93109	-3.59345	0.000758252	0.603271	-1.24066
12	21785077	cg12361387		-0.674467	3.06416	-3.59331	0.000758584	0.603271	-1.24093
16	12467576	cg24743149	SNX29	-0.441139	4.09905	-3.59313	0.000758989	0.603271	-1.24127
1	155470302	cg11951169	ASH1L	0.610801	1.56052	3.59886	0.000757344	0.603271	-1.24157
2	11621166	cg11385008		-0.292334	1.69005	-3.59294	0.000759412	0.603271	-1.24161
2	97307693	cg00358323	FER1L5	0.485336	3.24376	3.5925	0.000760444	0.603271	-1.24246
1	24423818	cg08463157	MYOM3	-0.395341	3.35149	-3.59238	0.000760717	0.603271	-1.24269
2	20850802	cg11665564	HS1BP3	6.36272	-8.86915	3.59209	0.000761385	0.603271	-1.24323
7	87233365	cg22899422	ABCB1	-0.478064	2.96396	-3.59184	0.000761959	0.603271	-1.2437
21	43491424	cg25587200	UMODL1;UMODL1;UMODL1;UMODL1	0.223774	2.13649	3.59176	0.000762142	0.603271	-1.24385
12	31926899	cg15417287		-0.373736	2.66213	-3.59133	0.000763135	0.603271	-1.24466
10	126205741	cg02208891	LHPP;LHPP;LHPP	-0.526414	3.94863	-3.591	0.000763894	0.603271	-1.24528
20	18413908	cg06733796	DZANK1	-0.737744	3.28756	-3.59077	0.000764424	0.603271	-1.24572
10	70480922	cg12823012	CCAR1;CCAR1;CCAR1;CCAR1	-5.0071	-7.53091	-3.59055	0.000764932	0.603271	-1.24613
6	46656967	cg09088190	LOC101926934;LOC101926934;LOC101926934;TDRD6;TDRD6;TDRD6	0.574109	3.27845	3.59052	0.00076501	0.603271	-1.2462
18	46143076	cg01684810	CTIF;CTIF	-0.372763	2.88463	-3.58942	0.000767563	0.603448	-1.24827
2	183903098	cg22224337	NCKAP1;NCKAP1	0.692018	-4.12783	3.58931	0.000767816	0.603448	-1.24848
3	121468260	cg20216998	GOLGB1;GOLGB1;GOLGB1;GOLGB1	0.30185	-3.65813	3.5893	0.000767832	0.603448	-1.24849
7	94897259	cg25515319	PPP1R9A;PPP1R9A;PPP1R9A;PPP1R9A;PPP1R9A	-0.708544	2.22906	-3.58887	0.000768847	0.603566	-1.24932
16	88782417	cg04357025	PIEZO1	-0.228544	2.61228	-3.58779	0.000771354	0.604536	-1.25135
1	161102035	cg09685289	DEDD;DEDD;DEDD;DEDD	4.59173	-4.02401	3.58749	0.000772058	0.604536	-1.25192
19	47777586	cg02861966	INAFM1;INAFM1	-5.38551	-7.94811	-3.58722	0.000772685	0.604536	-1.25242
15	75639998	cg05301894	NEIL1;NEIL1;NEIL1	-3.52788	-6.27001	-3.58621	0.000775066	0.605428	-1.25434
2	217524225	cg23151191	IGFBP2;IGFBP2;IGFBP2;IGFBP2	-0.479595	3.49044	-3.586	0.000775562	0.605428	-1.25474
19	50528836	cg24484103	VRK3;VRK3;VRK3;ZNF473;ZNF473;ZNF473	-2.81355	-5.15897	-3.58458	0.000778888	0.605618	-1.25741
17	2898878	cg25028189	RAP1GAP2;RAP1GAP2;RAP1GAP2	-0.405161	5.92542	-3.5845	0.000779089	0.605618	-1.25757
15	72071616	cg24314662	THSD4;THSD4	0.273223	2.40925	3.58391	0.000780462	0.605618	-1.25867
16	12628156	cg06831579	SNX29	-0.245044	2.89859	-3.58309	0.0007824	0.605618	-1.26022
2	69017655	cg07686837	ARHGAP25;ARHGAP25;ARHGAP25;ARHGAP25	0.249106	1.98819	3.58262	0.000783534	0.605618	-1.26112
6	31778919	cg19187653	HSPA1L	-0.517044	3.66206	-3.58256	0.000783663	0.605618	-1.26122
1	78404870	cg13029360	NEXN;NEXN	0.418544	3.59688	3.58185	0.000785352	0.605618	-1.26256
12	54019946	cg09587151	ATF7;ATF7;ATF7;ATF7;ATF7	0.755885	-4.90447	3.58181	0.000785445	0.605618	-1.26264
8	124268173	cg23288078	ZHX1-C8orf76;ZHX1;ZHX1;ZHX1;ZHX1	-0.444737	3.42364	-3.5816	0.000785949	0.605618	-1.26304
2	31458372	cg11957382	EHD3	-0.401659	3.38091	-3.58158	0.000786005	0.605618	-1.26308
15	49256042	cg19362572	SHC4	-1.32359	-3.5902	-3.58142	0.000786383	0.605618	-1.26338
2	177430491	cg13855715		-0.365602	3.46104	-3.58133	0.000786588	0.605618	-1.26355
3	194373655	cg19988945	LSG1	-0.316961	3.46241	-3.58098	0.000787429	0.605618	-1.26421
14	35515228	cg13960056	FAM177A1;FAM177A1;FAM177A1	0.43187	-3.87311	3.58075	0.000787968	0.605618	-1.26464
1	231799060	cg14912254	TSNAX-DISC1;TSNAX-DISC1;TSNAX-DISC1;TSNAX-DISC1;TSNAX-DISC1;TSNAX-DISC1;TSNAX-DISC1;TSNAX-DISC1;DISC1;DISC1;DISC1;DISC1;DISC1;DISC1;DISC1;DISC1;DISC1;DISC1;DISC1;DISC1;DISC1;DISC1;DISC1;DISC1;DISC1;DISC1;DISC1;DISC1;DISC1;DISC1;DISC1	-0.485549	-1.09767	-3.57961	0.000790693	0.606673	-1.26679
4	24586118	cg11410731	DHX15	-1.01104	-5.37933	-3.57888	0.000792436	0.606673	-1.26817
12	7126344	cg00294658	LPCAT3	0.408506	-4.40604	3.5786	0.000793102	0.606673	-1.26869
6	144471564	cg22664307	STX11	4.52106	-7.03267	3.57828	0.000793877	0.606673	-1.2693
16	1515075	cg04625212	CLCN7;CLCN7	-0.317035	2.54391	-3.57821	0.000794039	0.606673	-1.26943
8	28752150	cg07759052	HMBOX1;HMBOX1;HMBOX1;HMBOX1;HMBOX1;HMBOX1;HMBOX1;HMBOX1;HMBOX1;HMBOX1;HMBOX1;HMBOX1;HMBOX1;HMBOX1;HMBOX1;HMBOX1;HMBOX1;HMBOX1;HMBOX1	-0.605465	3.3159	-3.5778	0.000795031	0.606673	-1.2702
18	54717668	cg11959405		0.227789	2.22627	3.57763	0.000795432	0.606673	-1.27052
7	23338860	cg19924335	MALSU1	8.55578	-9.19865	3.57688	0.000797239	0.606788	-1.27193
4	141868752	cg10160323	RNF150	0.520558	2.6781	3.57615	0.000798999	0.606788	-1.27331
9	34989434	cg21169617	DNAJB5-AS1;DNAJB5;DNAJB5;DNAJB5	-1.65904	-5.70295	-3.57613	0.000799046	0.606788	-1.27335
11	74204975	cg20624041	LIPT2;LIPT2;LIPT2;LOC100287896	0.397959	-3.68611	3.57613	0.000799065	0.606788	-1.27336
8	101316694	cg00114291	RNF19A;RNF19A;RNF19A	0.343952	2.939	3.57524	0.000801211	0.607756	-1.27504
2	85132050	cg08527179	TMSB10	-1.01939	-3.38068	-3.57477	0.000802349	0.607957	-1.27592
5	24645024	cg26161643	CDH10;CDH10	-0.319243	-3.56151	-3.57439	0.00080326	0.607987	-1.27663
21	29327168	cg24848226		-0.662451	2.80955	-3.57274	0.000807281	0.608335	-1.27974
14	23546096	cg15046142	ACIN1;ACIN1;ACIN1	-0.52265	3.33815	-3.57253	0.000807801	0.608335	-1.28014
9	99417689	cg08610840	AAED1	10.3409	-10.5196	3.57221	0.000808575	0.608335	-1.28074
20	30458634	cg09044785	DUSP15;DUSP15;DUSP15;DUSP15;DUSP15;TTLL9;TTLL9	-0.704861	-4.25028	-3.57202	0.000809047	0.608335	-1.28111
7	55086890	cg14094960	EGFR;EGFR;EGFR;EGFR;EGFR;EGFR;EGFR;EGFR	-1.13661	-5.51891	-3.57178	0.00080962	0.608335	-1.28155
7	135422508	cg15535370	FAM180A	0.306213	1.6688	3.57152	0.000810268	0.608335	-1.28205
6	37225561	cg11301416	TMEM217;TMEM217;TMEM217;TMEM217;TMEM217;TBC1D22B;TBC1D22B	-0.502566	-4.20428	-3.57133	0.000810717	0.608335	-1.28239
13	50159768	cg01076416	RCBTB1	-1.12511	-6.01062	-3.57104	0.000811451	0.608335	-1.28296
1	94056019	cg16626355	BCAR3;BCAR3;BCAR3;BCAR3	-0.661848	3.61009	-3.57049	0.000812798	0.608335	-1.28399
12	49444296	cg00011350	KMT2D	-0.458157	3.94652	-3.57032	0.000813196	0.608335	-1.2843
3	179881046	cg10575128		-0.200931	2.21848	-3.57009	0.000813781	0.608335	-1.28475
1	65345272	cg17336761	JAK1;JAK1;JAK1;JAK1;JAK1;JAK1;JAK1;JAK1	-0.390954	3.41325	-3.56988	0.000814297	0.608335	-1.28514
3	178233049	cg25736600		0.449851	2.45846	3.56956	0.000815065	0.608335	-1.28573
14	20890590	cg05840338		0.494523	3.33188	3.56867	0.000817263	0.608683	-1.28741
6	86304240	cg21030234	SNX14;SNX14;SNX14;SNX14	-0.476379	-3.89812	-3.56867	0.000817278	0.608683	-1.28742
10	7860128	cg07855525	TAF3	-1.26547	-4.39487	-3.5683	0.000818184	0.608708	-1.28811
2	111880006	cg10239074	BCL2L11;BCL2L11;BCL2L11;BCL2L11;BCL2L11;BCL2L11;BCL2L11;BCL2L11;BCL2L11;BCL2L11;BCL2L11;BCL2L11;BCL2L11;BCL2L11;BCL2L11;BCL2L11;BCL2L11;BCL2L11	4.07946	-7.75929	3.56758	0.000819957	0.609377	-1.28946
4	147442947	cg22115363	SLC10A7;SLC10A7;SLC10A7;SLC10A7;SLC10A7;SLC10A7;SLC10A7	0.56423	-4.87643	3.56709	0.00082118	0.609636	-1.29039
13	113417167	cg07026882	ATP11A;ATP11A	-0.527075	2.84664	-3.56654	0.000822538	0.609731	-1.29142
11	93232936	cg23722105	SMCO4	0.462793	3.82715	3.56572	0.000824587	0.609731	-1.29298
5	170211126	cg10816243	GABRP;GABRP	0.711346	5.09088	3.56564	0.000824778	0.609731	-1.29312
11	66454651	cg04822177	SPTBN2	-0.387023	4.30635	-3.56563	0.000824808	0.609731	-1.29314
17	56709337	cg05692764	TEX14;TEX14;TEX14	6.73257	-6.88744	3.56518	0.000825925	0.609911	-1.29399
13	112602774	cg23770524		0.638144	3.20442	3.56459	0.000827386	0.610343	-1.29509
3	69792875	cg21178333	MITF	0.379856	3.01293	3.56339	0.000830392	0.610546	-1.29735
1	14026605	cg09765994	PRDM2	-1.03301	-5.67832	-3.56311	0.000831089	0.610546	-1.29788
17	40130146	cg11366897	DNAJC7;DNAJC7;DNAJC7	0.508174	3.98981	3.56305	0.000831257	0.610546	-1.298
12	56521901	cg05742988	ESYT1;ESYT1	-0.491617	-4.3	-3.56288	0.000831671	0.610546	-1.29831
9	101836649	cg09704869		-0.302718	3.05789	-3.56196	0.000834002	0.610546	-1.30006
2	159456023	cg25246580	PKP4;PKP4;PKP4;PKP4;PKP4	0.343165	3.33627	3.5618	0.000834399	0.610546	-1.30036
7	133811837	cg17676607	LRGUK	4.32123	-5.95051	3.56145	0.000835271	0.610546	-1.30101
16	11327141	cg00933696		-1.2699	-6.84525	-3.56129	0.00083567	0.610546	-1.30131
2	152935083	cg17062811	CACNB4;CACNB4;CACNB4;CACNB4	0.409069	3.17379	3.56113	0.000836084	0.610546	-1.30161
11	66314217	cg24912904	ZDHHC24;ACTN3;ACTN3	-0.444072	-3.97654	-3.56056	0.000837512	0.610546	-1.30268
1	54049407	cg15467085	GLIS1	-0.325856	3.30554	-3.56033	0.0008381	0.610546	-1.30312
7	158881289	cg03666823	VIPR2;VIPR2;VIPR2;VIPR2	0.470946	3.29542	3.5603	0.000838171	0.610546	-1.30317
21	45299737	cg09499177	AGPAT3	-0.187152	2.41216	-3.55988	0.00083925	0.610694	-1.30397
2	116925524	cg10815253		0.656667	2.19717	3.55943	0.000840378	0.610706	-1.30481
10	127812674	cg20040041	ADAM12;ADAM12;ADAM12;ADAM12;ADAM12	0.37264	3.22456	3.55895	0.000841597	0.610706	-1.30571
1	41151321	cg04894292		0.446358	3.56135	3.55883	0.000841895	0.610706	-1.30594
2	187827063	cg03536745		0.745671	5.47514	3.55839	0.000843022	0.610888	-1.30677
17	75878724	cg20992769	LINC01973	0.299198	-4.18866	3.5573	0.000845793	0.612133	-1.30882
1	38325802	cg04304494	MTF1	-0.452807	-4.0849	-3.55703	0.000846496	0.612133	-1.30934
14	73270968	cg09196248	DPF3;DPF3;DPF3;DPF3	-0.60094	2.28032	-3.55636	0.000848208	0.612735	-1.3106
2	61722716	cg14207507	XPO1	-0.56592	2.73406	-3.55523	0.000851096	0.612899	-1.31272
2	65062088	cg25371991		0.629099	2.57219	3.55505	0.00085154	0.612899	-1.31304
14	25538050	cg24578404		0.840086	2.47156	3.63099	0.000687205	0.597674	-1.31362
8	2421548	cg12255501	LOC101927815	0.352266	2.42839	3.55452	0.000852905	0.612899	-1.31404
12	56303104	cg25654051	PYM1;PYM1	0.485367	3.33647	3.554	0.000854253	0.612899	-1.31503
15	45494721	cg10940549	SHF	0.276585	2.94512	3.55343	0.00085571	0.612899	-1.31609
8	127570872	cg26909954	FAM84B	-0.556514	-3.54328	-3.55341	0.000855779	0.612899	-1.31614
5	176924665	cg13620370	PDLIM7;PDLIM7;PDLIM7;PDLIM7	5.81077	-7.80264	3.55322	0.000856257	0.612899	-1.31649
3	111981009	cg22905603	SLC9C1;SLC9C1;SLC9C1	-0.466233	1.56394	-3.55869	0.000854707	0.612899	-1.3169
12	46169924	cg13297671	ARID2;ARID2	0.356316	2.02126	3.55292	0.000857026	0.612899	-1.31705
20	22614917	cg05723054		0.397288	2.96271	3.55285	0.000857227	0.612899	-1.3172
3	10079111	cg25764614	FANCD2;FANCD2;FANCD2	0.79514	2.83927	3.55053	0.000863223	0.613214	-1.32154
11	47574547	cg24576270	CELF1	0.393465	-3.98506	3.55049	0.000863347	0.613214	-1.32163
20	18295599	cg02872693	ZNF133;ZNF133;ZNF133;ZNF133;ZNF133;ZNF133;ZNF133;ZNF133;ZNF133;ZNF133;ZNF133;ZNF133;ZNF133;ZNF133;ZNF133;ZNF133	0.268138	2.97677	3.55021	0.000864057	0.613214	-1.32215
19	45583103	cg13442822	GEMIN7;GEMIN7;GEMIN7;GEMIN7;GEMIN7	-0.548952	-4.16794	-3.55013	0.000864267	0.613214	-1.3223
12	80327755	cg22199628	PPP1R12A;PPP1R12A;PPP1R12A;PPP1R12A	0.229737	-3.53594	3.54885	0.000867605	0.613214	-1.3247
7	73624291	cg14467206	LAT2;LAT2;LAT2	-0.692209	-4.99455	-3.54875	0.000867873	0.613214	-1.3249
12	16109920	cg13287095	DERA;DERA	0.661752	3.20345	3.54828	0.000869108	0.613214	-1.32578
16	89768630	cg27462160	SPATA2L	0.393965	-3.5511	3.54821	0.000869289	0.613214	-1.32591
15	65679328	cg20487692	IGDCC4	0.296475	3.12231	3.54751	0.000871122	0.613214	-1.32723
14	24911599	cg24770927	SDR39U1;SDR39U1;SDR39U1;SDR39U1;LOC101927045	0.34873	-4.33439	3.54738	0.000871453	0.613214	-1.32746
5	34687533	cg14297504	RAI14;RAI14;RAI14;RAI14;RAI14;RAI14	0.626363	2.2405	3.54684	0.000872873	0.613214	-1.32848
4	110280376	cg17175926		-3.2452	-5.22653	-3.54671	0.000873207	0.613214	-1.32872
6	148012100	cg22302226		0.581544	2.96904	3.54641	0.000874009	0.613214	-1.32929
19	14801245	cg02278307	ZNF333;ZNF333	-0.276051	-3.05594	-3.54605	0.000874947	0.613214	-1.32996
1	31632794	cg00040738		-0.298877	2.19823	-3.5452	0.000877206	0.613214	-1.33157
6	148629310	cg13634579	SASH1	0.548874	3.17828	3.54498	0.000877783	0.613214	-1.33198
12	113215623	cg09419251	RPH3A	0.734335	2.91766	3.54996	0.000877402	0.613214	-1.33323
16	1312628	cg07953656		0.678327	6.15305	3.54413	0.000880036	0.613214	-1.33358
17	47270388	cg03731056		0.428834	-5.09578	3.54379	0.000880935	0.613214	-1.33422
1	156426449	cg08768439		0.290834	-4.53692	3.54356	0.000881537	0.613214	-1.33464
8	131171898	ch.8.2599852F	ASAP1;ASAP1	-1.33783	-5.46023	-3.54355	0.000881553	0.613214	-1.33466
1	208084071	cg16291276	CD34;CD34	1.51993	-4.12169	3.54352	0.000881657	0.613214	-1.33473
1	6530615	cg13934553	PLEKHG5;PLEKHG5;PLEKHG5;PLEKHG5;PLEKHG5;PLEKHG5;PLEKHG5;PLEKHG5	-0.539086	6.2888	-3.54329	0.000882268	0.613214	-1.33516
2	128073177	cg14518427	MAP3K2	-0.538647	3.74054	-3.5427	0.000883825	0.613214	-1.33626
16	68357996	cg01967523	PRMT7;PRMT7;PRMT7	-0.308674	3.05373	-3.54234	0.000884792	0.613214	-1.33694

## Sheet: S1.3
Table S1.3. Differently Methylated CpG Sites (Top 1000) Associated With the Effect of the Interaction Between Binary Response and Timepoint
CHR	BP	cg	Gene	logFC	AveExpr	t	P.Value	adj.P.Val	B
4	160216262	cg12305855	RAPGEF2	-1.12372	2.78331	-6.19281	1.20132e-07	0.0767374	3.17091
8	9505300	cg10005358	TNKS	1.40923	3.71618	5.99253	2.44323e-07	0.0767374	2.81341
8	17829063	cg21318700	PCM1;PCM1;PCM1	-0.957852	3.34137	-5.90732	3.30241e-07	0.0767374	2.66032
15	50979356	cg03965827	TRPM7;TRPM7	-0.751937	-3.85727	-5.61092	9.37863e-07	0.163447	2.12394
10	70715578	cg00101693	DDX21;DDX21	-0.823171	-4.11062	-5.27207	3.05893e-06	0.377295	1.50532
14	24605782	cg18070079	PSME1;PSME1;PSME1;PSME1	-0.825962	-4.97075	-5.2142	3.73776e-06	0.377295	1.39931
14	103442892	cg20521220	CDC42BPB	0.784637	3.7213	5.19144	4.04375e-06	0.377295	1.35761
10	133572424	cg11969919		-0.574229	2.7796	-5.14146	4.80516e-06	0.377295	1.266
8	41272824	cg00447085		-0.90455	1.69277	-5.13751	4.87109e-06	0.377295	1.25875
3	72897792	cg23870282	SHQ1	-0.782626	-4.65772	-4.99315	7.99835e-06	0.504307	0.994062
3	124278885	cg11463851	KALRN;KALRN	1.09394	-4.55721	4.97905	8.39384e-06	0.504307	0.968202
7	27865298	cg04913392	TAX1BP1;TAX1BP1;TAX1BP1;TAX1BP1	-1.05724	3.48919	-4.96921	8.68117e-06	0.504307	0.950156
12	95867614	cg15390415	METAP2;METAP2;METAP2;METAP2;METAP2	0.748619	-4.07778	4.91836	1.0327e-05	0.506537	0.856946
11	47289814	cg12195149	NR1H3;NR1H3;NR1H3;NR1H3;NR1H3;MADD;MADD;MADD;MADD;MADD;MADD;MADD	0.377494	2.29565	4.91685	1.03805e-05	0.506537	0.854169
2	32503081	cg01195127	YIPF4	0.436866	-3.83118	4.88372	1.16203e-05	0.506537	0.793466
19	50321326	cg08133350	MED25	-9.26328	-8.40713	-4.88357	1.16261e-05	0.506537	0.793195
19	10509456	cg05151419	CDC37	0.7039	3.30593	4.86416	1.24198e-05	0.508861	0.757621
5	138731441	cg09469111	PROB1	-0.40019	2.39647	-4.84204	1.3389e-05	0.508861	0.717102
1	149982400	cg00941229	OTUD7B	-10.1107	-8.29808	-4.83165	1.38693e-05	0.508861	0.698082
1	110284817	cg16780480	GSTM3;GSTM3	-0.392742	2.74884	-4.80015	1.54323e-05	0.516976	0.640405
8	98635123	cg06607266		-0.633869	3.34687	-4.75777	1.78109e-05	0.516976	0.562846
14	69658356	cg01028283	EXD2;EXD2;EXD2;EXD2;EXD2;EXD2;EXD2	0.446389	-4.02081	4.75595	1.79204e-05	0.516976	0.559526
8	128138702	cg13819913		-0.69149	3.49138	-4.75292	1.81047e-05	0.516976	0.553984
1	231414306	cg23367665		0.618764	3.4884	4.74348	1.86913e-05	0.516976	0.536708
14	74428069	cg05178711	COQ6;COQ6;ENTPD5;ENTPD5	0.622443	3.48214	4.73876	1.89913e-05	0.516976	0.52808
17	1637068	cg23407809	WDR81;WDR81;WDR81;WDR81	0.571491	2.67272	4.73105	1.94913e-05	0.516976	0.51399
6	35265568	cg13425174	DEF6	-0.543519	-3.6306	-4.71296	2.07166e-05	0.516976	0.480919
2	128420784	cg00142933	LIMS2;LIMS2;LIMS2;LIMS2	-0.570407	3.22971	-4.71109	2.08478e-05	0.516976	0.477493
16	81047029	cg20765446	CENPN;CENPN;CENPN;CENPN;CENPN	0.539055	2.97304	4.70185	2.15066e-05	0.516976	0.460608
10	35381025	cg07948433	CUL2	0.583354	3.56167	4.68124	2.30505e-05	0.520455	0.422952
8	23351813	cg20132789		-0.461808	3.58191	-4.67055	2.38937e-05	0.520455	0.403425
1	92950369	cg06647562	GFI1;GFI1;GFI1	-0.710755	-5.14612	-4.64604	2.59419e-05	0.520455	0.358687
4	140561951	cg02431535		0.847877	3.31513	4.64107	2.63775e-05	0.520455	0.349626
11	66521467	cg12450728	C11orf80;C11orf80	0.636391	2.90732	4.61159	2.91153e-05	0.520455	0.295838
3	113415262	cg17171448	USF3;USF3	-11.1533	-7.60895	-4.61059	2.92131e-05	0.520455	0.29401
8	37622857	cg19877240	PROSC	0.686951	3.62453	4.60135	3.01298e-05	0.520455	0.277165
15	35262789	cg11062168	AQR	-0.640829	0.828772	-4.59436	3.0842e-05	0.520455	0.264425
12	123011533	cg08721831	RSRC2;RSRC2;RSRC2;RSRC2;KNTC1	10.1349	-9.26614	4.59375	3.09048e-05	0.520455	0.263315
1	212460169	cg05346855	PPP2R5A	1.41947	-3.75226	4.5875	3.15564e-05	0.520455	0.251933
3	185823669	cg04709551	ETV5	0.616478	1.64864	4.58336	3.19962e-05	0.520455	0.244382
4	20605725	cg01749295	SLIT2;SLIT2;SLIT2	0.997316	2.74265	4.58262	3.20754e-05	0.520455	0.243032
11	72417121	cg26730831	ARAP1;ARAP1;ARAP1	0.624484	3.08226	4.58235	3.21036e-05	0.520455	0.242553
13	107559229	cg01623879		-0.789002	1.02709	-4.56813	3.3664e-05	0.523955	0.216647
3	10078032	cg02368412	FANCD2;FANCD2;FANCD2	1.17911	3.63724	4.5628	3.4268e-05	0.523955	0.206936
1	7830855	cg12072178	VAMP3	-4.99627	-4.21464	-4.61877	2.93736e-05	0.520455	0.202668
12	65218052	cg13039115	TBC1D30;TBC1D30;TBC1D30;TBC1D30	-5.43856	-4.75027	-4.56013	3.45743e-05	0.523955	0.202076
7	75260791	cg00361176	HIP1;HIP1	-0.395864	2.18058	-4.54188	3.67418e-05	0.538925	0.168853
17	7514491	cg02936535	FXR2	0.801068	3.49688	4.5389	3.71084e-05	0.538925	0.163426
2	109580567	cg00522443	EDAR	-0.487354	2.77318	-4.52072	3.94213e-05	0.551904	0.130362
19	46133067	cg12820941	EML2;EML2;EML2;EML2	0.507452	3.45201	4.51947	3.95855e-05	0.551904	0.128088
3	179881046	cg10575128		0.313605	2.21848	4.4911	4.34958e-05	0.587973	0.076522
6	111804752	cg10830518	REV3L;REV3L;REV3L;TRAF3IP2-AS1;TRAF3IP2-AS1;TRAF3IP2-AS1;TRAF3IP2-AS1	-1.03259	-5.74773	-4.48524	4.43492e-05	0.587973	0.0658786
11	65029192	cg23043213	POLA2	3.05625	-6.80976	4.47041	4.65832e-05	0.587973	0.0389461
15	41700779	cg26715794		-0.438234	2.52988	-4.454	4.91822e-05	0.587973	0.0091759
2	242674491	cg10515948	D2HGDH;D2HGDH;D2HGDH	-0.930972	-4.77561	-4.44857	5.00736e-05	0.587973	-0.000677537
14	70084982	cg00736295	SUSD6	-0.833417	3.1829	-4.4414	5.12746e-05	0.587973	-0.0136823
6	38447039	cg03138926	BTBD9;BTBD9;BTBD9;BTBD9	1.09367	2.88112	4.44003	5.15072e-05	0.587973	-0.0161663
2	95825312	cg00459795	ZNF514;ZNF514	8.64852	-8.06347	4.43372	5.25927e-05	0.587973	-0.0276132
8	38259260	cg25709481	LETM2;LETM2;LETM2;LETM2;LETM2;LETM2	0.544785	3.33679	4.42364	5.43717e-05	0.587973	-0.0458791
2	64371766	cg02063828	PELI1	5.63274	-6.02476	4.41655	5.56577e-05	0.587973	-0.0587181
11	109920791	cg17651855		0.552869	3.15327	4.4098	5.69114e-05	0.587973	-0.070955
12	126378468	cg08129992		-0.650504	2.74896	-4.39638	5.94828e-05	0.587973	-0.0952426
2	122675760	cg00361454		-0.64855	3.09922	-4.39475	5.98036e-05	0.587973	-0.0981997
8	57124347	cg13208732	PLAG1;PLAG1;PLAG1;CHCHD7;CHCHD7;CHCHD7;CHCHD7;CHCHD7;CHCHD7;CHCHD7;CHCHD7;CHCHD7;CHCHD7;CHCHD7;CHCHD7	-0.577861	-4.386	-4.38961	6.08244e-05	0.587973	-0.107505
22	25564248	cg24671382	KIAA1671	-0.402636	3.1711	-4.37962	6.28557e-05	0.587973	-0.125573
15	72191194	cg10299137	MYO9A	0.720016	3.76864	4.37673	6.34562e-05	0.587973	-0.130803
1	160159225	cg07813643	CASQ1	0.522076	2.9378	4.37296	6.42469e-05	0.587973	-0.137616
2	109612136	cg08183176		0.552811	2.57622	4.37108	6.46464e-05	0.587973	-0.141027
7	2558087	cg21746109	LFNG;LFNG;LFNG;LFNG	0.477014	2.85925	4.371	6.46622e-05	0.587973	-0.141161
8	121449825	cg24849317	MRPL13	-0.674151	3.2681	-4.37056	6.47563e-05	0.587973	-0.141962
12	72148853	cg22813821	RAB21	-8.84503	-9.04291	-4.36323	6.63353e-05	0.587973	-0.15522
6	6009011	cg25307691	NRN1;NRN1	-9.51162	-8.66305	-4.3598	6.70852e-05	0.587973	-0.161408
16	71687460	cg20022220	PHLPP2;PHLPP2	-0.986438	3.32241	-4.35977	6.70913e-05	0.587973	-0.161458
1	114520936	cg23032922	OLFML3;OLFML3;OLFML3	0.654976	3.10167	4.35781	6.75249e-05	0.587973	-0.165004
15	44326642	cg00284413	FRMD5;FRMD5;FRMD5;FRMD5;FRMD5;FRMD5;FRMD5	0.628395	2.57635	4.35673	6.77641e-05	0.587973	-0.16695
18	59853916	cg23570958	PIGN;PIGN;KIAA1468;KIAA1468;KIAA1468;KIAA1468;KIAA1468;KIAA1468;KIAA1468;KIAA1468;KIAA1468;KIAA1468;KIAA1468;KIAA1468;KIAA1468;KIAA1468;KIAA1468;KIAA1468;KIAA1468;KIAA1468	-0.663543	-4.19176	-4.35527	6.80904e-05	0.587973	-0.169595
5	67535553	cg01251150	PIK3R1	0.801547	-3.64954	4.35503	6.81439e-05	0.587973	-0.170028
17	66158935	cg21884688		-0.530223	2.65024	-4.35046	6.9173e-05	0.587973	-0.178281
7	99771583	cg03608285	GPC2	0.463449	3.07521	4.35021	6.92298e-05	0.587973	-0.178733
11	64086020	cg23615572	TRMT112;TRMT112;TRMT112;PRDX5;PRDX5;PRDX5	-1.01083	-4.82179	-4.3475	6.98486e-05	0.587973	-0.183634
17	45976977	cg08070491	SP2;SP2-AS1;SP2-AS1	-0.421349	3.12656	-4.34718	6.99222e-05	0.587973	-0.184214
20	56963347	cg13280779	VAPB;VAPB;VAPB	1.1553	2.76317	4.36006	6.89044e-05	0.587973	-0.185011
1	228270207	cg16582344	ARF1;ARF1;ARF1;ARF1	-1.176	-6.28018	-4.34433	7.05784e-05	0.587973	-0.189359
9	135545554	cg12100941	DDX31;DDX31;DDX31;DDX31;DDX31;DDX31;GTF3C4;GTF3C4	-1.01489	-5.8327	-4.33963	7.16753e-05	0.587973	-0.197854
10	131813485	cg10847915		-1.08963	5.72431	-4.33602	7.25272e-05	0.587973	-0.204363
18	76126700	cg21804574		-0.97952	2.88125	-4.32914	7.41802e-05	0.587973	-0.216781
6	39311540	cg23881245	KIF6;KIF6;KIF6;KIF6	-0.367655	3.1102	-4.32907	7.4198e-05	0.587973	-0.216913
2	31613633	cg18696812	XDH	-0.877103	2.58059	-4.30757	7.96035e-05	0.587973	-0.255682
7	66460749	cg01456230	SBDS;TYW1;TYW1	0.939112	-4.84407	4.30492	8.02969e-05	0.587973	-0.260466
10	29827742	cg11614474	SVIL;SVIL;SVIL;SVIL	0.799973	3.37162	4.30385	8.05786e-05	0.587973	-0.262398
11	123229073	cg10176687		1.257	-4.77246	4.30193	8.10845e-05	0.587973	-0.265851
12	16049851	cg13672444	STRAP	-0.846523	3.74937	-4.29412	8.31796e-05	0.587973	-0.279925
15	80213874	cg06668695	ST20-MTHFS;ST20;ST20;ST20;ST20;ST20-AS1	0.3905	3.34763	4.29068	8.41183e-05	0.587973	-0.286118
2	64751596	cg00712122	LOC101927402;AFTPH;AFTPH;AFTPH;MIR4434	-11.9455	-9.56764	-4.28788	8.48904e-05	0.587973	-0.291161
8	1805190	cg04003839	ARHGEF10;ARHGEF10;ARHGEF10	0.531769	3.73006	4.28602	8.54081e-05	0.587973	-0.294516
6	31632951	cg00281967	GPANK1;GPANK1;GPANK1;GPANK1;GPANK1;CSNK2B;CSNK2B	-0.43384	-4.09988	-4.28524	8.56269e-05	0.587973	-0.295929
5	173111423	cg14873776		0.845431	3.40371	4.28296	8.62664e-05	0.587973	-0.300036
6	153452233	cg24317255	RGS17	0.470445	-3.62511	4.27826	8.75981e-05	0.587973	-0.308493
14	24804651	cg05670602	ADCY4;ADCY4;ADCY4	0.474692	3.79328	4.27017	8.99389e-05	0.587973	-0.323055
7	1966361	cg03586240	MAD1L1;MAD1L1;MAD1L1;MAD1L1;MAD1L1;MAD1L1	0.788072	0.136374	4.29301	8.80781e-05	0.587973	-0.326112
22	36081701	cg11480108		-0.56488	3.48037	-4.26332	9.19684e-05	0.587973	-0.33538
2	65062088	cg25371991		-0.935593	2.57219	-4.2614	9.25448e-05	0.587973	-0.338832
16	88136418	cg01722498		0.423598	3.01202	4.25468	9.45918e-05	0.587973	-0.350919
3	36961477	cg23636611	TRANK1;TRANK1	0.776912	2.99624	4.25382	9.48559e-05	0.587973	-0.35246
3	65781822	cg00695090	MAGI1;MAGI1;MAGI1	-0.622626	3.33301	-4.25205	9.54036e-05	0.587973	-0.355641
4	121690649	cg20535653	PRDM5;PRDM5;PRDM5	0.709727	3.40214	4.25181	9.54785e-05	0.587973	-0.356075
2	160654866	cg20730198	CD302;CD302;CD302;LY75-CD302;LY75-CD302	0.832919	-2.42429	4.25169	9.55167e-05	0.587973	-0.356296
2	70418872	cg23400904	C2orf42	-1.03117	3.02578	-4.24945	9.62141e-05	0.587973	-0.360316
1	229762148	cg04122790	TAF5L;TAF5L;URB2;URB2	-0.444852	-3.55888	-4.24788	9.67059e-05	0.587973	-0.363134
14	68918823	cg23871080	RAD51B;RAD51B;RAD51B;RAD51B;RAD51B;RAD51B;RAD51B;RAD51B;RAD51B;RAD51B;RAD51B;RAD51B	0.529988	3.33025	4.24758	9.68018e-05	0.587973	-0.363682
2	127933617	cg13858900		-0.551673	4.5831	-4.24526	9.75326e-05	0.587973	-0.367839
2	86048289	cg17489659	LOC284950	0.766388	3.06716	4.24461	9.7741e-05	0.587973	-0.369019
2	210559585	cg14777022	MAP2;MAP2;MAP2;MAP2	0.474383	2.88653	4.24179	9.86396e-05	0.587973	-0.374078
5	91137099	cg16231394		-0.742654	2.60539	-4.23998	9.9223e-05	0.587973	-0.377338
11	33182787	cg06714086	CSTF3;CSTF3;CSTF3;CSTF3-AS1	-0.351691	-3.76166	-4.23917	9.94827e-05	0.587973	-0.378783
1	35544839	cg16238000	ZMYM1;ZMYM1;ZMYM1;ZMYM1;ZMYM1;ZMYM1	-0.649589	-4.69224	-4.23823	9.97882e-05	0.587973	-0.380478
17	78774723	cg18605975	RPTOR;RPTOR	0.430586	3.3904	4.23748	0.000100033	0.587973	-0.381832
10	9450208	cg16236688		-0.326674	1.00235	-4.23276	0.000101577	0.587973	-0.390301
11	98969647	cg21487912	CNTN5;CNTN5;CNTN5	1.03813	2.71612	4.24127	0.000101348	0.587973	-0.397143
10	131686208	cg19888088	EBF3	0.567659	3.62191	4.22545	0.000104018	0.587973	-0.403436
2	107154571	cg19869734		0.690262	2.69733	4.22513	0.000104123	0.587973	-0.403994
10	131640139	cg04217539	EBF3	-0.514837	3.19171	-4.22401	0.000104504	0.587973	-0.406016
5	159846285	cg25596173	SLU7	-15.3511	-9.57863	-4.22115	0.000105478	0.587973	-0.411145
17	29948418	cg03230987		0.818967	3.01654	4.22071	0.000105627	0.587973	-0.411928
4	139230014	cg02442787	LINC00499	0.547866	3.64858	4.21709	0.000106875	0.587973	-0.418425
17	80938203	cg11220447	B3GNTL1;B3GNTL1;B3GNTL1;B3GNTL1;B3GNTL1	0.725163	2.89037	4.21639	0.000107118	0.587973	-0.419683
15	31453735	cg03093541	TRPM1	0.458658	3.43241	4.2118	0.000108726	0.592134	-0.427925
2	11621166	cg11385008		0.424441	1.69005	4.20462	0.000111286	0.601378	-0.440806
4	38682397	cg18101917	KLF3	-1.10051	3.33288	-4.25323	9.75022e-05	0.587973	-0.44129
10	103033165	cg15788756		0.787458	3.74811	4.20006	0.000112941	0.605627	-0.448977
11	105948605	cg16086925	KBTBD3;KBTBD3;KBTBD3;AASDHPPT	0.54924	-3.90699	4.19391	0.000115211	0.609919	-0.459995
12	49444296	cg00011350	KMT2D	0.667366	3.94652	4.19174	0.000116022	0.609919	-0.463879
19	49199029	cg20441902	FUT2;FUT2	0.701874	3.21595	4.18822	0.000117351	0.609919	-0.470189
20	55146316	cg08901965		-0.559287	3.07669	-4.18662	0.00011796	0.609919	-0.473054
2	118578271	cg23453570	DDX18	0.772397	2.28211	4.18442	0.000118803	0.609919	-0.477
16	2813667	cg04230582	SRRM2	0.905269	3.09076	4.18317	0.000119283	0.609919	-0.479231
19	31825352	cg21102737	TSHZ3;TSHZ3;TSHZ3;TSHZ3	0.607103	2.83656	4.18027	0.000120409	0.609919	-0.484437
12	27485699	cg26732433	ARNTL2;ARNTL2;ARNTL2;ARNTL2;ARNTL2	-1.67545	-6.29301	-4.17942	0.000120741	0.609919	-0.485961
15	101481956	cg24270700	LRRK1	0.455411	3.0254	4.17254	0.000123453	0.615641	-0.498271
8	59924502	cg09164377	TOX	-0.704139	2.33213	-4.16854	0.000125059	0.618291	-0.50543
2	99949822	cg13803067	TXNDC9	0.794421	2.6749	4.17958	0.00012364	0.615641	-0.5068
16	2213440	cg04987122	TRAF7	0.770522	4.13982	4.16223	0.000127633	0.626575	-0.516724
21	45113973	cg26144207	RRP1B	0.431273	3.11725	4.15909	0.000128931	0.627252	-0.522332
11	44210217	cg00558534	EXT2;EXT2;EXT2	-0.892543	3.42108	-4.15162	0.000132074	0.627252	-0.535684
3	195936018	cg11384525	ZDHHC19;ZDHHC19;ZDHHC19	0.377255	2.85525	4.15067	0.00013248	0.627252	-0.537385
1	107289595	cg10244364		1.48702	-3.6026	4.14839	0.000133455	0.627252	-0.54145
16	83997636	cg09082480	OSGIN1	0.594152	3.63921	4.14665	0.000134206	0.627252	-0.544566
17	61858036	cg15723716	DDX42;DDX42	0.711343	3.43604	4.14588	0.000134539	0.627252	-0.545938
5	112630041	cg18348337	MCC;MCC	0.938433	-4.06976	4.14549	0.000134711	0.627252	-0.546647
11	45921516	cg21670404	MAPK8IP1	-5.89838	-7.22688	-4.14397	0.000135371	0.627252	-0.54936
5	14313270	cg21999071	TRIO;TRIO	-0.964673	2.54599	-4.13758	0.000138186	0.627252	-0.560774
9	116172877	cg12829978	POLE3;POLE3;POLE3;C9orf43;C9orf43;C9orf43	-6.74842	-7.61182	-4.13698	0.000138454	0.627252	-0.561848
21	44183372	cg16306546	PDE9A;PDE9A;PDE9A;PDE9A;PDE9A;PDE9A;PDE9A;PDE9A;PDE9A;PDE9A;PDE9A;PDE9A;PDE9A;PDE9A;PDE9A;PDE9A;PDE9A;PDE9A;PDE9A;PDE9A;PDE9A	-0.505886	2.91696	-4.13524	0.000139228	0.627252	-0.564942
3	108633926	cg18557215	GUCA1C	-1.02456	-4.25275	-4.1345	0.000139563	0.627252	-0.566276
7	134779210	cg23231197	AGBL3;AGBL3;AGBL3;AGBL3;AGBL3;AGBL3;C7orf49	-0.43576	3.51104	-4.12977	0.000141703	0.627252	-0.574717
15	65892318	cg10848257	INTS14;INTS14;INTS14;INTS14;INTS14;INTS14;INTS14	0.56566	3.70584	4.12872	0.000142181	0.627252	-0.576586
1	6063829	cg24926052	KCNAB2	-0.581052	3.20316	-4.12766	0.000142668	0.627252	-0.578483
11	68181288	cg22799110	LRP5;LRP5	0.373881	2.96383	4.12687	0.000143029	0.627252	-0.579888
16	966593	cg07527909	LMF1;LMF1;LMF1	-0.322017	2.85719	-4.12679	0.000143068	0.627252	-0.580036
12	100986206	cg06030459	GAS2L3;GAS2L3;GAS2L3	1.01998	2.69683	4.12333	0.000144669	0.628681	-0.586213
2	236654097	cg05476766	AGAP1;AGAP1;AGAP1	-0.763991	3.40833	-4.12219	0.000145197	0.628681	-0.588236
21	44299702	cg05094271	WDR4;WDR4;WDR4;WDR4;WDR4;WDR4;WDR4	-8.30698	-7.93065	-4.1196	0.000146413	0.630031	-0.592864
2	120686376	cg25550975	PTPN4	0.774223	2.681	4.1164	0.000147928	0.632647	-0.59858
2	138859323	cg21246381	LINC01832	-0.732707	2.97022	-4.11401	0.000149065	0.633334	-0.602829
5	126562449	cg05673752		-0.957568	2.72845	-4.11226	0.000149906	0.633334	-0.605952
22	29977063	cg00232685	NIPSNAP1;NIPSNAP1	-0.983417	-5.7527	-4.10994	0.000151029	0.634235	-0.610096
10	22518027	cg25248628		1.47637	-4.81147	4.10272	0.00015457	0.634845	-0.622966
4	40425917	cg20655119	RBM47;RBM47	-0.831519	2.61888	-4.10223	0.000154814	0.634845	-0.623839
12	27863705	cg08925658	MRPS35;MRPS35	-8.66436	-8.71256	-4.10144	0.000155207	0.634845	-0.625247
15	42367977	cg14082123	PLA2G4D	0.714027	3.49684	4.09957	0.00015614	0.634845	-0.628578
8	100559744	cg19379712	VPS13B;VPS13B	1.03171	2.37553	4.09715	0.000157357	0.634845	-0.632889
13	113411162	cg15571686	ATP11A;ATP11A	-0.664038	4.0823	-4.09714	0.000157361	0.634845	-0.632904
22	31795357	cg19759002	DRG1	-0.644865	-4.65982	-4.09347	0.000159225	0.634845	-0.639446
13	22392777	cg02899710		-0.492582	2.53419	-4.09154	0.000160209	0.634845	-0.642868
20	44487266	cg21056608	ACOT8;ZSWIM3;ZSWIM3	0.57262	3.11191	4.09077	0.000160608	0.634845	-0.644247
6	143771318	cg10184649	ADAT2;PEX3	-2.07899	-5.43172	-4.08341	0.000164437	0.634845	-0.657341
4	41085429	cg15294934	APBB2;APBB2;APBB2;APBB2;APBB2	-0.839213	3.29933	-4.0818	0.000165289	0.634845	-0.660211
1	59966003	cg11157185	FGGY;FGGY;FGGY;FGGY	0.512261	2.80244	4.08148	0.000165461	0.634845	-0.660791
4	17318093	cg17861424		0.624641	3.09481	4.08114	0.000165641	0.634845	-0.661395
21	40715462	cg16630953	HMGN1	0.650562	2.94438	4.08095	0.000165738	0.634845	-0.661719
17	44026652	cg26163368	MAPT;MAPT;MAPT;MAPT;MAPT;MAPT;MAPT;MAPT	-1.36898	-6.17718	-4.07879	0.000166888	0.634845	-0.665563
18	75689524	cg11374640	LINC01029	0.552237	2.93323	4.0762	0.00016828	0.634845	-0.670178
20	30326646	cg14878016	TPX2	1.11137	-4.75719	4.07618	0.000168291	0.634845	-0.670215
6	35656906	cg01294490	FKBP5;FKBP5;FKBP5;FKBP5	-0.801777	-4.36393	-4.0749	0.000168979	0.634845	-0.672481
7	34117970	cg00348598	BMPER	-0.899244	2.60031	-4.0748	0.000169035	0.634845	-0.672665
1	235345565	cg24453051	ARID4B;ARID4B;ARID4B;ARID4B	0.775883	2.99755	4.07399	0.000169475	0.634845	-0.674112
1	193027501	cg11706722	UCHL5;UCHL5;UCHL5;UCHL5;UCHL5;SCARNA18B;TROVE2;TROVE2	-0.627408	2.22851	-4.07109	0.000171052	0.634845	-0.679261
17	56406260	cg00511318	TSPOAP1;TSPOAP1;TSPOAP1;TSPOAP1-AS1;TSPOAP1-AS1;TSPOAP1-AS1;TSPOAP1-AS1	-2.45555	-4.94455	-4.06487	0.000174489	0.634845	-0.69032
12	3036898	cg06726818	TULP3;TULP3	1.05393	3.29314	4.06004	0.000177208	0.634845	-0.698917
10	53654732	cg21249150	PRKG1;PRKG1	0.42791	2.77632	4.05915	0.000177712	0.634845	-0.700496
13	79177886	cg25682299	RNF219-AS1;POU4F1	-0.443616	-3.90179	-4.05801	0.000178358	0.634845	-0.702515
13	60348894	cg19044429	DIAPH3;DIAPH3;DIAPH3;DIAPH3;DIAPH3;DIAPH3	0.861753	3.73872	4.058	0.000178361	0.634845	-0.702525
2	199930979	cg25839932		0.914413	2.11508	4.05777	0.000178494	0.634845	-0.702938
10	94004637	cg17164745	CPEB3	0.564833	2.21441	4.05658	0.000179176	0.634845	-0.705059
16	87755225	cg09461072	KLHDC4;KLHDC4;KLHDC4	0.393933	4.09273	4.0556	0.000179739	0.634845	-0.706804
5	134097890	cg00549234	DDX46;DDX46;DDX46	-0.59384	3.20864	-4.05453	0.000180349	0.634845	-0.708689
8	103524071	cg06503422		0.427871	3.34005	4.05397	0.000180672	0.634845	-0.709684
3	187334514	cg05449115		0.632093	3.48232	4.04895	0.000183594	0.634845	-0.718606
1	71558585	cg25392814	ZRANB2-AS2	1.05999	3.42681	4.04623	0.000185195	0.634845	-0.723437
11	58920029	cg08653292	FAM111A;FAM111A;FAM111A;FAM111A;FAM111A;FAM111A;FAM111A;FAM111A	-0.522193	1.84013	-4.04568	0.00018552	0.634845	-0.724412
14	93453170	cg14102576	ITPK1;ITPK1;ITPK1	-0.541468	3.34397	-4.04397	0.000186533	0.634845	-0.727441
18	47339702	cg00231140	ACAA2;SCARNA17;SNHG22	-0.40528	-4.01981	-4.04282	0.00018722	0.634845	-0.729487
5	7531137	cg21125969	ADCY2	0.485603	2.71589	4.04167	0.000187908	0.634845	-0.731529
6	45389860	cg14447047	RUNX2;RUNX2;RUNX2	1.17698	-5.62978	4.04136	0.000188097	0.634845	-0.732087
6	164376576	cg09495645		-0.616077	3.18427	-4.03763	0.000190347	0.634845	-0.738704
7	4925830	cg13496244		-0.905204	3.07118	-4.03704	0.000190701	0.634845	-0.739737
8	1309865	cg00298921	DLGAP2	-0.539539	3.06339	-4.03599	0.00019134	0.634845	-0.741599
15	37385900	cg25221496	MEIS2;MEIS2;MEIS2;MEIS2;MEIS2;MEIS2;MEIS2;MEIS2;MEIS2	0.736565	3.34391	4.03552	0.00019163	0.634845	-0.742443
16	11628209	cg22076400		0.469824	3.18232	4.03486	0.000192036	0.634845	-0.743619
8	53627369	cg02709211	RB1CC1;RB1CC1	0.836972	-4.50023	4.03452	0.000192244	0.634845	-0.744222
2	222437387	cg08625382	EPHA4;EPHA4;EPHA4	0.861594	-4.18237	4.03354	0.000192845	0.634845	-0.745961
4	57301076	cg14399596	PPAT;PAICS;PAICS;PAICS	-0.645479	-4.39024	-4.03152	0.000194086	0.634845	-0.749529
16	22214346	cg26588398		0.690973	3.38519	4.02948	0.000195352	0.634845	-0.753147
1	34403513	cg01199923	CSMD2;CSMD2	-0.419381	2.59978	-4.02658	0.000197169	0.634845	-0.7583
6	33117976	cg13557804		1.085	3.13871	4.03682	0.000195044	0.634845	-0.7591
11	18343626	cg07583091	HPS5;HPS5;HPS5;GTF2H1;GTF2H1	6.72427	-6.52685	4.02551	0.000197841	0.634845	-0.760195
1	228043443	cg20410039		0.81352	3.3333	4.02166	0.000200277	0.634845	-0.767008
1	37939923	cg12600418	LINC01137;ZC3H12A;ZC3H12A;ZC3H12A	11.0449	-10.0715	4.0203	0.000201148	0.634845	-0.769423
16	49719002	cg11247720	ZNF423;ZNF423	-0.323717	2.1765	-4.02023	0.000201194	0.634845	-0.76955
2	47975162	cg04940310		-0.656971	3.61334	-4.02019	0.00020122	0.634845	-0.769623
13	107319960	cg01632040	LINC00443	-0.722694	3.01309	-4.01946	0.000201685	0.634845	-0.770907
5	66486419	cg18670483	CD180	0.391541	2.76827	4.0187	0.000202173	0.634845	-0.772253
17	79377665	cg07855465	BAHCC1	-0.410356	3.24248	-4.00786	0.00020927	0.647	-0.791465
3	48488159	cg20498591	ATRIP;ATRIP;ATRIP;ATRIP	0.833271	-4.66418	4.0072	0.000209708	0.647	-0.79263
17	28804347	cg19098314	GOSR1;GOSR1;GOSR1	1.11831	-4.21291	4.00658	0.000210117	0.647	-0.793716
1	110613933	cg08719081	ALX3	0.422542	3.42055	4.00435	0.000211611	0.647	-0.797661
8	67038980	cg11515052	TRIM55;TRIM55;TRIM55;TRIM55	-0.910095	3.37728	-4.00401	0.00021184	0.647	-0.798264
16	53114571	cg04770195	CHD9	0.571716	3.87672	4.00115	0.000213774	0.647	-0.803326
6	34206214	cg23238986	HMGA1;HMGA1;HMGA1;HMGA1;HMGA1;HMGA1;HMGA1;HMGA1;HMGA1;HMGA1;HMGA1;HMGA1	-0.30469	-3.17613	-3.99946	0.000214929	0.647	-0.806327
3	171619617	cg21365733	TMEM212-AS1	0.446657	2.30969	3.99913	0.000215154	0.647	-0.806911
5	145864698	ch.5.2738996F	TCERG1;TCERG1	3.43046	-4.6261	4.00907	0.000212955	0.647	-0.807859
14	102939600	cg03116171	TECPR2	-0.391634	3.15243	-3.99808	0.00021587	0.647	-0.80876
8	43036596	cg19586804	HGSNAT	0.656322	3.57311	3.99752	0.000216253	0.647	-0.809749
16	54353299	cg10161039		-0.475863	3.22286	-3.99588	0.000217386	0.64761	-0.81266
1	117637084	cg19582647	TTF2;MIR942	-0.440641	2.89278	-3.99373	0.000218874	0.647998	-0.816459
15	91088496	cg25488046	CRTC3;CRTC3	1.05286	2.98253	3.99301	0.000219376	0.647998	-0.817736
5	93382458	cg18331133	FAM172A;FAM172A;FAM172A;FAM172A	0.412073	3.63862	3.99008	0.000221423	0.648974	-0.822913
10	31032172	cg14617020		0.558687	3.05079	3.98871	0.000222391	0.648974	-0.825342
3	151864598	ch.3.2997854F		-1.01405	-3.97018	-3.98546	0.000224693	0.651768	-0.831082
19	46010592	cg21218899	VASP	-3.14043	-7.31888	-3.98457	0.000225326	0.651768	-0.83265
16	27192636	cg14129235		-0.62309	3.34882	-3.98036	0.000228353	0.656443	-0.840087
5	33801279	cg07761221	ADAMTS12;ADAMTS12;ADAMTS12	-0.66702	2.67291	-3.97871	0.000229555	0.656443	-0.843012
8	41363678	cg06090934	GOLGA7;GOLGA7;GOLGA7	-0.752386	2.75526	-3.97772	0.000230274	0.656443	-0.844756
9	113563442	cg01786488		-0.433791	2.85349	-3.97712	0.000230709	0.656443	-0.845809
1	215006873	cg00753194		-0.568494	2.58542	-3.97075	0.000235417	0.658191	-0.857069
15	52326877	cg23339800	MAPK6	0.651628	3.61845	3.9707	0.000235448	0.658191	-0.857142
11	59856225	cg27533472	MS4A2;MS4A2	0.991373	3.17919	3.97033	0.000235724	0.658191	-0.857796
19	15218614	cg24337338	SYDE1;SYDE1	-1.52196	-5.83078	-3.96906	0.000236679	0.658191	-0.86005
3	197807355	cg19631064	ANKRD18DP	5.82988	-7.34916	3.96893	0.000236776	0.658191	-0.860279
10	103815936	cg00765254	C10orf76	4.26968	-6.4361	3.9659	0.000239055	0.658191	-0.865621
3	190104245	cg17276289	CLDN16	0.537012	3.14943	3.96441	0.000240182	0.658191	-0.868243
12	112280204	cg01356463	MAPKAPK5-AS1;MAPKAPK5;MAPKAPK5	-1.14667	-5.03299	-3.96228	0.000241808	0.658191	-0.872004
1	15476258	cg13865360	TMEM51-AS1	-0.422014	2.61957	-3.96146	0.000242436	0.658191	-0.87345
17	8013680	cg09481234	ALOXE3;ALOXE3	-0.5239	-3.39271	-3.96133	0.000242538	0.658191	-0.873687
5	81573780	cg08341821	RPS23;ATP6AP1L	-0.545155	-3.83952	-3.96034	0.0002433	0.658191	-0.875435
18	32191516	cg11603010	DTNA;DTNA;DTNA;DTNA;DTNA;DTNA;DTNA;DTNA	0.67683	2.72463	3.96019	0.000243414	0.658191	-0.875695
7	23636910	cg06867113	CCDC126	-0.679807	-4.56717	-3.9585	0.000244716	0.658191	-0.878671
1	84764704	cg15103960	SAMD13	8.14787	-6.92961	3.95839	0.000244805	0.658191	-0.878873
20	1875565	cg16522462	SIRPA;SIRPA;SIRPA;SIRPA	0.957422	-4.53001	3.95637	0.000246369	0.658191	-0.882426
17	46507705	cg18261462	SKAP1;SKAP1	1.12594	-6.07593	3.95533	0.000247188	0.658191	-0.884276
1	94056019	cg16626355	BCAR3;BCAR3;BCAR3;BCAR3	0.909523	3.61009	3.95476	0.000247627	0.658191	-0.885268
8	145634833	cg20962000	CPSF1	-5.94934	-7.39429	-3.95339	0.000248706	0.658191	-0.887692
8	80200144	cg01320712		-0.633969	3.14035	-3.95145	0.000250235	0.658191	-0.891111
1	31821436	cg14805250	ZCCHC17;ZCCHC17;ZCCHC17;ZCCHC17;ZCCHC17;ZCCHC17;ZCCHC17;ZCCHC17;ZCCHC17;ZCCHC17	-0.499265	2.8204	-3.94922	0.000252006	0.658191	-0.895045
1	231799060	cg14912254	TSNAX-DISC1;TSNAX-DISC1;TSNAX-DISC1;TSNAX-DISC1;TSNAX-DISC1;TSNAX-DISC1;TSNAX-DISC1;TSNAX-DISC1;DISC1;DISC1;DISC1;DISC1;DISC1;DISC1;DISC1;DISC1;DISC1;DISC1;DISC1;DISC1;DISC1;DISC1;DISC1;DISC1;DISC1;DISC1;DISC1;DISC1;DISC1;DISC1;DISC1	0.664484	-1.09767	3.94843	0.000252632	0.658191	-0.896428
5	76959098	cg05422916		-0.55318	2.74956	-3.94759	0.000253303	0.658191	-0.897908
16	69599233	cg12789714	NFAT5;NFAT5;NFAT5;NFAT5;NFAT5;NFAT5	1.1694	-3.61494	3.94571	0.000254812	0.658191	-0.901222
15	80215805	cg19392911	ST20-MTHFS;ST20;ST20;ST20;ST20;ST20-AS1	11.2464	-11.0942	3.94569	0.000254833	0.658191	-0.901268
22	31886454	cg11442050	EIF4ENIF1;EIF4ENIF1;EIF4ENIF1	-0.423079	-4.08765	-3.94557	0.000254928	0.658191	-0.901477
12	46169924	cg13297671	ARID2;ARID2	-0.490467	2.02126	-3.94183	0.000257953	0.66287	-0.908058
4	78663950	cg01197090	CNOT6L;CNOT6L	-0.985166	2.98143	-4.00216	0.000222499	0.648974	-0.910685
2	110962701	cg06027081	NPHP1;NPHP1;NPHP1;NPHP1	-0.894126	-5.5232	-3.93959	0.000259782	0.66287	-0.911999
4	76440715	cg18508824	RCHY1;RCHY1;RCHY1;RCHY1;RCHY1;RCHY1;RCHY1;RCHY1;RCHY1;RCHY1;RCHY1;THAP6;THAP6;THAP6	0.62357	2.1293	3.93918	0.000260118	0.66287	-0.912721
14	35515228	cg13960056	FAM177A1;FAM177A1;FAM177A1	-0.589295	-3.87311	-3.93814	0.000260974	0.66287	-0.914554
9	4793070	cg11864890	RCL1;RCL1;RCL1	1.91602	-6.37675	3.93664	0.000262213	0.66287	-0.917198
2	109551194	cg00492108	EDAR	-0.407848	2.74127	-3.93636	0.000262446	0.66287	-0.917693
14	100376192	cg16722816	EML1;EML1	-0.252735	2.07803	-3.93476	0.000263774	0.663819	-0.92051
13	67374653	cg15706776	PCDH9;PCDH9;PCDH9;PCDH9	0.459654	2.89135	3.92969	0.000268023	0.669677	-0.929428
1	76277660	cg27050224	MSH4	-1.06909	2.86483	-3.93754	0.000266796	0.66901	-0.933134
10	86108281	cg19124596	CCSER2;CCSER2;CCSER2	0.739146	3.36768	3.92658	0.000270666	0.673866	-0.934906
18	12585416	cg01724443	SPIRE1;SPIRE1;SPIRE1	0.934622	3.58858	3.92483	0.000272162	0.674661	-0.937983
10	12390916	cg14816482	CAMK1D;CAMK1D	-8.11199	-7.90808	-3.92273	0.000273969	0.674661	-0.941676
13	30028229	cg26289291	MTUS2;MTUS2	0.51424	3.0338	3.92262	0.000274063	0.674661	-0.941868
19	45737483	cg14184817	EXOC3L2	-0.520622	3.39019	-3.9217	0.000274857	0.674661	-0.943482
5	170211126	cg10816243	GABRP;GABRP	-0.969602	5.09088	-3.91731	0.000278688	0.677701	-0.951211
19	37663414	cg03524308	ZNF585A;ZNF585A;ZNF585A;ZNF585A	-0.465676	-3.68219	-3.91704	0.000278923	0.677701	-0.951681
2	58743906	cg12227703		-0.623004	2.65611	-3.91618	0.000279683	0.677701	-0.9532
3	66327293	cg06685287	SLC25A26;SLC25A26;SLC25A26	-1.13636	-3.70318	-3.91527	0.000280484	0.677701	-0.954797
16	66642627	cg10440450	CMTM3;CMTM3;CMTM3;CMTM3	-7.37189	-7.72754	-3.91452	0.000281147	0.677701	-0.956115
1	184411563	cg17170133	C1orf21	0.798294	3.23497	3.90976	0.000285385	0.677701	-0.964471
12	125292614	cg16077536	SCARB1;SCARB1	1.04247	4.93209	3.90946	0.000285658	0.677701	-0.965003
4	152015414	cg02751230		0.604998	2.54726	3.90924	0.000285855	0.677701	-0.965388
1	181007669	cg22450342	MR1;MR1;MR1;MR1;MR1	-0.408375	1.36189	-3.90715	0.000287744	0.677701	-0.969067
10	5455077	cg14637870	NET1	-3.59065	-4.76286	-3.90555	0.000289194	0.677701	-0.971874
14	39886280	cg20244763	FBXO33	0.614061	3.61843	3.90363	0.00029094	0.677701	-0.975236
1	2937278	cg05348888	ACTRT2	-0.356506	2.75714	-3.90223	0.000292229	0.677701	-0.977705
1	6557779	cg18810133	PLEKHG5;PLEKHG5;PLEKHG5	-1.24204	-6.11124	-3.90182	0.000292603	0.677701	-0.97842
22	44351189	cg12158982	SAMM50	1.01862	-5.16115	3.89962	0.00029463	0.677701	-0.982276
8	75262759	cg17658084	GDAP1;GDAP1;GDAP1	-0.759567	-4.31755	-3.89596	0.000298037	0.677701	-0.988699
14	51925791	cg06073968	FRMD6-AS2	-0.999066	4.73218	-3.89493	0.000299009	0.677701	-0.990518
18	63144600	cg03591760		0.656275	2.74034	3.89017	0.000303513	0.677701	-0.99887
17	35732789	cg03287370	ACACA;ACACA;C17orf78;C17orf78	0.736386	3.43715	3.88998	0.000303692	0.677701	-0.9992
19	1275760	cg26094278	C19orf24	-3.12102	-6.61622	-3.88979	0.000303871	0.677701	-0.999529
6	151138425	cg02892472	PLEKHG1;PLEKHG1;PLEKHG1;PLEKHG1;PLEKHG1;PLEKHG1;PLEKHG1;PLEKHG1;PLEKHG1;PLEKHG1	0.517152	3.09227	3.88882	0.000304799	0.677701	-1.00123
7	100490250	cg11385616	ACHE;ACHE;ACHE;ACHE;ACHE	-0.286222	1.88067	-3.88666	0.000306873	0.677701	-1.00502
10	131419277	cg03451508	MGMT	-0.613459	3.31521	-3.88575	0.000307746	0.677701	-1.00661
8	22769830	cg15854394	PEBP4	-0.442322	2.84141	-3.88497	0.0003085	0.677701	-1.00798
2	102091318	cg02561771	RFX8	-0.521459	-3.68487	-3.88472	0.000308745	0.677701	-1.00842
1	38020505	cg22621063	SNIP1	-0.765077	3.30408	-3.88366	0.000309774	0.677701	-1.01028
11	58346524	cg16725583	LPXN;LPXN;ZFP91;ZFP91;ZFP91-CNTF	-5.95363	-6.99103	-3.88325	0.000310175	0.677701	-1.011
6	151373267	cg15331693	MTHFD1L;MTHFD1L;MTHFD1L	0.646846	4.16534	3.88256	0.000310847	0.677701	-1.01221
17	76507971	cg10089081	DNAH17	-0.375019	2.88641	-3.88236	0.000311039	0.677701	-1.01256
8	33192403	cg20063170		1.39535	-3.6527	3.88229	0.000311105	0.677701	-1.01268
3	121202345	cg02046755	POLQ	0.912411	2.21933	3.88943	0.000310174	0.677701	-1.017
19	50366381	cg04316126	PNKP	-0.497726	2.93654	-3.87746	0.000315858	0.677701	-1.02115
13	75149974	cg07640233		-6.57949	-7.42153	-3.87709	0.000316222	0.677701	-1.02179
6	167008973	cg04132252	RPS6KA2;RPS6KA2;RPS6KA2;RPS6KA2	0.727003	3.76717	3.87594	0.000317366	0.677701	-1.02381
6	10695206	cg10881149	C6orf52;C6orf52;C6orf52;PAK1IP1	-12.6109	-7.02332	-3.87402	0.000319278	0.677701	-1.02717
2	20646775	cg20718643	RHOB	-0.784832	-5.31177	-3.87374	0.00031956	0.677701	-1.02766
12	91817272	cg01407875		-0.928628	1.87511	-3.87277	0.000320536	0.677701	-1.02937
4	76751767	cg23730463		0.894534	3.10621	3.88231	0.000317147	0.677701	-1.02939
15	52820560	cg25038283	MYO5A;MYO5A	10.3487	-8.37977	3.87249	0.000320819	0.677701	-1.02986
2	46165674	cg03324501	PRKCE	-0.387385	2.51371	-3.87213	0.00032118	0.677701	-1.03049
6	100055173	cg24688826	PRDM13	0.337273	-2.78108	3.87016	0.000323163	0.677701	-1.03393
2	145325738	cg01377459	LINC01412	-0.63113	3.14791	-3.86787	0.000325492	0.677701	-1.03794
2	97001401	cg20627633	NCAPH;NCAPH;NCAPH;NCAPH	-0.52009	-3.82284	-3.86644	0.000326948	0.677701	-1.04044
2	208576345	cg08953113	CCNYL1;CCNYL1;CCNYL1	-1.18861	-4.01497	-3.86483	0.000328602	0.677701	-1.04326
15	86304349	cg01038325	KLHL25	0.388757	3.22471	3.86463	0.000328814	0.677701	-1.04362
6	33232182	cg24715100	VPS52;VPS52;VPS52;VPS52	0.603432	3.08474	3.86304	0.000330454	0.677701	-1.0464
4	113969312	cg02322135	ANK2;ANK2;ANK2	0.751162	3.18572	3.86229	0.000331225	0.677701	-1.04771
16	69385827	cg18368125	TMED6	-0.455296	3.32677	-3.86165	0.000331896	0.677701	-1.04884
1	92545730	cg05185791	BTBD8	-0.709004	-5.12461	-3.86112	0.000332438	0.677701	-1.04975
7	101175478	cg03614579	COL26A1;COL26A1	-0.483162	2.37969	-3.86012	0.000333489	0.677701	-1.05151
6	4905378	cg16097955	CDYL;CDYL;CDYL;CDYL	0.40807	3.40292	3.85967	0.000333957	0.677701	-1.0523
22	39471675	cg26082280	APOBEC3G	-0.682863	2.88434	-3.85943	0.000334201	0.677701	-1.05271
4	95260140	cg18084948	HPGDS	-0.689209	1.45689	-3.85644	0.000337345	0.677701	-1.05794
7	134832844	cg10014112	C7orf49;TMEM140	-0.977599	-4.32294	-3.85601	0.000337797	0.677701	-1.05869
17	5390301	cg13364107	DERL2;DERL2;DERL2;DERL2;DERL2;MIS12;MIS12;MIS12;MIS12;MIS12	-0.595035	-4.16365	-3.85495	0.000338919	0.677701	-1.06055
11	27679976	cg02386994	BDNF-AS;BDNF-AS;BDNF-AS;BDNF-AS;BDNF-AS;BDNF;BDNF;BDNF;BDNF;BDNF;BDNF;BDNF;BDNF;BDNF;BDNF;BDNF;BDNF;BDNF;BDNF;BDNF;BDNF;BDNF	-0.279408	1.94906	-3.85278	0.000341226	0.677701	-1.06434
17	2898878	cg25028189	RAP1GAP2;RAP1GAP2;RAP1GAP2	0.540263	5.92542	3.85251	0.000341515	0.677701	-1.06481
18	64417435	cg08691100		-0.923556	2.69054	-3.85208	0.000341974	0.677701	-1.06556
21	30433753	cg24932848	CCT8;CCT8;CCT8;CCT8	1.06063	3.32078	3.85121	0.000342906	0.677701	-1.06709
5	130971239	cg20726948	RAPGEF6;RAPGEF6;RAPGEF6;RAPGEF6;RAPGEF6;RAPGEF6	-1.06353	-5.47676	-3.85115	0.000342966	0.677701	-1.06718
1	164290545	cg24862510		-10.2712	-8.48492	-3.84866	0.000345652	0.677701	-1.07155
3	49941376	cg01181817	MST1R;MST1R;MST1R;MST1R	-1.91844	-6.50103	-3.84762	0.000346779	0.677701	-1.07337
2	209119940	cg09406631	IDH1;IDH1;IDH1;IDH1-AS1	-0.37181	-3.86101	-3.84737	0.000347046	0.677701	-1.0738
17	66134268	cg25373903		-0.614886	3.08788	-3.84712	0.000347322	0.677701	-1.07424
14	69704317	cg19686372	EXD2;EXD2;EXD2;EXD2;EXD2;EXD2;EXD2	-0.382346	3.11156	-3.84602	0.000348514	0.677701	-1.07616
5	100004512	cg21053591		0.789245	2.30219	3.84396	0.000350762	0.677701	-1.07975
13	33781074	cg21181703	STARD13;STARD13;STARD13;STARD13	-0.570457	3.36516	-3.84378	0.00035096	0.677701	-1.08007
4	68758303	cg27221269		-0.352984	2.79607	-3.84208	0.000352828	0.677701	-1.08304
6	31634173	cg21611524	GPANK1;GPANK1;GPANK1;GPANK1;GPANK1;CSNK2B;CSNK2B	1.66354	-3.26536	3.84095	0.00035408	0.677701	-1.08502
18	55846292	cg16529174	NEDD4L;NEDD4L;NEDD4L;NEDD4L;NEDD4L;NEDD4L;NEDD4L;NEDD4L	-0.419694	2.6938	-3.84051	0.000354567	0.677701	-1.08579
4	139203688	cg18002230		0.644456	3.27904	3.8404	0.000354682	0.677701	-1.08597
3	44940498	cg15885963	TGM4	-0.515207	2.33866	-3.83892	0.000356323	0.677701	-1.08855
15	74467158	cg10666013	ISLR;ISLR	-0.296137	2.43585	-3.86468	0.000335073	0.677701	-1.089
16	70789028	cg11651507	VAC14;VAC14-AS1	-0.328661	2.57607	-3.83832	0.000356995	0.677701	-1.08961
7	101457647	cg02759491		-0.600138	-3.98351	-3.83588	0.000359726	0.677701	-1.09387
7	4859763	cg08430395	RADIL	0.480109	2.44474	3.83457	0.000361193	0.677701	-1.09615
5	113391125	cg19611273		0.866527	-3.95571	3.83434	0.000361453	0.677701	-1.09655
2	70647961	cg02324045		-0.604841	2.87943	-3.83143	0.000364748	0.677701	-1.10163
4	144354617	cg12998219	GAB1;GAB1	-0.795801	2.87043	-3.83067	0.000365617	0.677701	-1.10296
19	45464305	cg04727088	CLPTM1;CLPTM1;CLPTM1	0.43078	3.06163	3.83053	0.000365772	0.677701	-1.1032
18	66791788	cg18572764		-0.774411	2.29034	-3.82955	0.000366902	0.677701	-1.10492
8	23305331	cg22784669	ENTPD4;ENTPD4	-0.901037	3.17281	-3.82781	0.000368889	0.677701	-1.10795
2	95831790	cg10282920	ZNF2;ZNF2;ZNF2;ZNF2;ZNF2	-5.59667	-6.88526	-3.82779	0.000368914	0.677701	-1.10798
17	35767301	cg01035900	ACACA;ACACA;TADA2A;TADA2A;TADA2A;TADA2A	-5.63522	-7.2242	-3.8276	0.00036914	0.677701	-1.10833
1	235671652	cg07189025		-1.09442	3.10046	-3.82647	0.000370437	0.677701	-1.11029
12	120638789	cg24820303	RPLP0;RPLP0;PXN-AS1	-0.36083	-3.99212	-3.8261	0.000370861	0.677701	-1.11093
4	146018864	cg07571180	ANAPC10;ANAPC10;ANAPC10;ANAPC10;ANAPC10;ANAPC10;ANAPC10;ANAPC10;ANAPC10;ANAPC10;ABCE1;ABCE1	-1.48123	-4.6013	-3.82606	0.000370906	0.677701	-1.111
22	51066776	cg07453718	ARSA;ARSA;ARSA;ARSA;ARSA	-3.21259	-6.61415	-3.82537	0.000371707	0.677701	-1.1122
11	20178979	cg05469285	DBX1	-5.85636	-5.23451	-3.82533	0.000371758	0.677701	-1.11228
3	47844655	cg00247020	DHX30;DHX30;DHX30;DHX30	-0.355195	-3.7334	-3.82488	0.000372281	0.677701	-1.11307
2	62422808	cg05730283	B3GNT2	-0.49522	-3.72233	-3.82486	0.0003723	0.677701	-1.1131
17	49198153	cg14979019	SPAG9;SPAG9;SPAG9	-0.940081	-5.84887	-3.82349	0.000373893	0.677701	-1.11549
7	55623053	cg07156394	VOPP1;VOPP1;VOPP1;VOPP1;VOPP1;VOPP1;VOPP1;VOPP1	0.28	2.68837	3.82181	0.00037585	0.677701	-1.11841
1	156941754	cg17900663	ARHGEF11;ARHGEF11	0.887743	3.41725	3.8212	0.000376572	0.677701	-1.11948
2	128177324	cg13137780	PROC	0.312991	2.73793	3.82119	0.000376584	0.677701	-1.1195
3	98240258	cg08064403	CLDND1;CLDND1;CLDND1;CLDND1;CLDND1;CLDND1	-1.02555	2.8101	-3.81989	0.000378106	0.677701	-1.12176
6	30850309	cg06501109	DDR1	0.547234	3.3352	3.8198	0.000378213	0.677701	-1.12192
5	17406866	cg23118697	LOC101929544;LOC101929544	0.394336	2.25242	3.8195	0.00037857	0.677701	-1.12244
8	95992967	cg26989911		-0.644848	3.36957	-3.81651	0.000382108	0.677701	-1.12765
1	162366541	cg01967416	SH2D1B	-0.435205	2.67183	-3.81585	0.000382899	0.677701	-1.12881
3	23988782	cg22123855	NR1D2;NR1D2;NR1D2	0.720957	3.81745	3.81541	0.000383425	0.677701	-1.12958
11	82904900	cg25633727	ANKRD42;ANKRD42;ANKRD42;ANKRD42;ANKRD42;ANKRD42;ANKRD42	-8.50186	-8.63638	-3.81533	0.00038352	0.677701	-1.12972
1	115006983	cg11920708	TRIM33;TRIM33	-0.797408	3.41488	-3.8141	0.000384985	0.677701	-1.13185
11	65153760	cg26186665	FRMD8;FRMD8;FRMD8	0.349608	-3.23543	3.81026	0.000389618	0.677701	-1.13855
13	101197327	cg20343746	GGACT	-0.423085	3.73964	-3.80902	0.000391122	0.677701	-1.1407
6	46869509	cg16719830	ADGRF5;ADGRF5	0.333314	2.65298	3.80812	0.000392213	0.677701	-1.14226
6	9086309	cg08570574		-0.669953	3.07361	-3.80736	0.000393146	0.677701	-1.14359
1	150601807	cg07382149	ENSA;ENSA;ENSA;ENSA;ENSA;ENSA;ENSA;ENSA	-12.7116	-11.7892	-3.80675	0.000393889	0.677701	-1.14465
8	82375138	cg04066177	FABP9	0.64312	2.63192	3.80663	0.000394041	0.677701	-1.14487
12	80737811	cg18345549	OTOGL	0.977612	3.31193	3.80625	0.000394503	0.677701	-1.14552
22	20024252	cg03146217	TANGO2;TANGO2;TANGO2;TANGO2;TANGO2;TANGO2;TANGO2;TANGO2;TANGO2;TANGO2;TANGO2;TANGO2;TANGO2;TANGO2;TANGO2;TANGO2;TANGO2;TANGO2;TANGO2;TANGO2;TANGO2;TANGO2;TANGO2;TANGO2;TANGO2;TANGO2;TANGO2;TANGO2;TANGO2;TANGO2;TANGO2;TANGO2;TANGO2;TANGO2;TANGO2;TANGO2;TANGO2;TANGO2;TANGO2	0.451563	3.71129	3.80602	0.000394783	0.677701	-1.14592
12	70637393	cg08307766	LINC01481;LINC01481;CNOT2;CNOT2;CNOT2;CNOT2;LINC01481	-3.27846	-6.54219	-3.80573	0.000395149	0.677701	-1.14644
2	169925440	cg04276453	DHRS9;DHRS9	0.724544	3.16092	3.80557	0.000395348	0.677701	-1.14672
1	43259294	cg09835829	TMEM269	0.489047	3.44922	3.8043	0.000396908	0.677701	-1.14892
12	111608648	cg23070153	CUX2	-0.552634	-3.84909	-3.80367	0.000397683	0.677701	-1.15002
17	46178931	cg13342109	CBX1;CBX1	-0.776762	-4.73503	-3.80225	0.000399446	0.677701	-1.15249
19	50912485	cg13786209	POLD1;POLD1;POLD1;POLD1	-0.233775	2.25145	-3.80129	0.000400635	0.677701	-1.15416
3	194373655	cg19988945	LSG1	0.417412	3.46241	3.801	0.000400999	0.677701	-1.15467
15	22960745	cg01768385	CYFIP1;CYFIP1;CYFIP1;CYFIP1;CYFIP1;CYFIP1;CYFIP1;CYFIP1;CYFIP1;CYFIP1	0.300079	2.91656	3.80092	0.000401098	0.677701	-1.1548
3	49027156	cg06679760	P4HTM;P4HTM	-2.89115	-3.36461	-3.80029	0.000401886	0.677701	-1.1559
19	5146074	cg19499224	KDM4B	-0.473462	3.37622	-3.79971	0.000402611	0.677701	-1.15691
7	73624291	cg14467206	LAT2;LAT2;LAT2	0.919376	-4.99455	3.799	0.0004035	0.677701	-1.15815
13	95261299	cg14950384	GPR180	-0.882755	1.0043	-3.7986	0.000403999	0.677701	-1.15884
11	73075120	cg20348207	ARHGEF17	0.270744	1.72405	3.79771	0.000405113	0.677701	-1.16038
12	91756129	cg02590615		0.470247	3.21072	3.79765	0.000405188	0.677701	-1.16049
6	80816087	cg25637836	BCKDHB;BCKDHB;BCKDHB;BCKDHB	-3.10341	-4.92206	-3.79571	0.000407638	0.677701	-1.16386
16	85372478	cg05135252		-0.349077	2.67586	-3.79414	0.000409637	0.677701	-1.1666
1	38325802	cg04304494	MTF1	0.599178	-4.0849	3.79374	0.00041015	0.677701	-1.1673
15	66873469	cg12010093	LINC01169	-0.521774	3.22531	-3.79314	0.000410912	0.677701	-1.16834
10	64219918	cg13313508	ZNF365;ZNF365	-0.761213	3.83399	-3.79255	0.00041167	0.677701	-1.16937
13	50159768	cg01076416	RCBTB1	1.48229	-6.01062	3.792	0.000412364	0.677701	-1.17032
2	116098753	cg11921348	DPP10;DPP10;DPP10;DPP10;DPP10;DPP10;DPP10;DPP10;DPP10;DPP10;DPP10;DPP10;DPP10;DPP10;DPP10	0.911756	2.87632	3.83608	0.000366247	0.677701	-1.17057
2	97307693	cg00358323	FER1L5	-0.635019	3.24376	-3.7886	0.000416746	0.677701	-1.17624
7	157695357	cg05874166	PTPRN2;PTPRN2;PTPRN2;PTPRN2;PTPRN2	0.404986	2.58398	3.78728	0.000418456	0.677701	-1.17853
2	174014462	cg24218626	ZAK;ZAK	0.407475	2.32238	3.78704	0.000418763	0.677701	-1.17894
10	13568099	cg01283625		0.547381	-0.802548	3.7944	0.000416724	0.677701	-1.18171
8	98655845	cg00265490	MTDH	-0.993183	-4.0609	-3.78504	0.000421378	0.677701	-1.18243
15	99911455	cg02588816	LRRC28;LRRC28;LRRC28;LRRC28;LRRC28;LRRC28;LRRC28;LRRC28;LRRC28;LRRC28;LRRC28;LRRC28;LRRC28;LRRC28;LRRC28	-0.752759	3.24817	-3.78453	0.000422043	0.677701	-1.18331
20	10746235	cg05945996		-0.39911	2.45412	-3.78386	0.000422918	0.677701	-1.18447
1	157995040	cg13209980	KIRREL;KIRREL	-0.303984	2.35934	-3.78209	0.00042525	0.677701	-1.18755
9	35103350	cg10468862	STOML2;STOML2;STOML2;STOML2	-0.686277	-4.64748	-3.78196	0.000425411	0.677701	-1.18776
6	31865909	cg05495984	EHMT2;EHMT2;EHMT2;EHMT2;C2	-0.963527	-3.77367	-3.78196	0.000425412	0.677701	-1.18777
15	96517481	cg26350593		-0.70114	2.42784	-3.78183	0.000425592	0.677701	-1.188
6	121655782	cg10721490	TBC1D32;TBC1D32	0.510738	-4.01983	3.78114	0.000426505	0.677701	-1.1892
6	90928039	cg19785559	BACH2;BACH2	0.479796	2.41815	3.78096	0.000426739	0.677701	-1.18951
7	150216489	cg03800150	GIMAP7	-0.971107	1.85868	-3.78058	0.000427239	0.677701	-1.19017
7	151203110	cg16029900	RHEB	0.82523	2.86349	3.78942	0.00042319	0.677701	-1.19031
3	179370122	cg25158396	USP13	-0.643498	-3.72332	-3.7799	0.00042814	0.677701	-1.19135
1	207039040	cg27381834	IL20	0.664844	3.31066	3.7792	0.000429066	0.677701	-1.19256
3	50541028	cg03089869	CACNA2D2;CACNA2D2;CACNA2D2;CACNA2D2	2.14738	-6.78448	3.77868	0.000429771	0.677701	-1.19348
18	73986591	cg18361401		-0.273418	3.19089	-3.7773	0.000431603	0.677701	-1.19586
11	68191716	cg10774480	LRP5;LRP5	-0.822396	4.92413	-3.77483	0.000434926	0.677701	-1.20016
16	49707702	cg13895085	ZNF423;ZNF423	0.443942	2.9699	3.77368	0.000436473	0.677701	-1.20215
2	27806117	cg02247582	ZNF512;ZNF512;ZNF512;ZNF512;ZNF512;ZNF512	-0.735182	-4.00068	-3.77343	0.000436818	0.677701	-1.20259
1	67297462	cg19419451	WDR78	0.689748	2.50814	3.77293	0.000437491	0.677701	-1.20345
2	95822125	cg24206697	ZNF514;ZNF514	0.63955	4.1577	3.77281	0.000437658	0.677701	-1.20366
9	7147265	cg12139446	KDM4C;KDM4C;KDM4C	-0.884704	3.12963	-3.77197	0.000438788	0.677701	-1.20511
1	44820970	cg11977326	ERI3;ERI3;ERI3;ERI3;ERI3	7.57098	-8.14454	3.77196	0.000438809	0.677701	-1.20514
7	62809620	cg26948064	LOC102724738;LOC100287704	-0.532518	3.86073	-3.77166	0.000439217	0.677701	-1.20566
6	32862050	cg10973386	LOC100294145;LOC100294145	-0.37066	-3.90963	-3.7712	0.000439842	0.677701	-1.20645
11	46354630	cg14503180	DGKZ	-5.2974	-7.10304	-3.77091	0.000440234	0.677701	-1.20695
7	137486321	cg23394300	DGKI;DGKI;DGKI;DGKI	-0.624526	2.78294	-3.77082	0.000440365	0.677701	-1.20712
18	47340501	cg26137790	ACAA2;SCARNA17;SNHG22	0.334696	-4.01053	3.76943	0.000442262	0.677701	-1.20953
8	681577	cg20670274	ERICH1;ERICH1	1.11929	-6.317	3.76884	0.000443072	0.677701	-1.21055
12	104359603	cg02260482	TDG	-1.46566	-5.84895	-3.76822	0.000443926	0.677701	-1.21163
13	53226751	cg23314283	SUGT1;SUGT1;SUGT1	-14.4146	-11.5979	-3.76767	0.000444669	0.677701	-1.21257
2	27580174	cg25462815	GTF3C2;GTF3C2;GTF3C2	-0.524452	-3.58469	-3.76732	0.000445154	0.677701	-1.21318
15	52264758	cg26813044	LEO1;LEO1;LEO1;LEO1	0.77754	3.07746	3.76543	0.000447772	0.677701	-1.21647
10	96356520	cg25841553	HELLS;HELLS;HELLS;HELLS;HELLS;HELLS;HELLS;HELLS;HELLS;HELLS	-0.908595	2.79138	-3.76541	0.000447803	0.677701	-1.21651
10	94724597	cg09081814	EXOC6;EXOC6;EXOC6;EXOC6;EXOC6	0.672962	3.64474	3.76531	0.000447939	0.677701	-1.21668
8	12611986	cg06378130	LONRF1;LONRF1;LONRF1;LONRF1	-10.4632	-10.1364	-3.76497	0.000448401	0.677701	-1.21725
16	3795432	cg26873115	CREBBP;CREBBP	0.514307	3.73308	3.76408	0.000449639	0.677701	-1.2188
5	72918843	cg20778101		0.534966	2.8935	3.76339	0.000450611	0.677701	-1.22001
14	75098624	cg01555052		0.449904	3.51687	3.76268	0.000451601	0.677701	-1.22124
14	55878303	cg14179763	ATG14	-0.379347	-4.29897	-3.76256	0.000451769	0.677701	-1.22145
7	5388781	cg12845678	TNRC18	0.953094	5.41943	3.76223	0.000452223	0.677701	-1.22201
5	112601069	cg19075111	MCC;MCC	-0.62764	2.61948	-3.76006	0.000455275	0.677701	-1.22578
21	42396081	cg12346978		0.862664	2.7843	3.75958	0.000455944	0.677701	-1.2266
17	21281163	cg08310866	KCNJ12	0.486558	-3.33186	3.75953	0.000456024	0.677701	-1.2267
2	178210849	cg13317907	LOC100130691	0.576025	1.89255	3.75877	0.000457093	0.677701	-1.22801
11	72414453	cg16168406	ARAP1;ARAP1;ARAP1	0.340628	2.114	3.75836	0.000457666	0.677701	-1.22872
10	116697666	cg01640051	TRUB1	1.02987	3.74532	3.75826	0.000457806	0.677701	-1.22889
11	65101539	cg15929437	DPF2;DPF2	-0.937436	-4.29506	-3.75787	0.000458366	0.677701	-1.22957
4	185725241	cg23601181	ACSL1;ACSL1;ACSL1;ACSL1;ACSL1	0.941084	2.89415	3.76604	0.000454834	0.677701	-1.23059
11	828464	cg17212777	CRACR2B;CRACR2B	-0.804732	3.19731	-3.75706	0.000459522	0.677701	-1.23098
3	69435780	cg19522075	FRMD4B	1.14867	-3.64332	3.75524	0.000462109	0.677701	-1.23413
11	94519892	cg18949824	AMOTL1;AMOTL1	0.42753	-1.67278	3.75402	0.000463849	0.677701	-1.23624
2	61722716	cg14207507	XPO1	0.741277	2.73406	3.75345	0.000464667	0.677701	-1.23723
14	70237504	cg18054664	SRSF5;SRSF5;SRSF5	0.621747	3.39007	3.75275	0.000465674	0.677701	-1.23844
3	128209319	cg13808674	GATA2;GATA2-AS1	-0.419389	-3.4252	-3.75241	0.000466173	0.677701	-1.23904
7	88632493	cg13247871	ZNF804B	0.869572	-3.73744	3.75207	0.000466658	0.677701	-1.23962
2	206928099	cg02460610	INO80D	0.806389	3.29921	3.75071	0.000468621	0.677701	-1.24198
1	44775840	cg08685853	ERI3;ERI3;ERI3;ERI3;ERI3	0.327519	0.0890903	3.7507	0.00046864	0.677701	-1.242
12	58145918	cg16807911	CDK4	0.548483	-2.49486	3.75038	0.0004691	0.677701	-1.24255
20	18413908	cg06733796	DZANK1	0.955788	3.28756	3.74957	0.000470269	0.677701	-1.24394
1	20063945	cg02315775	TMCO4	0.408535	2.53991	3.749	0.00047111	0.677701	-1.24494
2	44000208	cg27350687	DYNC2LI1;DYNC2LI1;DYNC2LI1	0.448396	3.14028	3.7488	0.000471397	0.677701	-1.24529
16	89139254	cg26968748		-0.245134	1.71626	-3.74869	0.000471552	0.677701	-1.24547
9	35805041	cg14122961	NPR2	-0.784272	3.1635	-3.74824	0.000472218	0.677701	-1.24626
3	131222041	cg12405775	MRPL3	-0.918371	-4.66782	-3.74822	0.000472237	0.677701	-1.24628
11	58389592	cg12613368	ZFP91-CNTF;CNTF	0.850767	2.60868	3.74702	0.000473996	0.677701	-1.24837
21	32716320	cg09726646	TIAM1	-0.876462	-4.44102	-3.74674	0.000474405	0.677701	-1.24885
8	69295878	cg16032635	C8orf34;C8orf34	-0.947389	-2.87381	-3.75473	0.000470955	0.677701	-1.25006
10	79770315	cg14419882	POLR3A	0.527043	3.62229	3.74452	0.000477675	0.677701	-1.2527
7	151559703	cg17409247	PRKAG2	-0.635878	3.68301	-3.74385	0.00047865	0.677701	-1.25385
12	18433545	cg05168215	PIK3C2G;PIK3C2G;PIK3C2G	-0.598405	2.94978	-3.74329	0.000479482	0.677701	-1.25482
14	105793310	cg01941881	PACS2;PACS2;PACS2	-0.394503	2.8478	-3.74288	0.000480094	0.677701	-1.25553
8	117667123	cg25768108	EIF3H	0.468478	3.20157	3.74259	0.00048052	0.677701	-1.25603
3	150662089	cg16118414	CLRN1;CLRN1;CLRN1;CLRN1;CLRN1	0.710368	2.83829	3.74217	0.000481142	0.677701	-1.25676
8	30765641	cg06957003		-0.554321	1.97993	-3.74212	0.000481222	0.677701	-1.25685
19	49956353	cg22269913	PIH1D1;ALDH16A1;ALDH16A1	1.24586	-4.49632	3.7406	0.00048349	0.679522	-1.25949
1	92632588	cg09860053		0.857562	3.16336	3.73918	0.000485608	0.681126	-1.26194
16	71843039	cg27373657	AP1G1;AP1G1	4.90986	-7.94817	3.73852	0.000486596	0.681141	-1.26308
12	123942694	cg07568437	SNRNP35;SNRNP35	6.48793	-6.66809	3.73721	0.00048856	0.68136	-1.26534
12	54781060	cg21293578	LOC102724050;LOC102724050;ZNF385A;ZNF385A;ZNF385A;ZNF385A	0.457251	3.07509	3.73648	0.000489661	0.68136	-1.2666
7	4729546	cg16026475	FOXK1	0.597407	3.3713	3.73647	0.000489685	0.68136	-1.26663
10	124036324	cg25343135	BTBD16;BTBD16	0.832319	3.53514	3.73341	0.000494331	0.682564	-1.27192
15	91180932	cg21677747	CRTC3;CRTC3;CRTC3-AS1	-0.468569	3.2469	-3.73285	0.000495184	0.682564	-1.27289
1	9189312	cg18040436	GPR157	3.91154	-4.42465	3.7325	0.000495709	0.682564	-1.27348
10	98366681	cg00301555	PIK3AP1	-0.565789	3.14535	-3.7323	0.000496022	0.682564	-1.27384
1	158747277	cg12921481	OR6N2	0.495434	3.2567	3.73183	0.000496745	0.682564	-1.27465
10	33250294	cg11240230		1.07756	4.10487	3.73179	0.000496804	0.682564	-1.27472
20	45182286	cg12492362		0.395204	2.25778	3.72921	0.000500772	0.682564	-1.27918
17	80561387	cg27570233	FOXK2	0.541705	2.87316	3.72912	0.000500913	0.682564	-1.27934
12	52344110	cg10565832	ACVR1B;ACVR1B	0.450654	3.57955	3.72907	0.000500986	0.682564	-1.27942
17	75861388	cg25511831		0.470382	3.11935	3.72873	0.000501514	0.682564	-1.28001
11	75207769	cg11328826	GDPD5	0.55312	3.2469	3.72798	0.000502666	0.682564	-1.2813
17	38924455	cg16934017	KRT26	0.503508	3.17375	3.72788	0.000502828	0.682564	-1.28148
8	143119854	cg02472809		-0.323244	2.44701	-3.72621	0.000505412	0.682564	-1.28435
12	131462054	cg14009547	ADGRD1;ADGRD1	0.693893	5.92748	3.72531	0.000506825	0.682564	-1.28592
22	41840449	cg06951964	TOB2	0.571799	-3.61439	3.72526	0.000506901	0.682564	-1.286
2	60983217	cg03073791	PAPOLG	-0.519223	-3.89874	-3.72483	0.000507565	0.682564	-1.28674
6	112007564	cg08926365	FYN;FYN;FYN	0.644537	3.6442	3.72389	0.000509038	0.682564	-1.28836
6	53281574	cg01942777		-0.727709	3.23933	-3.72385	0.000509101	0.682564	-1.28843
4	153884312	cg15974487	FHDC1	-0.34439	2.54857	-3.72382	0.000509154	0.682564	-1.28849
9	77259938	cg23125910	RORB	0.861388	2.52469	3.72262	0.000511035	0.682851	-1.29056
11	64668475	cg09355652	ATG2A	0.43325	3.95476	3.72214	0.000511796	0.682851	-1.29139
13	48612267	cg09611287	NUDT15;NUDT15;NUDT15;NUDT15	-0.628626	-3.98541	-3.72181	0.000512306	0.682851	-1.29195
20	5748952	cg07867940	C20orf196;C20orf196;C20orf196;C20orf196	0.467004	3.39685	3.72034	0.000514633	0.684642	-1.29449
12	132629047	cg12025289	DDX51;NOC4L	-9.15738	-8.64275	-3.71891	0.000516899	0.686347	-1.29696
16	50588188	cg18836206	NKD1	-0.403239	2.07007	-3.71699	0.000519969	0.68797	-1.30028
1	40627537	cg06441968	RLF	-0.473401	-3.58021	-3.71649	0.000520762	0.68797	-1.30114
1	201868886	cg06545038	LMOD1	1.24486	5.30934	3.71457	0.000523853	0.68797	-1.30446
13	22622515	cg09991425		0.464845	3.00352	3.71399	0.000524793	0.68797	-1.30546
7	66715253	cg23011131		0.671673	3.15683	3.71395	0.000524849	0.68797	-1.30552
1	241814648	cg11097320	WDR64	0.483864	1.58908	3.71345	0.00052567	0.68797	-1.3064
7	151770651	cg23971500	GALNT11;GALNT11	-0.63184	3.30309	-3.71325	0.000525993	0.68797	-1.30674
2	47348176	cg20445807	C2orf61	0.585311	3.04254	3.71293	0.000526508	0.68797	-1.30729
2	62116573	cg00458927	CCT4;CCT4;COMMD1;COMMD1	-0.789589	2.29727	-3.71262	0.000527003	0.68797	-1.30782
10	130124650	cg00950086		-0.580922	3.06931	-3.71132	0.000529119	0.688247	-1.31007
8	73945519	cg10772727	TERF1;TERF1	-0.737933	3.55616	-3.71124	0.000529244	0.688247	-1.3102
12	94280679	cg01880272	CRADD;CRADD	-0.549742	3.6649	-3.71002	0.000531233	0.688247	-1.31231
4	18932438	cg04692820		0.589622	2.09249	3.70955	0.000532007	0.688247	-1.31312
1	24829767	cg16905527	RCAN3AS;RCAN3AS;RCAN3AS;RCAN3AS;RCAN3;RCAN3;RCAN3;RCAN3;RCAN3;RCAN3	-1.55556	-7.12227	-3.7088	0.000533235	0.688247	-1.31441
1	155164622	cg12678006	MIR92B	-1.16876	-5.92384	-3.70839	0.000533911	0.688247	-1.31513
1	53939716	cg23469355		0.504263	3.33314	3.707	0.000536189	0.688247	-1.31751
11	85989647	cg10981648	EED;EED;EED	0.567994	3.53636	3.70682	0.000536496	0.688247	-1.31784
3	10184007	cg22782492	VHL;VHL	-0.433245	-3.912	-3.7044	0.000540501	0.688247	-1.32201
4	72118736	cg24781804	SLC4A4;SLC4A4	0.655972	3.3627	3.70404	0.000541095	0.688247	-1.32263
2	167169266	cg18169594	SCN9A	0.95432	2.52629	3.70271	0.000543313	0.688247	-1.32492
2	98964186	cg19370054	CNGA3;CNGA3	0.722857	-2.84259	3.70265	0.000543406	0.688247	-1.32502
2	88428170	cg07825685	FABP1	0.747321	3.52033	3.70256	0.000543558	0.688247	-1.32517
9	67290983	cg14537430	AQP7P1;LOC102724580	-0.443565	3.03699	-3.70249	0.000543671	0.688247	-1.32529
2	168121101	cg20611039		-0.596859	2.86604	-3.7022	0.000544161	0.688247	-1.3258
2	74833071	cg18134536	M1AP;M1AP;M1AP;M1AP	-0.925804	2.96227	-3.70202	0.00054446	0.688247	-1.3261
13	76099592	cg06031422	COMMD6;COMMD6;COMMD6;COMMD6;COMMD6	0.751052	3.34529	3.70198	0.000544531	0.688247	-1.32618
17	59562598	cg16750866		-0.677549	3.01916	-3.70115	0.000545908	0.688247	-1.32759
3	16054139	cg04247966		-0.607145	1.94385	-3.70112	0.000545974	0.688247	-1.32766
6	30043354	cg27532187	RNF39;RNF39	1.22272	-4.7033	3.70038	0.000547201	0.688548	-1.32892
1	82023422	cg05512169	LOC101927434	0.479251	2.39748	3.69978	0.000548225	0.688594	-1.32997
2	75277363	cg21649118	TACR1	-0.398689	2.99106	-3.69527	0.00055586	0.695901	-1.33773
11	20385630	cg00580047	HTATIP2;HTATIP2;HTATIP2;HTATIP2;HTATIP2	9.66938	-9.20189	3.69517	0.000556038	0.695901	-1.33791
17	20832113	cg27480371		0.567873	3.49398	3.68942	0.000565933	0.698101	-1.34781
1	179713091	cg20242752	FAM163A;FAM163A;FAM163A;FAM163A;FAM163A;FAM163A;FAM163A;FAM163A;FAM163A;FAM163A;FAM163A;FAM163A	1.05367	-5.26685	3.68924	0.000566238	0.698101	-1.34812
21	32535242	cg12284093	TIAM1	0.846382	3.02811	3.68872	0.000567145	0.698101	-1.34901
4	146859647	cg25517592	ZNF827;ZNF827	-1.56401	-4.86572	-3.68848	0.000567568	0.698101	-1.34943
1	120612147	cg10104810	NOTCH2;NOTCH2	-11.5361	-11.3319	-3.68828	0.000567904	0.698101	-1.34976
8	141595439	cg04047726	AGO2;AGO2	0.733262	3.60109	3.68824	0.000567975	0.698101	-1.34983
3	58567776	cg13727237	FAM107A;FAM107A	0.377048	2.9678	3.68735	0.000569524	0.698101	-1.35136
13	75126463	cg26981311	LINC00347;LINC00347	-0.603415	2.7448	-3.68709	0.000569984	0.698101	-1.35182
2	171553350	cg09514310		-0.544388	4.77232	-3.68604	0.000571825	0.698101	-1.35363
5	112332984	cg03703101	DCP2;DCP2;DCP2	0.571554	3.665	3.68597	0.000571951	0.698101	-1.35375
19	51797217	cg12815656		-0.285727	1.95511	-3.6853	0.000573122	0.698101	-1.3549
15	95023397	cg21202576	MCTP2;MCTP2	-1.02497	2.96463	-3.69328	0.000568568	0.698101	-1.35541
1	147123736	cg15738692	ACP6;ACP6;ACP6;ACP6;ACP6;ACP6	0.787406	3.86721	3.68471	0.000574163	0.698101	-1.35592
19	30324513	cg04294529		0.267291	2.20607	3.68399	0.000575433	0.698101	-1.35716
7	20369301	cg11621808	LOC101927811;LOC101927811;ITGB8	0.854788	-3.92806	3.68355	0.00057621	0.698101	-1.35791
11	59549702	cg13670984	STX3;STX3	-0.561469	3.33195	-3.68266	0.000577777	0.698101	-1.35944
1	68150731	cg15254722	GADD45A;GADD45A;GADD45A	0.81801	-4.60869	3.68262	0.000577845	0.698101	-1.35951
16	67977865	cg26924825	LCAT;SLC12A4;SLC12A4;SLC12A4;SLC12A4;SLC12A4	0.313485	1.61033	3.6825	0.000578065	0.698101	-1.35972
8	49785517	cg00120416		-0.69709	2.20874	-3.68233	0.000578362	0.698101	-1.36001
6	130182478	cg18084999	TMEM244	-0.478629	2.83264	-3.6823	0.000578421	0.698101	-1.36006
17	48836214	cg17598262		0.297524	2.86496	3.68207	0.000578826	0.698101	-1.36046
2	65357592	cg14217102	RAB1A;RAB1A	0.496555	-4.67741	3.68054	0.000581549	0.699697	-1.36309
18	43755000	cg20466748	C18orf25;C18orf25	3.95692	-6.47124	3.68019	0.000582157	0.699697	-1.36368
4	2936296	cg24954388	MFSD10;MFSD10;NOP14-AS1	-11.8052	-7.91909	-3.67741	0.000587142	0.701668	-1.36847
20	25176907	cg25647845	LOC101926889;ENTPD6;ENTPD6;ENTPD6;ENTPD6;ENTPD6;ENTPD6;ENTPD6;ENTPD6;ENTPD6;ENTPD6;ENTPD6;ENTPD6;ENTPD6;ENTPD6;ENTPD6;ENTPD6;ENTPD6;ENTPD6;ENTPD6;ENTPD6;ENTPD6;ENTPD6;ENTPD6;ENTPD6	-1.07865	-4.9853	-3.67581	0.000590031	0.701668	-1.37122
3	127682324	cg14753757	KBTBD12	-0.49372	2.32489	-3.67545	0.000590686	0.701668	-1.37184
6	139170318	cg03732749	ECT2L;ECT2L	0.981358	2.80028	3.79071	0.000429402	0.677701	-1.37242
4	58030481	cg06193169	IGFBP7-AS1	-0.791595	-3.93334	-3.67493	0.000591611	0.701668	-1.37272
3	139400319	cg08526209		-0.48051	1.78119	-3.67462	0.000592183	0.701668	-1.37327
10	76969763	cg05562466	VDAC2;VDAC2;VDAC2;VDAC2;VDAC2;VDAC2;VDAC2	-0.473228	-4.04794	-3.67454	0.000592324	0.701668	-1.3734
5	34687533	cg14297504	RAI14;RAI14;RAI14;RAI14;RAI14;RAI14	-0.805045	2.2405	-3.67429	0.000592778	0.701668	-1.37383
3	52348951	cg15439202	DNAH1	-0.474077	3.28645	-3.67412	0.000593093	0.701668	-1.37413
2	234384302	cg04199164	USP40	0.87939	5.10954	3.67293	0.000595242	0.701668	-1.37616
17	66453769	cg11121825	PRKAR1A;WIPI1;WIPI1;WIPI1;WIPI1	-1.06065	-5.06973	-3.67292	0.000595268	0.701668	-1.37618
1	161023119	cg02036929	ARHGAP30;ARHGAP30;ARHGAP30;ARHGAP30	-0.336976	2.85891	-3.67262	0.000595809	0.701668	-1.37669
11	77532174	cg07031665	RSF1;AAMDC;AAMDC;AAMDC;AAMDC;AAMDC;AAMDC;AAMDC	-7.79887	-8.20776	-3.67235	0.000596309	0.701668	-1.37716
1	205037961	cg06165437	CNTN2;CNTN2;CNTN2	-0.599033	2.47585	-3.67112	0.000598558	0.701668	-1.37928
7	151453891	cg03190018	PRKAG2;PRKAG2	-0.589143	3.57686	-3.67061	0.000599494	0.701668	-1.38015
1	156452258	cg08943375	MEF2D;MEF2D	0.293757	1.46884	3.66761	0.000605014	0.701668	-1.3853
14	65090997	cg05485756		-0.434596	3.68015	-3.66711	0.00060594	0.701668	-1.38616
5	175963424	cg12219945	RNF44	8.57275	-6.97245	3.66692	0.000606297	0.701668	-1.38649
1	240254960	cg15748490	FMN2;FMN2;FMN2	0.848609	-4.26536	3.66565	0.000608659	0.701668	-1.38867
17	26645932	cg01697541	TMEM97	14.9392	-12.8909	3.66522	0.000609449	0.701668	-1.3894
19	54410103	cg08193910	PRKCG;PRKCG	0.496251	-3.59001	3.66315	0.000613333	0.701668	-1.39297
5	108007413	cg08407524		-0.365191	2.61157	-3.66294	0.000613729	0.701668	-1.39333
18	71879836	cg03903063		0.541146	4.02285	3.66278	0.000614025	0.701668	-1.3936
7	17702198	cg23443190		-0.416487	2.31596	-3.66225	0.000615008	0.701668	-1.3945
3	186501294	cg06667416	EIF4A2;SNORD2	-4.38741	-7.1572	-3.66223	0.000615058	0.701668	-1.39455
19	18746981	cg24873414	KLHL26;KLHL26;KLHL26;KLHL26;KLHL26	0.616605	-0.92155	3.66202	0.000615452	0.701668	-1.39491
1	3335858	cg22076614	PRDM16;PRDM16	-0.359466	3.20912	-3.66149	0.000616442	0.701668	-1.39581
4	85420999	cg13909879		-0.443881	-3.63507	-3.66125	0.000616893	0.701668	-1.39622
4	8023314	cg08901704	ABLIM2;ABLIM2;ABLIM2;ABLIM2;ABLIM2;ABLIM2;ABLIM2;ABLIM2	-1.0924	4.87804	-3.65994	0.000619364	0.701668	-1.39846
19	45295599	cg18371304	CBLC;CBLC	-0.397105	2.25399	-3.65971	0.000619802	0.701668	-1.39886
3	155737440	cg00590022		0.451652	2.80601	3.65948	0.000620251	0.701668	-1.39927
21	36236177	cg11500870	RUNX1;RUNX1;RUNX1	0.484056	3.08134	3.65947	0.000620271	0.701668	-1.39929
6	17883284	cg21543181	KIF13A;KIF13A;KIF13A;KIF13A	-0.659559	3.15889	-3.65881	0.000621511	0.701668	-1.40041
11	9685533	cg17867497	SWAP70;SWAP70	-0.384205	-4.0476	-3.65855	0.000622004	0.701668	-1.40085
22	38287268	cg13390224		-0.470718	1.93138	-3.65833	0.000622429	0.701668	-1.40124
19	36526022	cg16597438	LOC101927572;LOC101927572;THAP8;THAP8;THAP8;THAP8;THAP8	-0.388339	2.99803	-3.65823	0.000622623	0.701668	-1.40141
9	101752274	cg15603629	COL15A1	0.397227	3.09578	3.65778	0.000623466	0.701668	-1.40217
16	67381199	cg09879805	LRRC36;LRRC36	0.557325	1.31296	3.65748	0.000624045	0.701668	-1.40269
9	4071979	cg23298378	GLIS3;GLIS3	-0.638656	2.37801	-3.65702	0.000624926	0.701668	-1.40349
2	238705221	cg17743732		0.567874	3.205	3.65688	0.000625197	0.701668	-1.40373
17	80376872	cg12655836	OGFOD3;OGFOD3;OGFOD3;HEXDC;HEXDC	-0.454728	-3.64754	-3.65665	0.00062563	0.701668	-1.40412
12	56101649	cg27553745	ITGA7;ITGA7;ITGA7	-8.40864	-8.13154	-3.65632	0.000626252	0.701668	-1.40468
13	85937518	cg09922604	LINC00351	-0.428163	2.63467	-3.65498	0.000628834	0.701668	-1.40699
3	10079111	cg25764614	FANCD2;FANCD2;FANCD2	-1.01553	2.83927	-3.65495	0.000628885	0.701668	-1.40703
6	130031536	cg18458942	ARHGAP18	1.07354	-4.31739	3.65465	0.000629454	0.701668	-1.40754
3	154830232	cg14596625	MME;MME;MME;MME	0.373268	2.96062	3.65389	0.000630925	0.701668	-1.40885
4	95129167	cg21833476	LOC101929210;SMARCAD1;SMARCAD1;SMARCAD1;SMARCAD1	0.560264	-4.06695	3.65296	0.000632719	0.701668	-1.41045
21	19986278	cg13279756	MIR548XHG	0.630739	2.5159	3.65268	0.000633267	0.701668	-1.41093
12	42681203	cg17422403		-0.33779	2.31855	-3.65247	0.00063366	0.701668	-1.41128
3	194407045	cg07645194	FAM43A	0.424672	-3.68344	3.65127	0.000635999	0.701668	-1.41335
2	109222878	cg07104362	LIMS1;LIMS1;LIMS1;LIMS1	0.80684	2.87998	3.65126	0.000636007	0.701668	-1.41336
5	140070921	cg04672769	HARS;HARS;HARS;HARS;HARS;HARS;HARS;HARS2;HARS2;HARS2	-0.502171	-4.0116	-3.65083	0.000636844	0.701668	-1.4141
7	12629127	cg07790939	SCIN;SCIN	-0.343251	2.30987	-3.65068	0.000637144	0.701668	-1.41436
8	2421548	cg12255501	LOC101927815	-0.448653	2.42839	-3.64887	0.000640659	0.704425	-1.41745
1	232750286	cg13361910		0.418028	3.30577	3.64776	0.000642847	0.705718	-1.41937
11	107799979	cg04182321	RAB39A	0.668557	-3.24739	3.64713	0.00064408	0.70596	-1.42044
8	100107581	cg06063906	VPS13B;VPS13B;VPS13B;VPS13B;VPS13B	0.753058	3.38577	3.64628	0.000645757	0.706687	-1.4219
10	32461473	cg12789958		0.570425	3.17393	3.6454	0.000647477	0.706926	-1.4234
10	88542898	cg06323893	BMPR1A	-0.413544	2.81233	-3.64514	0.000648004	0.706926	-1.42385
3	4836672	cg15476980	ITPR1;ITPR1;ITPR1	0.439523	3.41763	3.6443	0.000649658	0.707391	-1.42529
11	71093435	cg24767646		0.413386	2.85429	3.6439	0.000650459	0.707391	-1.42598
10	95431937	cg15582192	FRA10AC1;FRA10AC1;FRA10AC1;FRA10AC1;FRA10AC1;FRA10AC1	-0.895428	2.61385	-3.75627	0.000477253	0.677701	-1.42784
7	31978680	cg13705180	PDE1C;PDE1C;PDE1C;PDE1C;PDE1C;PDE1C;PDE1C;PDE1C;PDE1C;PDE1C	0.587397	3.19564	3.64235	0.000653529	0.707495	-1.42862
2	232879570	cg17007899	DIS3L2;DIS3L2;DIS3L2;DIS3L2;DIS3L2	0.561502	3.41823	3.64218	0.000653882	0.707495	-1.42893
3	51518069	cg17466475	DCAF1;DCAF1	-1.11609	3.30799	-3.64198	0.00065428	0.707495	-1.42927
4	1229392	cg23282561	CTBP1;CTBP1	0.81655	5.61627	3.64135	0.000655526	0.707495	-1.43034
18	45410677	cg11950965	SMAD2;SMAD2;SMAD2	0.423069	3.67132	3.6413	0.000655629	0.707495	-1.43043
2	106578485	cg13423580		-0.319638	3.13076	-3.64075	0.000656722	0.707579	-1.43136
4	120332083	cg25718026	LINC01061	-0.602723	2.93963	-3.63888	0.00066048	0.708976	-1.43457
8	1732043	cg26830192	CLN8	-0.971914	4.70374	-3.6388	0.000660647	0.708976	-1.43471
9	140248350	cg06220178	EXD3	-0.94924	6.62468	-3.63859	0.00066107	0.708976	-1.43507
11	27526309	cg02849753	LIN7C	-0.692359	2.77692	-3.63766	0.000662941	0.709891	-1.43666
6	27101763	cg18629334	HIST1H2BJ	-0.721184	-4.2411	-3.6364	0.000665489	0.711526	-1.43881
3	58478036	cg08529019	KCTD6	0.661403	-4.53217	3.63539	0.000667539	0.712169	-1.44054
13	40230022	cg10667201	COG6;COG6;COG6	-0.797219	-4.95271	-3.6351	0.000668133	0.712169	-1.44104
12	50044458	cg12905970	FMNL3;FMNL3	0.344634	2.91597	3.63339	0.000671615	0.71312	-1.44396
17	9572135	cg23933723	USP43;USP43	-0.803373	-3.9126	-3.63291	0.000672597	0.71312	-1.44478
2	12619199	cg17282989	MIR3681HG	0.476905	3.08669	3.63241	0.00067363	0.71312	-1.44564
18	55594848	cg20940180		0.783453	3.03195	3.63191	0.000674657	0.71312	-1.4465
5	79775282	cg22160911	ZFYVE16;ZFYVE16;ZFYVE16	0.789259	3.28117	3.63154	0.000675411	0.71312	-1.44713
1	26356769	cg00458461	EXTL1	0.394944	1.93189	3.62994	0.000678706	0.71312	-1.44986
3	11941561	cg11707181		0.431715	2.69375	3.62965	0.000679314	0.71312	-1.45037
6	17470162	cg16709403	CAP2	0.609143	3.5436	3.6296	0.000679416	0.71312	-1.45045
8	28628612	cg00976369	INTS9;INTS9;INTS9;INTS9	-0.654206	3.17904	-3.62942	0.000679785	0.71312	-1.45076
9	97894363	cg20068613	FANCC;FANCC;FANCC	0.554508	3.09432	3.62906	0.000680528	0.71312	-1.45137
4	153002318	cg08671536		-0.818004	2.79423	-3.62896	0.000680743	0.71312	-1.45155
2	178975718	cg08265811	RBM45	-0.432478	3.19743	-3.62841	0.000681877	0.71312	-1.45248
2	8823090	cg00538370	ID2-AS1;ID2-AS1;ID2	1.02654	-3.68058	3.62809	0.000682547	0.71312	-1.45303
11	995478	cg08876458	AP2A2;AP2A2;AP2A2;AP2A2	0.609743	3.44829	3.6277	0.000683348	0.71312	-1.45369
11	35252384	cg15427520	CD44;CD44;CD44;CD44;CD44;CD44;CD44	0.836054	3.71371	3.62582	0.000687275	0.715138	-1.45691
9	130476686	cg02054493	PTRH1;PTRH1;PTRH1;PTRH1;PTRH1	-0.391302	2.60813	-3.62579	0.000687333	0.715138	-1.45696
11	124617409	cg26710209	VSIG2	0.589456	2.49596	3.6251	0.000688795	0.715591	-1.45815
6	30710462	cg06273041	FLOT1;FLOT1	-10.2624	-8.13162	-3.62433	0.000690404	0.715596	-1.45947
8	80699577	cg12030370	LINC01607;LOC101927040	0.696373	2.93505	3.62411	0.000690852	0.715596	-1.45983
3	47821224	cg02981368	SMARCC1	0.933906	2.84774	3.62197	0.000695369	0.717477	-1.46349
6	35482092	cg20123931	TULP1;TULP1	0.659937	3.32785	3.62183	0.000695662	0.717477	-1.46373
19	6719980	cg04089739	C3	-0.281375	2.08926	-3.62121	0.000696991	0.717477	-1.4648
16	53737753	cg10201388	RPGRIP1L;RPGRIP1L;RPGRIP1L;RPGRIP1L;RPGRIP1L;RPGRIP1L;FTO	0.749973	-5.11318	3.62059	0.000698304	0.717477	-1.46586
16	50614342	cg17366016	NKD1	-0.523026	3.4065	-3.61933	0.000700971	0.717477	-1.468
18	55342174	cg10971670	ATP8B1	0.279147	3.00682	3.61852	0.000702702	0.717477	-1.46939
1	178995107	cg06528214	FAM20B;FAM20B;FAM20B	2.42735	-6.29013	3.61731	0.000705304	0.717477	-1.47147
13	113500327	cg17089825	ATP11A;ATP11A	0.491421	3.49613	3.61694	0.000706087	0.717477	-1.47209
5	102455888	cg01141973	GIN1;GIN1;GIN1;PPIP5K2;PPIP5K2;PPIP5K2;PPIP5K2;PPIP5K2;PPIP5K2;PPIP5K2;PPIP5K2;PPIP5K2;PPIP5K2;PPIP5K2	-0.365969	-3.79837	-3.61687	0.000706246	0.717477	-1.47222
5	142377916	cg03746763	ARHGAP26;ARHGAP26	0.334137	2.61588	3.6168	0.00070639	0.717477	-1.47233
6	140203171	cg11052339		0.402703	2.62267	3.61637	0.000707312	0.717477	-1.47306
17	76976357	cg17836612	LGALS3BP	0.336139	1.71505	3.61561	0.000708946	0.717477	-1.47436
12	48419819	cg16604812		-0.561901	2.70684	-3.61535	0.000709512	0.717477	-1.47481
12	65713650	cg09387650	MSRB3;MSRB3;MSRB3;MSRB3	0.649586	3.14374	3.6151	0.000710041	0.717477	-1.47523
17	46871708	cg25515941	TTLL6;TTLL6	0.495779	2.99578	3.61456	0.000711205	0.717477	-1.47615
3	112628051	cg22567250		0.502942	3.51752	3.61431	0.000711744	0.717477	-1.47658
7	4722778	cg25126090	FOXK1	0.587792	-4.01609	3.61399	0.000712438	0.717477	-1.47712
3	171704056	cg15268191		-2.03369	-3.36524	-3.6669	0.000626589	0.701668	-1.47839
11	134094369	cg02848331	NCAPD3;VPS26B	-0.44386	-4.15438	-3.61278	0.000715062	0.717477	-1.47919
6	143262336	cg23181260	HIVEP2	0.678938	3.32048	3.61278	0.000715065	0.717477	-1.47919
19	47249219	cg09120986	STRN4;STRN4;FKRP;FKRP	0.88251	-4.17162	3.6127	0.000715232	0.717477	-1.47932
2	242605751	cg00458449	ATG4B;ATG4B	-0.559645	2.81826	-3.61134	0.000718192	0.717477	-1.48164
8	37553131	cg12440566	ZNF703	1.39545	-6.96879	3.61126	0.000718382	0.717477	-1.48179
10	118645884	cg05468433	SHTN1;SHTN1;SHTN1	-0.497674	2.63509	-3.61083	0.000719324	0.717477	-1.48253
7	101768558	cg10486834	CUX1;CUX1;CUX1;CUX1;CUX1;CUX1;CUX1	-0.496174	3.83589	-3.61073	0.000719525	0.717477	-1.48269
2	1846853	cg23725210	MYT1L;MYT1L;MYT1L;MYT1L;MYT1L;MYT1L;MYT1L;MYT1L;MYT1L;MYT1L	-0.633886	3.43246	-3.61013	0.000720853	0.717477	-1.48372
22	50705948	cg15036874	MAPK11;MAPK11	0.415905	2.50015	3.60996	0.000721224	0.717477	-1.48401
1	7514232	cg20947849	CAMTA1	-0.482187	-3.0381	-3.60978	0.000721614	0.717477	-1.48432
20	10594530	cg06749822	SLX4IP	-0.373626	2.40701	-3.60964	0.00072191	0.717477	-1.48455
2	27994528	cg14093101	MRPL33;MRPL33	-1.05999	-5.51947	-3.60833	0.000724792	0.717477	-1.48679
4	37435982	cg15362364	NWD2	0.748761	2.36856	3.60829	0.000724894	0.717477	-1.48687
3	15065423	ch.3.343688R	NR2C2;NR2C2	-3.65582	-5.41017	-3.60824	0.000724997	0.717477	-1.48695
16	874411	cg09087363		-0.749808	1.79694	-3.60686	0.000728046	0.717477	-1.4893
21	40752157	cg21649569	WRB-SH3BGR;WRB	-0.638742	-3.56529	-3.60648	0.000728886	0.717477	-1.48995
17	31366414	cg20810838	ASIC2;ASIC2	-0.290308	2.97093	-3.60632	0.000729229	0.717477	-1.49022
9	140485596	cg19954739	ZMYND19	0.702615	-4.21395	3.60615	0.000729601	0.717477	-1.4905
11	128629252	cg03305190	FLI1;FLI1;FLI1;FLI1	0.397214	2.30481	3.60565	0.000730704	0.717477	-1.49135
12	68321605	cg03898002	LINC01479	-0.64993	3.02018	-3.60543	0.000731201	0.717477	-1.49173
1	31645785	cg07620244		0.593751	2.82857	3.60517	0.000731779	0.717477	-1.49218
4	495781	cg05828119	PIGG;PIGG;PIGG;PIGG;PIGG;PIGG;PIGG;PIGG;PIGG;PIGG;PIGG;PIGG;PIGG;PIGG;PIGG;PIGG;PIGG;PIGG;PIGG;PIGG;PIGG;PIGG;PIGG;PIGG	0.396811	3.58365	3.60366	0.000735138	0.718798	-1.49475
7	33103098	cg14957617	NT5C3A;NT5C3A	-1.17092	-5.16096	-3.60318	0.000736216	0.718798	-1.49558
9	88358772	cg14223579		-0.87149	2.21407	-3.60251	0.000737718	0.718798	-1.49672
16	68835622	cg20143820	CDH1;CDH1;CDH1;CDH1	0.244628	2.63968	3.60015	0.000743011	0.718798	-1.50074
16	10719858	cg14774195		0.663289	3.90945	3.59921	0.000745133	0.718798	-1.50235
1	232940329	cg19712123	MAP10	-0.729753	2.21573	-3.59894	0.000745734	0.718798	-1.5028
3	99629837	cg06077670	CMSS1;FILIP1L;FILIP1L	0.903475	3.57816	3.59889	0.000745842	0.718798	-1.50288
11	58912327	cg03764161	FAM111A;FAM111A;FAM111A;FAM111A;FAM111A;FAM111A;FAM111A;FAM111A	0.818251	-4.50294	3.59864	0.000746419	0.718798	-1.50332
5	169879357	cg04497319	KCNIP1	0.435344	2.97331	3.59862	0.000746472	0.718798	-1.50336
10	49790422	cg15502611	ARHGAP22;ARHGAP22;ARHGAP22;ARHGAP22;ARHGAP22;ARHGAP22;ARHGAP22;ARHGAP22;ARHGAP22;ARHGAP22;ARHGAP22;ARHGAP22;ARHGAP22	0.392875	2.05011	3.59848	0.000746786	0.718798	-1.50359
19	56090686	cg07239227	ZNF579	0.438125	3.05571	3.59807	0.000747713	0.718798	-1.50429
6	47640862	cg10499377	ADGRF2	-0.539984	2.17732	-3.59786	0.000748177	0.718798	-1.50464
2	216248512	cg18994446	FN1;FN1;FN1;FN1;FN1;FN1;FN1;FN1;FN1	-0.433857	3.1573	-3.59773	0.000748483	0.718798	-1.50487
14	74569727	cg08470393	LIN52	0.795022	3.11062	3.59506	0.000754561	0.718798	-1.50942
8	117242771	cg03698681	LINC00536	-0.810186	3.05521	-3.59491	0.000754902	0.718798	-1.50967
7	6617276	cg08101966	ZDHHC4;ZDHHC4;ZDHHC4;ZDHHC4	-0.691473	-4.23425	-3.5949	0.000754934	0.718798	-1.50969
20	61151472	cg00596687	MIR1-1HG;MIR1-1HG;MIR1-1	0.577561	4.56435	3.59403	0.000756912	0.718798	-1.51116
7	128095950	cg08606227	HILPDA;HILPDA	-8.23233	-9.27338	-3.59381	0.000757421	0.718798	-1.51154
4	91021029	cg08824688		0.624178	2.46283	3.59346	0.000758219	0.718798	-1.51213
14	90422831	cg15356780	TDP1;TDP1;TDP1	-0.374182	-3.87599	-3.59291	0.000759499	0.718798	-1.51308
2	38201011	cg20626840	RMDN2;RMDN2;RMDN2;RMDN2;RMDN2;RMDN2;RMDN2-AS1	-0.476478	3.60684	-3.59284	0.000759663	0.718798	-1.5132
5	88179477	cg15306924	MEF2C;MEF2C;MEF2C;MEF2C;MEF2C-AS1;MEF2C-AS1;MEF2C-AS1	-0.497295	-3.66579	-3.59119	0.000763468	0.718798	-1.51601
1	32254320	cg00389420		-0.443286	-4.12578	-3.5905	0.000765058	0.718798	-1.51718
21	42880107	cg00689211	TMPRSS2;TMPRSS2	0.526084	-3.77862	3.58896	0.000768626	0.718798	-1.5198
8	29763134	cg19209043		0.511439	3.43645	3.58779	0.000771357	0.718798	-1.52179
7	1705349	cg06134410		1.1629	-4.30465	3.58747	0.000772108	0.718798	-1.52234
17	48585858	cg02788401	MYCBPAP	-0.363412	-3.29746	-3.58744	0.000772176	0.718798	-1.52239
6	28072559	cg00426182		-3.65277	-6.89193	-3.58732	0.00077247	0.718798	-1.5226
1	93741342	cg12689888	CCDC18;CCDC18	-0.864851	3.32736	-3.58701	0.000773187	0.718798	-1.52313
21	16648830	cg19669386		-0.396781	3.17757	-3.58686	0.000773533	0.718798	-1.52338
16	86580410	cg09775238	MTHFSD;MTHFSD;MTHFSD;MTHFSD;MTHFSD;MTHFSD;MTHFSD	-0.335036	3.3578	-3.5865	0.000774386	0.718798	-1.524
7	101146116	cg08057891	COL26A1;COL26A1	0.292356	2.39505	3.5859	0.00077578	0.718798	-1.52501
2	31458372	cg11957382	EHD3	0.49888	3.38091	3.5855	0.00077672	0.718798	-1.52569
13	110915416	cg05971496	COL4A1;COL4A1	-0.293029	3.23614	-3.58461	0.000778815	0.718798	-1.5272
8	124800139	ch.8.2465681F	FAM91A1;FAM91A1;FAM91A1	4.67543	-4.80931	3.58453	0.000779007	0.718798	-1.52734
5	2311295	cg03867656	LOC100506858	-0.740448	3.06668	-3.58276	0.000783188	0.718798	-1.53035
5	153720161	cg13429791	GALNT10	0.952412	3.34616	3.58269	0.000783368	0.718798	-1.53048
5	107917716	cg26598350		-0.574719	2.08324	-3.58252	0.000783751	0.718798	-1.53076
2	207584527	cg12801066	DYTN	-0.77449	3.11218	-3.58187	0.000785314	0.718798	-1.53188
12	57644775	cg03881539	STAC3;STAC3;STAC3;STAC3	0.281791	2.34157	3.58117	0.000786975	0.718798	-1.53307
13	52024792	cg20522046	INTS6;INTS6;INTS6;INTS6	0.549167	1.54539	3.58103	0.000787309	0.718798	-1.53331
10	95256359	cg11808746	CEP55;CEP55	-7.11974	-7.46572	-3.58066	0.000788178	0.718798	-1.53393
13	113417167	cg07026882	ATP11A;ATP11A	0.656522	2.84664	3.58065	0.000788213	0.718798	-1.53395
21	44334644	cg02629552		-0.309762	3.14819	-3.58045	0.000788686	0.718798	-1.53429
19	30808539	cg11607217		0.660366	3.32656	3.58006	0.000789608	0.718798	-1.53495
12	46893829	cg21238728	LOC100288798;LOC100288798;LOC100288798;LOC100288798;LOC100288798	-0.63231	2.75604	-3.58	0.000789768	0.718798	-1.53506
7	37382349	cg16137493	ELMO1;ELMO1;ELMO1	-0.600647	-4.50733	-3.57995	0.000789879	0.718798	-1.53514
1	151432017	cg01538659	POGZ;POGZ;POGZ;POGZ	-1.93469	-6.10564	-3.57958	0.00079076	0.718798	-1.53576
1	246749872	cg15746843	CNST;CNST	-0.7089	2.50678	-3.5793	0.000791436	0.718798	-1.53625
8	145532436	cg25062972	HSF1	-0.325777	3.0605	-3.5791	0.000791917	0.718798	-1.53659
6	166390906	cg02290916	LINC00473;LINC00473	0.515626	3.61025	3.57837	0.00079366	0.718798	-1.53782
15	63340840	cg14244136	TPM1;TPM1;TPM1;TPM1;TPM1;TPM1;TPM1;TPM1;TPM1;TPM1;TPM1;TPM1	-4.91209	-7.52381	-3.57795	0.000794668	0.718798	-1.53854
19	1383916	cg22052778	NDUFS7	-0.631555	-4.26507	-3.57778	0.000795067	0.718798	-1.53882
21	18913093	cg17761826	CXADR;CXADR;CXADR;CXADR;CXADR	0.686287	2.86688	3.57773	0.000795208	0.718798	-1.53892
1	230851776	cg08593269	AGT	-0.515544	2.43305	-3.57703	0.000796879	0.718798	-1.5401
7	140092453	cg13972865	SLC37A3;SLC37A3;SLC37A3	0.311954	2.66591	3.57659	0.000797945	0.718798	-1.54085
1	65345272	cg17336761	JAK1;JAK1;JAK1;JAK1;JAK1;JAK1;JAK1;JAK1	0.48596	3.41325	3.57656	0.00079802	0.718798	-1.54091
3	130465382	cg02634501	PIK3R4	-0.487669	-3.5425	-3.57647	0.000798229	0.718798	-1.54105
14	96747035	cg04173048	ATG2B	-0.536565	2.31906	-3.57583	0.000799779	0.718798	-1.54214
4	127966639	cg09086615		-0.680765	2.28202	-3.57553	0.000800517	0.718798	-1.54266
3	197476294	cg26336277	RUBCN;FYTTD1;FYTTD1;FYTTD1	-1.36045	-5.10159	-3.57545	0.00080069	0.718798	-1.54278
2	242449337	cg05758480	STK25;STK25;STK25;STK25;STK25;STK25;STK25;STK25	0.640212	3.3378	3.57536	0.000800904	0.718798	-1.54293
14	21439883	cg10960632		-0.734498	-5.32606	-3.5749	0.000802027	0.718798	-1.54372
2	206764479	cg18084441		-0.382868	2.85873	-3.57471	0.000802498	0.718798	-1.54405
15	64654899	cg15658542		0.74555	2.82036	3.58209	0.000796624	0.718798	-1.54439
7	50518163	cg18090103	FIGNL1;FIGNL1;FIGNL1;FIGNL1;FIGNL1;FIGNL1;FIGNL1;FIGNL1;FIGNL1;FIGNL1;FIGNL1;FIGNL1;FIGNL1;FIGNL1;FIGNL1	-1.43098	-5.56035	-3.57417	0.000803792	0.718798	-1.54496
17	79062555	cg17476649	BAIAP2;BAIAP2;BAIAP2;BAIAP2	0.450206	3.42944	3.57398	0.000804274	0.718798	-1.5453
13	80915128	cg04180253	SPRY2;SPRY2;SPRY2;SPRY2	-2.16565	-6.70071	-3.57354	0.000805343	0.718832	-1.54604
1	186281417	cg13801259	PRG4;PRG4;PRG4;PRG4;PRG4;TPR	0.851033	2.91317	3.58097	0.000799315	0.718798	-1.54628
1	204231300	cg02028556	PLEKHA6	-0.322769	1.92321	-3.57283	0.000807052	0.719011	-1.54723
11	35440062	cg24183324	SLC1A2;SLC1A2;SLC1A2	1.05241	-3.55693	3.57227	0.000808429	0.719011	-1.54819
22	43045515	cg07677531	CYB5R3	-1.18039	-5.87992	-3.57218	0.000808637	0.719011	-1.54834
15	81223792	cg26384803	CEMIP;CEMIP;CEMIP	-0.557353	3.41979	-3.5711	0.000811294	0.719316	-1.55018
15	89147786	cg14971325	LINC01586;LINC01586	0.720838	-2.91885	3.57108	0.00081134	0.719316	-1.55022
5	142658828	cg23273257	NR3C1;NR3C1;NR3C1;NR3C1;NR3C1;NR3C1;NR3C1;NR3C1;NR3C1;NR3C1;NR3C1;NR3C1;NR3C1;NR3C1	-0.551438	3.93428	-3.57074	0.000812175	0.719316	-1.55079
6	170482222	cg24408316		0.2637	2.18914	3.57036	0.000813108	0.719316	-1.55144
2	100170917	cg15934776	AFF3;AFF3	-0.906042	4.10043	-3.56978	0.000814541	0.719671	-1.55243
20	44639431	cg24406668	MMP9	-0.831821	-4.70089	-3.56796	0.00081902	0.721816	-1.55551
20	35808116	cg06918562	MROH8;MROH8;MROH8;RPN2;RPN2;RPN2;RPN2;RPN2;RPN2;RPN2;RPN2;RPN2	-0.962336	-5.46261	-3.56795	0.000819041	0.721816	-1.55553
18	11850907	cg19803976	GNAL;GNAL;GNAL;CHMP1B	1.32277	-3.77604	3.60148	0.00075137	0.718798	-1.55673
2	85805621	cg08379897	VAMP8	0.66681	-2.9239	3.56642	0.000822833	0.722751	-1.55813
1	202091160	cg18173859	GPR37L1	0.44717	2.58404	3.56616	0.000823481	0.722751	-1.55857
2	5861279	cg02245918		0.62745	1.80085	3.56529	0.000825655	0.722751	-1.56005
11	2774756	cg11585942	KCNQ1;KCNQ1	-0.284996	2.46403	-3.56515	0.000825994	0.722751	-1.56028
1	111822347	cg09138965	CHIAP2	0.797026	2.97847	3.56498	0.00082643	0.722751	-1.56058
13	52586563	cg19751179	ATP7B;ATP7B;ATP7B;ATP7B;ATP7B;ALG11;ALG11	-7.37112	-7.12763	-3.56328	0.000830677	0.722751	-1.56346
3	29517129	cg05812216	RBMS3;RBMS3;RBMS3;RBMS3;RBMS3	-0.590218	2.89508	-3.56301	0.000831364	0.722751	-1.56393
15	57899875	cg01728659	MYZAP;MYZAP;GCOM1;GCOM1;GCOM1;GCOM1;GCOM1;GCOM1;GCOM1;GCOM1	0.406728	2.52127	3.56182	0.000834339	0.722751	-1.56594
6	15245700	cg20342853	JARID2	-0.63384	-4.71961	-3.56168	0.000834689	0.722751	-1.56618
11	120203212	cg14560789	TMEM136;TMEM136;TMEM136;TMEM136;TMEM136;TMEM136;TMEM136	-0.9951	2.59216	-3.56907	0.00082845	0.722751	-1.56636
6	49491793	cg12681315	GLYATL3	0.677465	3.00749	3.56063	0.000837333	0.722751	-1.56795
4	141700652	cg23064048		-0.806622	2.06324	-3.56023	0.000838363	0.722751	-1.56865
7	19157339	cg12926104	TWIST1	-0.988943	-4.52253	-3.55983	0.00083936	0.722751	-1.56932
10	75138763	cg25019544	ANXA7;ANXA7;ANXA7;ANXA7	0.614859	3.41173	3.55975	0.000839562	0.722751	-1.56945
3	50365884	cg18537438	TUSC2	-0.386092	-3.61793	-3.55966	0.000839804	0.722751	-1.56961
2	144407045	cg13116098	ARHGAP15	-0.910463	2.76229	-3.55957	0.000840013	0.722751	-1.56975
7	24365232	cg08661741		-0.515459	3.4237	-3.55945	0.000840341	0.722751	-1.56997
17	79051893	cg13739640	BAIAP2;BAIAP2;BAIAP2;BAIAP2	-0.606786	2.71977	-3.55896	0.000841576	0.722751	-1.5708
10	114136011	cg00022688	ACSL5;ACSL5;ACSL5	-0.443863	-3.98736	-3.55887	0.000841795	0.722751	-1.57094
13	100166327	cg01137128	TM9SF2	0.61655	2.18803	3.55872	0.000842177	0.722751	-1.5712
1	160992352	cg05754905	F11R;F11R	0.56795	3.46411	3.55739	0.000845565	0.722751	-1.57346
16	85122186	cg07244716	KIAA0513;KIAA0513;KIAA0513	-0.268342	2.14592	-3.55721	0.000846021	0.722751	-1.57376
2	232469809	cg15024130		-0.559954	-3.99748	-3.55715	0.000846174	0.722751	-1.57386
1	24862489	cg09430132	RCAN3;RCAN3;RCAN3;RCAN3;RCAN3;RCAN3;RCAN3;RCAN3;RCAN3;RCAN3	-0.547232	3.14261	-3.55695	0.000846695	0.722751	-1.57421
22	47606810	cg18953887		-0.32795	3.01452	-3.55606	0.000848952	0.722751	-1.57571
8	982193	cg04392715	ERICH1-AS1;DLGAP2	0.282882	2.54092	3.55582	0.000849583	0.722751	-1.57613
10	17347047	cg26654358		0.836046	4.76692	3.55553	0.000850313	0.722751	-1.57661
5	158760410	cg01923129	LOC285626	0.825617	2.32282	3.56289	0.000843985	0.722751	-1.57678
11	128116707	cg27410186		0.513705	3.86291	3.55443	0.00085315	0.722751	-1.57848
14	77797033	cg16534835	GSTZ1;GSTZ1;GSTZ1	-0.302857	2.90797	-3.55436	0.00085332	0.722751	-1.57859
21	25262878	cg14414022		-0.465399	2.34105	-3.55332	0.000856006	0.722751	-1.58036
12	4382174	cg15249639	CCND2-AS1;CCND2	13.2555	-10.947	3.55279	0.000857363	0.722751	-1.58125
12	101964146	cg11924724		-1.10712	-3.86375	-3.55214	0.000859046	0.722751	-1.58236
12	132827523	cg17128068	GALNT9	0.407447	3.25994	3.55146	0.000860812	0.722751	-1.58351
2	36825204	cg07234911	FEZ2;FEZ2	0.7592	-3.15	3.55144	0.000860858	0.722751	-1.58354
5	145965814	cg04874375		0.381496	3.45744	3.55104	0.000861912	0.722751	-1.58423
18	29354308	cg06022648		0.514798	3.59514	3.55086	0.000862383	0.722751	-1.58454
5	133860686	cg04842522	JADE2;JADE2;JADE2;JADE2	0.478105	-3.98605	3.5506	0.00086304	0.722751	-1.58497
11	118489198	cg19350020	PHLDB1;PHLDB1;PHLDB1	0.724764	3.32239	3.55012	0.000864297	0.722751	-1.58579
4	85631802	cg27589376	WDFY3	0.588738	2.62036	3.55007	0.00086443	0.722751	-1.58587
10	22605982	cg09867667	COMMD3;COMMD3-BMI1	-0.788476	-2.75247	-3.54986	0.000864974	0.722751	-1.58623
18	67485817	cg18096202	DOK6	-0.360597	2.5618	-3.54976	0.000865243	0.722751	-1.5864
9	93767874	cg17213650		-1.01491	3.58513	-3.5491	0.000866945	0.722751	-1.58751
19	51611672	cg14724750	CTU1	-0.623782	-4.65604	-3.54903	0.000867136	0.722751	-1.58763
10	123255910	cg16244069	FGFR2;FGFR2;FGFR2;FGFR2;FGFR2;FGFR2;FGFR2;FGFR2;FGFR2;FGFR2;FGFR2;FGFR2;FGFR2	0.8091	3.92329	3.54884	0.000867645	0.722751	-1.58796
14	57857066	cg15657857	NAA30	0.425474	-3.90916	3.54853	0.00086845	0.722751	-1.58848
2	121748218	cg15809352	GLI2	0.374192	3.55385	3.54838	0.000868831	0.722751	-1.58873
19	16187092	cg25002942	TPM4;TPM4	-0.46876	-4.51833	-3.54619	0.000874584	0.725196	-1.59244
12	5934251	cg13238856	ANO2;ANO2	-0.464609	2.3415	-3.54616	0.000874659	0.725196	-1.59249
1	63785544	cg02283366		-1.53671	-4.53524	-3.54576	0.00087573	0.725196	-1.59318
12	100590335	cg01195052		0.336403	3.08523	3.54555	0.000876277	0.725196	-1.59353
1	51774912	cg24624022	TTC39A;TTC39A;TTC39A;TTC39A;TTC39A;TTC39A	-0.274436	2.83725	-3.54515	0.000877341	0.725196	-1.59422
13	95364993	cg27253670	SOX21;SOX21-AS1	-0.466952	-4.09912	-3.54452	0.000879005	0.725196	-1.59528
11	66205894	cg10331048	MRPL11;MRPL11;MRPL11;MRPL11;MRPL11	-0.707295	-4.50624	-3.5445	0.000879051	0.725196	-1.59531
10	5967098	cg19072441	FBXO18;FBXO18;FBXO18;FBXO18	-0.549629	3.37144	-3.54366	0.000881277	0.726172	-1.59673
1	26496236	cg21851967	ZNF593	-0.359406	-3.42827	-3.5429	0.000883284	0.726967	-1.59801
10	51572216	cg22758697	TIMM23B;TIMM23B;TIMM23B;TIMM23B;NCOA4;NCOA4;NCOA4;NCOA4	0.579432	-2.85113	3.54206	0.000885539	0.727516	-1.59945
4	10207273	cg24933963		-0.651968	3.15245	-3.54139	0.000887308	0.727516	-1.60057
10	34871720	cg23804261	PARD3;PARD3;PARD3;PARD3;PARD3;PARD3;PARD3;PARD3;PARD3;PARD3;PARD3	-0.715321	3.7383	-3.54109	0.000888126	0.727516	-1.60109
12	89954199	cg00450508		-0.553595	4.0744	-3.53955	0.000892246	0.730033	-1.60369
21	45936466	cg25517707	TSPEAR;TSPEAR;TSPEAR-AS2;TSPEAR-AS2	0.422499	2.5814	3.53841	0.000895296	0.730246	-1.60561
2	146518934	cg05901374		-0.896446	3.57532	-3.5382	0.000895864	0.730246	-1.60597
12	120142215	cg17298860	CIT;CIT	0.368433	3.34438	3.53817	0.000895952	0.730246	-1.60603
11	90739454	cg16800162		-0.384211	2.28442	-3.53754	0.000897645	0.730246	-1.60709
2	128354089	cg25314706	MYO7B	-0.48324	4.68764	-3.53751	0.000897744	0.730246	-1.60715
8	38323742	cg21128610	FGFR1;FGFR1;FGFR1;FGFR1;FGFR1;FGFR1;FGFR1;FGFR1;FGFR1	-1.24951	-5.76469	-3.53689	0.000899416	0.730754	-1.6082
16	85590345	cg10255879		-8.95896	-9.24412	-3.53646	0.000900574	0.730843	-1.60892
5	2565549	cg24736935		-0.339338	2.41129	-3.53584	0.00090225	0.731352	-1.60997
19	44455181	cg19792908	ZNF221;ZNF221;ZNF221	1.24005	-3.39233	3.53415	0.000906848	0.732861	-1.61283
2	190539480	cg26102065	ANKAR	2.28026	-6.60807	3.53298	0.000910028	0.732861	-1.6148
9	35161963	cg04281402	UNC13B;UNC13B	0.592156	-4.12152	3.5328	0.000910541	0.732861	-1.61512
22	23802502	cg27576692		0.466958	4.2693	3.53267	0.000910892	0.732861	-1.61533
21	45735221	cg17520700	PFKL;PFKL	0.309785	2.77793	3.53203	0.00091265	0.732861	-1.61642
7	1694786	cg05974178		0.879868	2.72674	3.53168	0.000913611	0.732861	-1.61701
11	64052221	cg25163015	BAD;BAD;GPR137;GPR137;GPR137;GPR137;GPR137	-2.24164	-2.04685	-3.53086	0.000915859	0.732861	-1.61839
10	62637805	cg17377263	RHOBTB1;RHOBTB1;RHOBTB1;RHOBTB1	-0.525886	2.67266	-3.53081	0.000915984	0.732861	-1.61847
22	47166270	cg14311282	TBC1D22A;TBC1D22A;TBC1D22A;TBC1D22A	-0.279052	2.28621	-3.53031	0.000917377	0.732861	-1.61933
21	46065256	cg19838136	TSPEAR;TSPEAR;KRTAP10-11	0.698052	2.5024	3.53727	0.000911408	0.732861	-1.61991
4	122745809	cg06468646	CCNA2;BBS7	0.796833	1.48506	3.53723	0.000911503	0.732861	-1.61997
9	132082957	cg09975039	C9orf106	-0.422654	-3.49709	-3.52969	0.000919079	0.732861	-1.62037
22	31852880	cg05301191	EIF4ENIF1;EIF4ENIF1;EIF4ENIF1	0.467651	2.26114	3.52947	0.000919702	0.732861	-1.62075
15	75639998	cg05301894	NEIL1;NEIL1;NEIL1	4.30703	-6.27001	3.52888	0.000921323	0.732861	-1.62174
1	77528748	cg07499159	ST6GALNAC5;ST6GALNAC5;ST6GALNAC5	-0.446476	3.18713	-3.52877	0.000921624	0.732861	-1.62193
9	111342847	cg07389815		-0.326186	2.52595	-3.52868	0.000921888	0.732861	-1.62209
2	152685189	cg25750814	ARL5A;ARL5A;ARL5A	0.619514	-4.57231	3.52864	0.000921985	0.732861	-1.62215
2	171673547	cg19538089	GAD1;GAD1	-0.467376	-4.44779	-3.52802	0.000923703	0.733058	-1.62319
7	106669859	cg21992447		0.800835	2.93549	3.52779	0.000924335	0.733058	-1.62358
20	6631947	cg12964546		0.511784	2.17099	3.52738	0.000925484	0.733135	-1.62428
1	28573736	cg05045517		-0.511834	-3.67725	-3.52558	0.000930508	0.734089	-1.62733
6	16762984	cg08523505	ATXN1;ATXN1;LOC101928433	-3.13228	-4.58227	-3.52531	0.00093126	0.734089	-1.62778
2	8259473	cg06451983	LINC00299	0.44001	3.08743	3.5252	0.000931546	0.734089	-1.62795
3	98621184	cg04489803	DCBLD2	-2.91759	-4.12582	-3.52509	0.000931863	0.734089	-1.62814
1	204380135	cg16175258	PPP1R15B	-0.459675	-4.26366	-3.5243	0.000934084	0.734089	-1.62949
17	73702535	cg08273770	SAP30BP;SAP30BP;SAP30BP;SAP30BP;SAP30BP	-0.379112	3.14576	-3.52423	0.000934266	0.734089	-1.62959
7	102036738	cg07074192	LOC100630923;PRKRIP1	-0.373157	-3.95435	-3.524	0.000934914	0.734089	-1.62999
2	14886267	cg26760802		-0.598098	2.94186	-3.52322	0.000937099	0.734089	-1.6313
21	42935038	cg19626004		0.320524	2.8294	3.52251	0.000939125	0.734089	-1.63251
4	113152148	cg01787884	AP1AR;AP1AR;AP1AR	0.502409	-2.51738	3.52224	0.000939869	0.734089	-1.63296
5	143191194	cg14461752	HMHB1	-0.454468	3.52575	-3.52201	0.000940516	0.734089	-1.63335
6	83902625	cg19066218	PGM3;PGM3;PGM3;PGM3;RWDD2A;RWDD2A;RWDD2A;RWDD2A;RWDD2A	0.565916	-3.47184	3.52116	0.000942916	0.734089	-1.63478
1	167675151	cg22397846	RCSD1;RCSD1;RCSD1	0.658001	3.05061	3.52044	0.000944953	0.734089	-1.636
14	92482108	cg16259096	TRIP11;TRIP11	-0.743002	2.96069	-3.51956	0.000947462	0.734089	-1.63749
9	88353585	cg04487654	AGTPBP1;AGTPBP1;AGTPBP1;AGTPBP1	0.78474	2.91699	3.51952	0.000947586	0.734089	-1.63756
7	100728140	cg19517550	TRIM56	0.629637	3.75865	3.51944	0.00094781	0.734089	-1.6377
16	89283569	cg19299672	ZNF778;ZNF778;ZNF778	0.762781	-3.99837	3.51854	0.000950372	0.734089	-1.63922
19	39001389	cg14842268	RYR1;RYR1	-0.373934	2.37708	-3.51751	0.000953318	0.734089	-1.64096
10	114911462	cg21531127	TCF7L2;TCF7L2;TCF7L2;TCF7L2;TCF7L2;TCF7L2;TCF7L2;TCF7L2;TCF7L2;TCF7L2;TCF7L2;TCF7L2;TCF7L2	-0.46016	-1.20234	-3.5175	0.000953341	0.734089	-1.64097
13	99092226	cg21099575	FARP1;FARP1	0.295905	2.73573	3.51727	0.000953999	0.734089	-1.64136
22	39684616	cg22892428		0.290954	2.05875	3.51662	0.000955859	0.734089	-1.64246
19	47211491	cg26706403	PRKD2;PRKD2;PRKD2;PRKD2	0.715823	3.03716	3.51625	0.000956919	0.734089	-1.64308
1	113932701	cg24714913	MAGI3;MAGI3	1.03122	-3.66207	3.51616	0.000957176	0.734089	-1.64323
10	131565319	cg15986238	MGMT	0.82549	6.11737	3.51614	0.000957236	0.734089	-1.64327
4	83190341	cg11306687		0.507821	2.37936	3.51605	0.000957496	0.734089	-1.64342
1	3155965	cg03082523	PRDM16;PRDM16	-0.209842	0.918646	-3.51577	0.000958306	0.734089	-1.6439
17	42806597	ch.17.1171617F	DBF4B;DBF4B;DBF4B	-1.48744	-4.42153	-3.51559	0.000958815	0.734089	-1.64419
19	19675769	cg27633565	PBX4;PBX4	-0.278475	2.32414	-3.51524	0.00095981	0.734089	-1.64478
1	166959077	cg25529020	MAEL;MAEL;MAEL	0.352981	3.00838	3.51505	0.000960373	0.734089	-1.64511
13	100510850	cg10218661	CLYBL;CLYBL;LOC101927437	0.700257	3.49513	3.51479	0.00096112	0.734089	-1.64555
22	41653295	cg18343535	RANGAP1;RANGAP1;RANGAP1	0.370368	2.6054	3.51409	0.000963145	0.734089	-1.64673
17	63400738	cg17693656		-0.473005	2.93612	-3.51297	0.000966383	0.734089	-1.64862
19	8408337	cg20970875	KANK3	-0.391347	-3.64942	-3.51292	0.000966517	0.734089	-1.6487
11	43665775	cg21074594		3.8684	-4.50796	3.54601	0.000887838	0.727516	-1.64872
11	72980724	cg02501905	P2RY6;P2RY6;P2RY6;P2RY6;P2RY6;P2RY6	0.262522	2.89835	3.51283	0.000966786	0.734089	-1.64886
2	237413014	cg09206665	IQCA1;IQCA1;IQCA1;IQCA1	-0.457227	3.19693	-3.51274	0.000967048	0.734089	-1.64901
17	72755647	cg06389019	SLC9A3R1	-0.502914	-3.84723	-3.51253	0.000967646	0.734089	-1.64936
14	20890590	cg05840338		-0.603437	3.33188	-3.50986	0.000975428	0.734089	-1.65387
7	100077394	cg01669366	TSC22D4;TSC22D4;TSC22D4;TSC22D4	-0.667453	2.70587	-3.5096	0.000976168	0.734089	-1.65429
7	86866931	cg02213440		0.816024	2.90488	3.51634	0.000970264	0.734089	-1.65505
8	54794348	cg02779564	RGS20;RGS20;RGS20;RGS20;RGS20;RGS20;RGS20	0.432128	-3.36254	3.50914	0.000977537	0.734089	-1.65508
2	131116277	cg12242994	PTPN18;PTPN18	0.427124	3.1279	3.50903	0.000977856	0.734089	-1.65527
2	210885701	cg25782041	RPE;RPE;RPE;RPE;RPE;RPE;RPE;RPE;RPE;RPE;RPE;RPE;RPE;RPE	-0.944872	3.41905	-3.50874	0.000978708	0.734089	-1.65576
12	21721851	cg10554424	GYS2	0.593864	3.58434	3.50873	0.00097872	0.734089	-1.65576
11	61106775	cg25620125	TKFC	-0.912402	5.07367	-3.50831	0.000979952	0.734089	-1.65647
10	15714770	cg09303171	ITGA8;ITGA8	-0.54203	-1.50351	-3.5082	0.000980284	0.734089	-1.65666
17	51270384	cg11465805		-0.71071	3.33783	-3.50806	0.000980683	0.734089	-1.65689
4	156828141	cg18884912	TDO2	0.532458	2.83677	3.508	0.000980882	0.734089	-1.657
3	185300461	cg22699202		-0.589165	3.50047	-3.50793	0.000981073	0.734089	-1.65711
1	54049407	cg15467085	GLIS1	0.398286	3.30554	3.5075	0.000982352	0.734089	-1.65785
3	44112558	cg09626633		0.31932	2.35672	3.50743	0.000982538	0.734089	-1.65795
11	124311423	cg13667021	OR8B8	-0.885447	3.54104	-3.50698	0.00098386	0.734089	-1.65871
1	161994277	cg19130550	OLFML2B;OLFML2B;OLFML2B	1.10852	-4.52314	3.50674	0.000984586	0.734089	-1.65913
2	71298920	cg18991240	NAGK;NAGK;NAGK	0.493671	-3.50945	3.50647	0.000985366	0.734089	-1.65957
7	36711771	cg02265690	AOAH;AOAH;AOAH	-0.643499	3.83496	-3.50634	0.000985757	0.734089	-1.6598
12	32418899	cg13726541	BICD1;BICD1	0.708218	3.10724	3.50569	0.000987686	0.734089	-1.6609
11	68266990	cg00206678	PPP6R3;PPP6R3;PPP6R3;PPP6R3;PPP6R3;PPP6R3	0.333167	2.56251	3.50567	0.00098775	0.734089	-1.66093
11	59295398	cg26521766		-0.64262	2.33603	-3.50488	0.000990067	0.734089	-1.66225
4	3341799	cg13169527	RGS12;RGS12	0.290311	3.38553	3.50477	0.000990399	0.734089	-1.66244
5	32461615	cg07520687		0.644774	3.565	3.50474	0.00099049	0.734089	-1.66249
11	73915489	cg20372511	PPME1;PPME1	0.496185	3.35943	3.50415	0.000992251	0.734089	-1.66349
7	133084947	cg18321423	EXOC4;EXOC4	-0.777804	3.38237	-3.50363	0.00099379	0.734089	-1.66437
15	40441878	ch.15.38229170R		-0.587189	-4.55853	-3.50223	0.00099797	0.734089	-1.66673
1	147374913	cg12224382	GJA8	0.502884	3.55685	3.50206	0.000998459	0.734089	-1.667
11	64133067	cg21563192	RPS6KA4;RPS6KA4;RPS6KA4;RPS6KA4	0.570426	3.6148	3.5019	0.000998937	0.734089	-1.66727
1	33231109	cg17327404	KIAA1522;KIAA1522;KIAA1522	0.265003	2.51558	3.50144	0.00100034	0.734089	-1.66806
8	123070198	ch.8.123139379F		6.25758	-5.94754	3.50089	0.00100197	0.734089	-1.66898
13	114813509	cg06834127	RASA3;RASA3;RASA3	-0.44687	3.52029	-3.50023	0.00100396	0.734089	-1.6701
14	103939834	cg03755416	MARK3;MARK3;MARK3;MARK3;MARK3	-0.721677	2.83977	-3.5002	0.00100405	0.734089	-1.67015
12	850122	cg18307705		0.75608	3.91901	3.49823	0.00100997	0.734089	-1.67346
8	67351311	cg19366217	ADHFE1	-13.288	-13.3283	-3.49815	0.00101023	0.734089	-1.6736
8	41464795	cg12859101	GPAT4	0.377443	1.65995	3.49806	0.0010105	0.734089	-1.67375
1	85134263	cg16721698	SSX2IP;SSX2IP;SSX2IP;SSX2IP;SSX2IP	0.556058	3.09159	3.4978	0.00101127	0.734089	-1.67418
17	78320968	cg22354918	RNF213	-0.411289	3.47395	-3.4975	0.00101219	0.734089	-1.67469
6	25488753	cg02932591	CARMIL1;CARMIL1	-0.46052	3.47317	-3.49693	0.00101391	0.734089	-1.67565
9	131682006	cg10917889	PHYHD1;PHYHD1	-0.21739	1.72287	-3.49651	0.00101517	0.734089	-1.67635
14	21463949	cg08824142	METTL17;METTL17	0.529292	3.35193	3.49607	0.00101651	0.734089	-1.6771
1	113162004	cg11327087	ST7L;ST7L;ST7L;ST7L;ST7L;CAPZA1	-0.438436	-4.45572	-3.49593	0.00101694	0.734089	-1.67733
15	57998705	cg02081454	GCOM1;GCOM1;GCOM1;GCOM1;GCOM1;GCOM1;GCOM1;GCOM1;POLR2M;POLR2M	-11.9241	-9.16486	-3.49583	0.00101725	0.734089	-1.6775
22	42273901	cg17157956	SREBF2;SREBF2	0.651821	3.64618	3.4958	0.00101734	0.734089	-1.67755
18	726921	cg21963629	YES1	-0.627992	2.54407	-3.49486	0.00102021	0.734089	-1.67914
10	121216285	cg20457970		-0.323987	2.9314	-3.49365	0.00102392	0.734089	-1.68118
5	1055962	cg00063291	SLC12A7	0.310017	2.38131	3.49363	0.00102396	0.734089	-1.68121
8	77913863	cg13690605	PEX2;PEX2;PEX2;PEX2	0.772469	3.46624	3.4936	0.00102405	0.734089	-1.68126
15	78441560	cg11483887	IDH3A	0.518437	-4.39009	3.49324	0.00102515	0.734089	-1.68186
22	26046557	cg03929179	GRK3	0.408269	2.64376	3.49311	0.00102555	0.734089	-1.68208
2	36803709	cg18538236	FEZ2;FEZ2	-0.846435	2.30286	-3.4926	0.00102712	0.734089	-1.68294
6	1802750	cg06180895	GMDS;GMDS	0.838226	3.20924	3.49209	0.00102869	0.734089	-1.6838
2	74076732	cg08392738	STAMBP;STAMBP;STAMBP	0.711434	3.12215	3.49183	0.0010295	0.734089	-1.68425
10	131987192	cg25456221		0.405435	3.37589	3.49179	0.0010296	0.734089	-1.6843
21	36091973	cg14285824		0.799677	3.02546	3.49166	0.00103	0.734089	-1.68452
2	154210867	cg27066246		-0.749479	1.96201	-3.49788	0.00102516	0.734089	-1.68595
7	37488645	cg06338562	ELMO1;ELMO1	-0.723362	-4.59124	-3.49048	0.00103364	0.734089	-1.6865
4	1707437	cg04229882	SLBP;SLBP;SLBP	0.866616	3.36201	3.49043	0.00103379	0.734089	-1.68659
18	74688171	cg15014449		-0.329105	2.99822	-3.49035	0.00103404	0.734089	-1.68672
8	49090318	cg21008145		-0.322074	2.31978	-3.48984	0.00103562	0.734089	-1.68758
14	101419130	cg04656334	SNORD114-3	0.716977	2.23192	3.48922	0.00103756	0.734089	-1.68864
15	65020614	cg02722106		-0.631094	-4.33881	-3.48899	0.00103827	0.734089	-1.68902
10	126138615	cg10095938	NKX1-2	-0.493987	-4.14495	-3.48851	0.00103975	0.734089	-1.68982
12	124896079	cg23880533	NCOR2;NCOR2;NCOR2	-0.380822	3.42838	-3.4883	0.0010404	0.734089	-1.69017
8	138331383	cg25743236		-0.451756	3.14948	-3.48822	0.00104066	0.734089	-1.69031
12	112546705	cg20884502	NAA25	-0.303096	-3.72416	-3.48806	0.00104115	0.734089	-1.69058
1	92949340	cg20244474	GFI1;GFI1;GFI1	-0.401927	-3.50518	-3.48797	0.00104144	0.734089	-1.69074
9	80620365	cg16810673	GNAQ	-0.674208	3.22671	-3.48775	0.00104212	0.734089	-1.6911
7	1809455	cg21948027		-0.529868	3.49108	-3.48702	0.00104438	0.734089	-1.69232
2	47476732	cg13204236	LOC101927043;LOC101927043	-0.351481	3.17349	-3.48687	0.00104486	0.734089	-1.69258
15	48797233	cg02916920	FBN1	0.795417	2.69127	3.48685	0.00104491	0.734089	-1.69261
2	242695552	cg21521453	D2HGDH;D2HGDH;D2HGDH	0.380683	3.32576	3.48609	0.00104729	0.734089	-1.69389
13	77550579	cg19896142		0.499206	3.38091	3.48601	0.00104754	0.734089	-1.69403
1	153541104	cg15923298		-0.900212	-4.87283	-3.48578	0.00104828	0.734089	-1.69442
16	9200901	cg25676136	C16orf72	0.428086	2.94328	3.48531	0.00104972	0.734089	-1.6952
1	152009084	cg03106313	S100A11	-1.05023	-5.22896	-3.48531	0.00104973	0.734089	-1.6952
9	136198682	cg13616427	SURF6;SURF6;SURF6	0.376394	2.76064	3.485	0.00105072	0.734089	-1.69574
2	113662865	cg20231854		-0.307209	2.9413	-3.48498	0.00105078	0.734089	-1.69577
13	21079723	cg13150071	CRYL1	-0.439939	2.7443	-3.48365	0.00105495	0.734089	-1.69799
9	132099291	cg14470448	LINC01503;LINC01503	-0.632876	-4.26538	-3.48325	0.00105621	0.734089	-1.69867
10	64914843	cg03664704		0.394365	2.97221	3.48321	0.00105633	0.734089	-1.69873
12	29530950	cg10111604	ERGIC2	0.879434	3.16658	3.48313	0.0010566	0.734089	-1.69887
4	110280376	cg17175926		3.95341	-5.22653	3.48253	0.0010585	0.734089	-1.69989
17	5295206	cg01592554	NUP88;NUP88	0.306542	3.29545	3.48218	0.00105959	0.734089	-1.70047
20	4804052	cg07994622	RASSF2	-0.275878	-3.376	-3.48087	0.00106376	0.734089	-1.70268

## Sheet: S2.1
Table S2.1. Differently Methylated CpG Sites (Top 1000) Associated With the Effect of Continuous Response (ΔHDRS)
CHR	BP	cg	Gene	logFC	AveExpr	t	P.Value	adj.P.Val	B
6	35656906	cg01294490	FKBP5;FKBP5;FKBP5;FKBP5	0.0838364	-4.36393	5.82248	4.45594e-07	0.310625	6.13049
2	242674491	cg10515948	D2HGDH;D2HGDH;D2HGDH	0.0888251	-4.77561	5.51602	1.30782e-06	0.455843	5.084
17	7514491	cg02936535	FXR2	-0.0725542	3.49688	-5.21056	3.78523e-06	0.787026	4.05336
2	11621166	cg11385008		-0.0393459	1.69005	-5.07514	6.03772e-06	0.787026	3.60141
5	170845627	cg16377817	FGF18	-0.039947	0.609589	-4.98468	8.23407e-06	0.787026	3.30145
15	80213874	cg06668695	ST20-MTHFS;ST20;ST20;ST20;ST20;ST20-AS1	-0.0364513	3.34763	-4.97152	8.61298e-06	0.787026	3.25797
11	67255752	cg08790000	AIP;AIP;AIP	0.0347656	2.78962	4.9582	9.01426e-06	0.787026	3.21397
21	44183372	cg16306546	PDE9A;PDE9A;PDE9A;PDE9A;PDE9A;PDE9A;PDE9A;PDE9A;PDE9A;PDE9A;PDE9A;PDE9A;PDE9A;PDE9A;PDE9A;PDE9A;PDE9A;PDE9A;PDE9A;PDE9A;PDE9A	0.0466139	2.91696	4.91881	1.03114e-05	0.787026	3.08411
1	241372556	cg19307750	RGS7;RGS7;RGS7;RGS7	0.0534368	1.9003	4.91338	1.05042e-05	0.787026	3.06623
6	96980568	cg03611990	UFL1	-0.0322504	0.63906	-4.86864	1.22322e-05	0.787026	2.9192
20	33699516	cg20990011		-0.0720823	3.33879	-4.85844	1.26639e-05	0.787026	2.88573
16	85882028	cg27440995		0.0647291	3.35674	4.82434	1.42179e-05	0.787026	2.77405
14	90422831	cg15356780	TDP1;TDP1;TDP1	0.0383991	-3.87599	4.78913	1.60192e-05	0.787026	2.65901
14	70084982	cg00736295	SUSD6	0.0719839	3.1829	4.755	1.79789e-05	0.787026	2.54775
17	40688138	cg25664725	NAGLU	0.0478937	-4.39248	4.75031	1.82657e-05	0.787026	2.5325
1	22517402	cg09005414		0.0313838	1.68324	4.7343	1.92797e-05	0.787026	2.48044
20	61041274	cg09864990	GATA5	0.046811	1.90711	4.71068	2.08775e-05	0.787026	2.40373
12	70637393	cg08307766	LINC01481;LINC01481;CNOT2;CNOT2;CNOT2;CNOT2;LINC01481	0.31672	-6.54219	4.67485	2.35515e-05	0.787026	2.28767
8	42011981	cg00325212	AP3M2;AP3M2	0.0434798	1.95107	4.6699	2.39465e-05	0.787026	2.27165
12	101187374	cg08327548	ANO4;ANO4	-0.0980442	0.408406	-4.65129	2.63599e-05	0.787026	2.1979
16	30126595	cg05329317	MAPK3;MAPK3	0.0299276	1.7822	4.64501	2.60321e-05	0.787026	2.19127
8	103524071	cg06503422		-0.0396429	3.34005	-4.62787	2.75717e-05	0.787026	2.13598
14	106932032	cg26426220		-0.0590264	2.91727	-4.62457	2.78778e-05	0.787026	2.12535
6	121655782	cg10721490	TBC1D32;TBC1D32	-0.0452751	-4.01983	-4.57704	3.26789e-05	0.787026	1.97252
3	194527730	cg25235301		0.03752	2.86676	4.57616	3.27753e-05	0.787026	1.96969
16	85122186	cg07244716	KIAA0513;KIAA0513;KIAA0513	0.0263745	2.14592	4.57568	3.28284e-05	0.787026	1.96813
8	75213778	cg16655661	JPH1;JPH1	-0.0492179	3.11718	-4.56276	3.42737e-05	0.787026	1.92671
12	58090692	cg14023972	OS9;OS9;OS9;OS9;OS9;OS9;OS9;OS9	-0.0478269	3.95188	-4.55558	3.51042e-05	0.787026	1.90369
19	54370839	cg17382541	MYADM;MYADM;MYADM;MYADM;MYADM;MYADM;MYADM;MYADM;MYADM	0.0476408	-3.91679	4.54705	3.61156e-05	0.787026	1.87639
16	56677335	cg27334900	MT1DP;MT1DP	-0.0733937	-5.40656	-4.53121	3.80705e-05	0.787026	1.82573
3	151864598	ch.3.2997854F		0.091611	-3.97018	4.52599	3.87372e-05	0.787026	1.80905
14	105781946	cg07386952	BRF1;BRF1;PACS2;PACS2;PACS2	-0.0509413	-4.23815	-4.51988	3.95325e-05	0.787026	1.78953
14	51629150	cg23880081		-0.075217	2.88442	-4.51952	3.95803e-05	0.787026	1.78837
13	115028411	cg17128474	CDC16;CDC16;CDC16;CDC16;CDC16;CDC16;CDC16	0.0645598	3.30954	4.49647	4.27283e-05	0.787026	1.71486
14	59216086	cg05659559		0.0622955	-4.02463	4.47987	4.51467e-05	0.787026	1.66199
1	100608357	cg06684253	TRMT13;TRMT13	0.0665107	4.0168	4.45983	4.82453e-05	0.787026	1.59827
19	58557436	cg27497487	ZSCAN1	-0.0311957	2.67568	-4.45166	4.95669e-05	0.787026	1.57233
1	228043443	cg20410039		-0.0725618	3.3333	-4.44889	5.00225e-05	0.787026	1.56355
9	86095810	cg23102092	FRMD3;FRMD3	0.0885491	2.55672	4.45041	5.1256e-05	0.787026	1.55899
3	182835333	cg11794194		0.0309239	2.17622	4.44736	5.02759e-05	0.787026	1.5587
20	50378026	cg21392906	ATP9A	0.0344276	3.16442	4.44587	5.05238e-05	0.787026	1.55398
5	171957824	cg02963214		0.0394017	3.12809	4.4452	5.06357e-05	0.787026	1.55186
2	27994528	cg14093101	MRPL33;MRPL33	0.101827	-5.51947	4.44503	5.06645e-05	0.787026	1.55131
2	224821935	cg19846927	MRPL44	0.0924486	-4.92868	4.43234	5.28333e-05	0.787026	1.51109
13	73301231	cg08271918	MZT1;BORA;BORA;BORA	0.171543	-5.74614	4.42506	5.41195e-05	0.787026	1.48802
17	76073640	cg00672192	TNRC6C;TNRC6C	-0.0344528	1.003	-4.41678	5.56172e-05	0.787026	1.46183
11	72027537	cg03471793	CLPB;CLPB;CLPB;CLPB	-0.0479818	2.91774	-4.41444	5.6048e-05	0.787026	1.45443
16	4321381	cg00246366	TFAP4	0.145959	-6.43457	4.41052	5.67771e-05	0.787026	1.44204
17	42941002	cg23646044	EFTUD2;EFTUD2;EFTUD2;EFTUD2	-0.04132	2.54793	-4.3938	5.99933e-05	0.787026	1.3892
6	49511220	cg12130295		-0.0655925	3.2789	-4.393	6.01516e-05	0.787026	1.38667
22	21343781	cg18000803	LZTR1	0.0444277	2.93626	4.38311	6.21401e-05	0.787026	1.35549
3	171704056	cg15268191		0.185951	-3.36524	4.39075	6.41774e-05	0.787026	1.35264
11	43604549	cg04833853		0.0459271	3.913	4.38088	6.25977e-05	0.787026	1.34846
3	69133948	cg00023132	ARL6IP5	0.0653526	-4.97697	4.37859	6.30714e-05	0.787026	1.34123
8	70551020	cg16208342	SULF1;SULF1;SULF1;SULF1;SULF1	-0.0760673	3.10208	-4.3742	6.39879e-05	0.787026	1.3274
20	58295733	cg07465009	PHACTR3;PHACTR3;PHACTR3;PHACTR3;PHACTR3;PHACTR3	0.0437634	2.96031	4.36731	6.54532e-05	0.787026	1.3057
17	18087218	cg03559949	ALKBH5	-1.20701	-10.3732	-4.35941	6.71722e-05	0.787026	1.28086
7	35774152	cg19854048		0.0671708	3.55236	4.34139	7.12635e-05	0.787026	1.22421
14	100376192	cg16722816	EML1;EML1	0.0223431	2.07803	4.33568	7.26099e-05	0.787026	1.20628
2	210288780	cg27066113	MAP2	0.118299	-5.73253	4.33361	7.31047e-05	0.787026	1.19977
4	1586904	cg12811471		-0.0730074	0.278329	-4.33887	7.38362e-05	0.787026	1.19775
1	55267006	cg19808825	TTC22;TTC22	0.0508262	-4.21188	4.3317	7.35618e-05	0.787026	1.1938
13	112986154	cg13988338	LINC01044	-0.0876669	-1.23836	-4.32955	7.40826e-05	0.787026	1.18705
13	26328153	cg03558225	ATP8A2;ATP8A2	-0.06292	2.2213	-4.32331	7.5611e-05	0.787026	1.16749
10	85325001	cg04567661		0.0275148	2.1702	4.32051	7.63086e-05	0.787026	1.15869
18	77430441	cg20065705	LOC284241	0.0792032	2.90571	4.31744	7.70781e-05	0.787026	1.14908
11	130026698	cg08210681		-0.0588684	2.40814	-4.31073	7.87881e-05	0.787026	1.12807
6	15981186	cg09056817		-0.0629878	3.0827	-4.30724	7.96916e-05	0.787026	1.11716
21	18913093	cg17761826	CXADR;CXADR;CXADR;CXADR;CXADR	-0.0625314	2.86688	-4.29486	8.29823e-05	0.787026	1.07842
6	1180377	cg05571619		0.045402	2.62778	4.29308	8.34638e-05	0.787026	1.07288
6	80816087	cg25637836	BCKDHB;BCKDHB;BCKDHB;BCKDHB	0.278909	-4.92206	4.29267	8.35782e-05	0.787026	1.07157
4	108641705	cg17686641	PAPSS1	0.0534506	-4.50863	4.29229	8.36804e-05	0.787026	1.0704
19	52430190	cg19410640	ZNF613;ZNF613	0.0657387	-4.5334	4.28723	8.50735e-05	0.787026	1.0546
15	42065401	cg02710860	MAPKBP1;MAPKBP1;MAPKBP1;MAPKBP1;MAPKBP1	-0.042898	0.534055	-4.2834	8.61435e-05	0.787026	1.04264
12	131462054	cg14009547	ADGRD1;ADGRD1	-0.0619456	5.92748	-4.28178	8.66011e-05	0.787026	1.03757
13	50706663	cg14857764	DLEU1	-0.062045	-2.37065	-4.27969	8.71929e-05	0.787026	1.03105
4	27086569	cg05613002		-0.754544	-6.95466	-4.27527	8.84587e-05	0.787026	1.01726
13	50068546	cg14944270	SETDB2;SETDB2;SETDB2;SETDB2-PHF11;SETDB2-PHF11;PHF11;PHF11	-0.0618188	2.51841	-4.26354	9.19046e-05	0.787026	0.980693
10	16479076	cg07570421	PTER;PTER;PTER;PTER;PTER	-0.0824762	-4.8603	-4.25707	9.38613e-05	0.787026	0.96054
3	102392711	cg05468245		-0.0521764	-3.22884	-4.25542	9.43671e-05	0.787026	0.9554
16	50717571	cg08328085		0.0405892	-1.837	4.24841	9.65422e-05	0.787026	0.933603
11	13030567	cg05817758	RASSF10	-0.0354325	-2.51954	-4.24118	9.88387e-05	0.787026	0.911121
11	65313317	cg13933491	LTBP3;LTBP3;LTBP3	-0.0391949	1.48531	-4.23752	0.000100021	0.787026	0.899745
8	9505300	cg10005358	TNKS	-0.0946917	3.71618	-4.23255	0.000101649	0.787026	0.884314
17	42432046	cg22078805	FAM171A2	-0.0858386	-1.03909	-4.22744	0.000103351	0.787026	0.868439
4	111557894	cg05522383	PITX2;PITX2;PITX2;PITX2;PITX2	-0.0475176	-2.93343	-4.22398	0.000104517	0.787026	0.857709
2	30967383	cg19304003	CAPN13	0.0419647	2.18328	4.21607	0.000107231	0.787026	0.833202
14	55878799	cg03522615	ATG14	0.0520219	-3.91374	4.21592	0.000107284	0.787026	0.832732
22	25564248	cg24671382	KIAA1671	0.0325067	3.1711	4.20996	0.00010938	0.787026	0.814243
10	115317814	cg13882334	HABP2;HABP2	-0.0621468	-0.00457795	-4.20408	0.000111481	0.787026	0.796054
1	54092152	cg19857925	GLIS1	0.0468998	1.97942	4.20306	0.000111852	0.787026	0.79288
20	33680758	cg08401000	TRPC4AP;TRPC4AP	-0.525651	-7.91093	-4.19846	0.000113529	0.787026	0.778661
20	55146316	cg08901965		0.0464358	3.07669	4.19749	0.000113886	0.787026	0.775664
7	123296098	cg22586324	LMOD2	0.0338423	2.97625	4.1925	0.000115739	0.787026	0.760239
22	25598690	cg09502435	CRYBB3	-0.0837484	4.60666	-4.18689	0.000117861	0.787026	0.742881
15	50979356	cg03965827	TRPM7;TRPM7	0.0495915	-3.85727	4.18219	0.000119665	0.787026	0.728367
10	102499150	cg12457238	PAX2	-0.0427866	-1.27469	-4.18175	0.000119836	0.787026	0.727006
10	30723347	cg01994328	MAP3K8;MAP3K8;MAP3K8	-0.61298	-8.16356	-4.17974	0.000120616	0.787026	0.72081
7	30931622	cg03392965	INMT-FAM188B;FAM188B	0.0293632	2.35989	4.17867	0.000121035	0.787026	0.717494
10	72763847	cg25301907		0.0258862	2.02857	4.17835	0.000121159	0.787026	0.716515
4	14921893	cg12427059	CPEB2-AS1	0.042797	3.13634	4.17791	0.000121332	0.787026	0.715159
7	73918855	cg15260763	GTF2IRD1;GTF2IRD1;GTF2IRD1	0.0391594	3.11085	4.1752	0.0001224	0.787026	0.706782
14	39901091	cg11221049	FBXO33	0.0849941	-4.76835	4.17129	0.000123955	0.787026	0.69473
19	4959621	cg00176635	UHRF1;UHRF1;UHRF1;UHRF1;UHRF1	-0.0238488	-0.423237	-4.16946	0.000124689	0.787026	0.689093
4	3251225	cg05733917	MSANTD1;MSANTD1	0.0361415	2.75774	4.16836	0.000125133	0.787026	0.685697
7	57454992	cg12552746		-0.0412498	3.3207	-4.1622	0.000127645	0.787026	0.666718
19	44455181	cg19792908	ZNF221;ZNF221;ZNF221	-0.114928	-3.39233	-4.16006	0.000128531	0.787026	0.660111
21	44013597	cg24128931		0.0483264	-3.88805	4.15132	0.000132204	0.787026	0.633212
11	1784980	cg04984200	CTSD	0.0452196	-4.33112	4.15097	0.000132354	0.787026	0.63213
13	60652499	cg00933306	DIAPH3;DIAPH3;DIAPH3;DIAPH3;DIAPH3	0.0384715	3.32917	4.14756	0.000133816	0.787026	0.621637
7	159022291	cg09561138		0.0474846	2.30246	4.1444	0.000135185	0.787026	0.611926
10	23658248	cg16636227		-0.0424316	-0.467561	-4.14334	0.00013565	0.787026	0.608642
11	3030254	cg04246364	CARS;CARS;CARS;CARS;CARS	0.032141	3.28366	4.14014	0.000137053	0.787026	0.598821
7	44250266	cg02597851	YKT6	0.0476026	3.25566	4.13885	0.000137623	0.787026	0.594863
11	129938383	cg09693101	APLP2;APLP2;APLP2;APLP2;APLP2;APLP2;APLP2;APLP2;APLP2;APLP2	-0.0296655	3.11505	-4.12882	0.00014214	0.787026	0.56404
5	25907524	cg04739648		0.0570674	1.88761	4.12836	0.000142349	0.787026	0.562639
3	13029200	cg27271732	IQSEC1;IQSEC1	-0.0686406	3.7054	-4.126	0.000143435	0.787026	0.555385
11	59295398	cg26521766		0.0609654	2.33603	4.12343	0.000144624	0.787026	0.547513
1	59553955	cg24039959		-0.0661198	3.50995	-4.12244	0.000145084	0.787026	0.544481
2	20675440	cg12023331		0.0360339	2.40673	4.11877	0.000146807	0.787026	0.533219
4	113904172	cg09401384	ANK2	0.0647415	2.99019	4.10724	0.000152347	0.787026	0.497883
2	11515031	cg27175112		0.0466216	3.19917	4.10618	0.000152867	0.787026	0.494632
1	118420562	cg12069446	GDAP2;GDAP2	0.0535932	3.1505	4.10589	0.00015301	0.787026	0.493742
6	31734580	cg25641533	SAPCD1-AS1;VWA7	-0.0621176	2.28162	-4.10508	0.000153404	0.787026	0.491288
2	26715609	cg01020080	OTOF;OTOF	0.0357676	2.4182	4.10393	0.000153972	0.787026	0.487763
1	112601875	cg18139246		0.0421696	2.09531	4.09583	0.000158028	0.787026	0.462965
2	26712138	cg04609430	OTOF;OTOF	0.0247726	2.69225	4.08954	0.000161244	0.787026	0.44375
12	104681078	cg08310728	TXNRD1;TXNRD1;TXNRD1;TXNRD1;TXNRD1;TXNRD1;TXNRD1	-0.0538732	-4.49886	-4.08185	0.000165266	0.787026	0.420261
12	50276984	cg07795005	FAIM2	-0.028557	0.216648	-4.08129	0.000165564	0.787026	0.418543
4	126237325	cg04459504	FAT4;FAT4;FAT4	0.0523136	-4.43053	4.08012	0.000166184	0.787026	0.41498
16	16044519	cg04981696	ABCC1	0.0518194	-3.68798	4.07983	0.000166337	0.787026	0.414106
6	16224932	cg27067179		-0.0390364	-3.16927	-4.07854	0.00016703	0.787026	0.410141
8	80565094	cg05821197	STMN2;STMN2	-0.0315192	-0.0795045	-4.07852	0.00016704	0.787026	0.410083
3	171074485	cg19944061	TNIK;TNIK;TNIK;TNIK;TNIK;TNIK;TNIK;TNIK;TNIK	-0.0598643	3.21475	-4.07799	0.000167323	0.787026	0.40847
19	49199029	cg20441902	FUT2;FUT2	-0.0567419	3.21595	-4.07633	0.000168213	0.787026	0.403412
17	42857157	cg11640208	ADAM11;ADAM11	-0.0507736	-2.74361	-4.07487	0.000169001	0.787026	0.39896
20	36540289	cg00158600	VSTM2L	-0.0941423	-0.419823	-4.07435	0.000169281	0.787026	0.39738
15	95023397	cg21202576	MCTP2;MCTP2	0.0924364	2.96463	4.07263	0.000174073	0.787026	0.389789
6	109704515	cg00414260	CD164;CD164;CD164;CD164;CD164	0.0576023	-4.42018	4.07055	0.000171351	0.787026	0.385795
14	38288391	cg23999654	TTC6	0.0784755	2.3109	4.07016	0.000171567	0.787026	0.384593
11	44210217	cg00558534	EXT2;EXT2;EXT2	0.0727778	3.42108	4.06409	0.000174928	0.787026	0.366102
17	46871708	cg25515941	TTLL6;TTLL6	-0.0447524	2.99578	-4.06366	0.00017517	0.787026	0.364789
16	11376309	cg05385299	PRM1	-0.0660655	3.33728	-4.0591	0.000177742	0.787026	0.350898
8	22013999	cg25552492	LGI3	-0.030945	-2.77912	-4.0574	0.000178711	0.787026	0.345715
16	79632625	cg06834240	MAF;MAF	-0.0569786	-3.18709	-4.05738	0.000178724	0.787026	0.345648
6	144471564	cg22664307	STX11	0.509038	-7.03267	4.05378	0.000180785	0.787026	0.334721
4	58030481	cg06193169	IGFBP7-AS1	0.0706958	-3.93334	4.0523	0.000181645	0.787026	0.330198
6	50692605	cg25049698	TFAP2D	-0.056292	-2.30983	-4.05049	0.000182695	0.787026	0.324709
6	3119541	cg21182407	BPHL;BPHL;BPHL;BPHL	-0.0278698	-2.00778	-4.04541	0.000185683	0.787026	0.309252
16	55769875	cg00062484	CES1P2	0.0757697	2.55503	4.04506	0.000185888	0.787026	0.308202
18	22412067	cg09464332		-0.0323644	-0.759015	-4.04484	0.000186021	0.787026	0.30752
4	109034624	cg07905908	LEF1;LEF1;LEF1;LEF1	-0.051051	-0.659167	-4.04394	0.000186559	0.787026	0.304771
2	217443122	cg10846321		0.0438298	3.10576	4.04349	0.000186824	0.787026	0.303419
1	110577829	cg07498874	STRIP1;STRIP1;STRIP1	0.14296	-6.26391	4.04278	0.000187248	0.787026	0.301256
13	22322116	cg19816059		-0.0865342	1.175	-4.04251	0.000187409	0.787026	0.300439
14	95830027	cg00775576		0.0359998	2.00441	4.04243	0.000187454	0.787026	0.300211
14	23821908	cg10669991	SLC22A17;SLC22A17;SLC22A17;SLC22A17	-0.727386	-8.07371	-4.0404	0.000188672	0.787026	0.294039
7	36445998	cg11691710	ANLN;ANLN;ANLN	0.0625278	3.28807	4.0366	0.000190976	0.787026	0.282482
11	109920791	cg17651855		-0.0418291	3.15327	-4.03319	0.000193062	0.787026	0.272135
19	51529846	cg26310000	KLK11;KLK11;KLK11;KLK11	-0.0518586	2.15216	-4.03274	0.000193336	0.787026	0.270782
12	92962845	cg15239248		-0.0514107	1.03592	-4.03102	0.000194401	0.787026	0.26555
20	45089118	cg01393672		-0.068933	2.91187	-4.02906	0.000195619	0.787026	0.259603
5	141245966	cg03417430	PCDH1;PCDH1;PCDH1;PCDH1	0.0416406	3.29646	4.02617	0.00019743	0.787026	0.250827
12	50015929	cg20119464	PRPF40B;PRPF40B	0.0436473	-3.29764	4.02541	0.000197906	0.787026	0.248533
2	172965081	cg02728483	DLX2	-0.0326727	-2.08615	-4.02253	0.000199732	0.787026	0.239792
10	95517529	cg07793207	LGI1;LGI1;LGI1;LGI1	-0.051955	-1.89195	-4.02244	0.000199784	0.787026	0.239543
4	41883107	cg20038996	LINC00682	-0.0389837	-2.84575	-4.02117	0.000200598	0.787026	0.235671
6	154803352	cg02599131	CNKSR3	0.0327948	2.72122	4.0208	0.000200834	0.787026	0.234552
1	158939868	cg07914469	PYHIN1;PYHIN1;PYHIN1;PYHIN1	0.0795925	2.29803	4.01998	0.000201355	0.787026	0.232085
17	61858036	cg15723716	DDX42;DDX42	-0.0564865	3.43604	-4.01518	0.000204458	0.787026	0.217526
16	58328209	cg03946012	PRSS54;PRSS54;PRSS54	-0.0406152	2.12267	-4.01509	0.000204514	0.787026	0.217263
1	7830855	cg12072178	VAMP3	0.3689	-4.21464	4.0182	0.000206897	0.787026	0.213385
8	140904342	cg17512678	TRAPPC9;TRAPPC9;TRAPPC9	0.030532	2.72725	4.01352	0.000205537	0.787026	0.212513
5	138731441	cg09469111	PROB1	0.0285157	2.39647	4.01343	0.000205599	0.787026	0.212227
5	170211126	cg10816243	GABRP;GABRP	0.0766292	5.09088	4.00872	0.000208699	0.787026	0.197979
2	144695257	cg09667303	LOC101928386	-1.15161	-11.0471	-4.00841	0.000208904	0.787026	0.197044
19	36400049	cg20267005	TYROBP;TYROBP;TYROBP;TYROBP;TYROBP	-0.0336683	0.192212	-4.00693	0.000209889	0.787026	0.19257
10	95431937	cg15582192	FRA10AC1;FRA10AC1;FRA10AC1;FRA10AC1;FRA10AC1;FRA10AC1	0.0812421	2.61385	3.98856	0.000232214	0.792899	0.189244
6	506301	cg22879994	EXOC2;EXOC2	0.0380912	3.04744	4.005	0.000211185	0.787026	0.18671
19	12992867	cg15503081	DNASE2	0.0448963	-2.68469	4.00485	0.000211283	0.787026	0.186267
11	2140096	cg11401278		-0.0717848	2.93413	-4.00427	0.00021167	0.787026	0.184527
17	18011191	cg26637098	DRG2;DRG2;MYO15A	0.0270457	2.70648	4.00277	0.000212684	0.787026	0.179976
1	43259294	cg09835829	TMEM269	-0.041838	3.44922	-3.99866	0.000215479	0.787026	0.167552
7	116663691	cg14145892	ST7;ST7	0.0461677	2.31964	3.99744	0.000216313	0.787026	0.163875
5	60240938	cg09858107	ERCC8;ERCC8;ERCC8;ERCC8;NDUFAF2	0.0513461	-3.85843	3.99661	0.000216883	0.787026	0.161372
9	119976922	cg07171518	ASTN2	0.0387405	3.41249	3.99497	0.000218016	0.787026	0.156411
3	179370122	cg25158396	USP13	0.0548333	-3.72332	3.99497	0.000218017	0.787026	0.156409
14	105390602	cg06752633	PLD4;PLD4	0.0283087	2.64138	3.99442	0.000218402	0.787026	0.15473
21	34185960	cg03803086	C21orf62;C21orf62;C21orf62	-0.0504424	-1.66142	-3.99292	0.000219443	0.787026	0.150203
3	179169571	cg01969910	GNB4	0.971297	-9.08843	3.99203	0.000220065	0.787026	0.147513
12	53591398	cg08699196	ITGB7;ITGB7	-0.0343857	0.473654	-3.99172	0.00022028	0.787026	0.146583
4	87278973	cg11255674	MAPK10;MAPK10;MAPK10;MAPK10;MAPK10	-0.0434233	-2.13946	-3.99156	0.000220388	0.787026	0.146114
8	38160704	cg24463664	NSD3	0.0471052	2.35018	3.98995	0.000221518	0.787026	0.141251
20	56963347	cg13280779	VAPB;VAPB;VAPB	-0.0907559	2.76317	-3.98849	0.00022727	0.787026	0.135913
4	108746407	cg02823293	SGMS2	0.036346	-3.5863	3.98805	0.000222855	0.787026	0.135521
20	13226121	cg18950540	ISM1	0.0381779	1.82739	3.98676	0.000223768	0.787026	0.131633
8	128112903	cg09324574		-0.0420291	2.00615	-3.98361	0.000226015	0.787026	0.122127
14	104376199	cg21567958		-0.0364879	2.26851	-3.9836	0.000226022	0.787026	0.122097
7	152228527	cg11154600		0.0364433	3.01695	3.98265	0.000226709	0.787026	0.119212
5	611819	cg12807553	LOC100996325;CEP72	-0.0458441	-1.93898	-3.98236	0.000226916	0.787026	0.118342
7	32996881	cg08557517	FKBP9;FKBP9	0.0524205	-4.28362	3.98155	0.000227496	0.787026	0.115915
1	115822971	cg13174306		0.0464456	2.49806	3.98139	0.000227616	0.787026	0.115411
9	139398998	cg13669985	NOTCH1	0.0466647	3.60906	3.98078	0.000228057	0.787026	0.113572
12	49728150	cg03318924	C1QL4	-0.0492585	0.601438	-3.9765	0.000231169	0.792899	0.100679
9	37594138	cg25482382		-0.040964	0.0378809	-3.97378	0.000233171	0.792899	0.0924772
8	124552839	cg06050341	FBXO32;FBXO32	-0.0436342	-2.69294	-3.96929	0.000236509	0.794541	0.0789563
5	72918843	cg20778101		-0.0464078	2.8935	-3.96914	0.000236619	0.794541	0.0785164
17	8013680	cg09481234	ALOXE3;ALOXE3	0.0433247	-3.39271	3.96644	0.000238654	0.794541	0.0703696
3	135864939	cg00369142	PPP2R3A;PPP2R3A;PPP2R3A	-0.0642911	2.60586	-3.96591	0.000239055	0.794541	0.068774
17	1532220	cg12683602	SLC43A2;SLC43A2;SLC43A2;SLC43A2	-0.12327	-6.54775	-3.9641	0.000240424	0.794541	0.0633426
20	58712100	cg18988219	MIR646HG	-0.0528371	2.57026	-3.96068	0.00024304	0.794541	0.0530538
17	73919700	cg13007124	FBF1	0.0310787	3.03189	3.95918	0.000244196	0.794541	0.04854
6	168480013	cg00350478	FRMD1;FRMD1	0.0268849	1.71803	3.95912	0.000244243	0.794541	0.0483585
1	151554824	cg20383521	TUFT1;TUFT1;TUFT1	0.060801	3.76754	3.95873	0.000244546	0.794541	0.0471806
3	52322044	cg27395450	GLYCTK;GLYCTK;GLYCTK;GLYCTK;GLYCTK;GLYCTK	0.0660397	-4.46495	3.95457	0.00024778	0.794541	0.0346875
19	39360330	cg09474229	RINL;RINL	-0.0721877	-3.67912	-3.95321	0.000248853	0.794541	0.0305801
5	12794310	cg08908643	LINC01194	0.0247481	2.22792	3.94953	0.000251758	0.794541	0.0195449
8	689326	cg05022059	ERICH1-AS1;DLGAP2;LOC401442	-0.0579911	-0.617291	-3.94953	0.000251759	0.794541	0.0195415
5	139504842	cg07801832	IGIP	-0.0845059	2.86133	-3.94827	0.000257964	0.794541	0.0154654
7	26489001	cg17895941		0.0371464	2.85977	3.9481	0.000252901	0.794541	0.015241
15	61619490	cg03652686		0.0285558	1.83525	3.9461	0.000254503	0.794541	0.00923865
11	66643314	cg27163630	PC;PC;PC	0.0346347	3.43372	3.9452	0.000255232	0.794541	0.00651718
10	11856193	cg03761958		-0.0566411	1.11228	-3.94453	0.000255766	0.794541	0.0045326
10	74029447	cg15563766		0.0732886	3.28406	3.94423	0.000256013	0.794541	0.003613
3	12782729	cg02173918	TMEM40;TMEM40;TMEM40;TMEM40	0.0227404	1.62851	3.94357	0.000256546	0.794541	0.00163605
8	128962092	cg04263511	PVT1;TMEM75	0.0289213	2.59234	3.94112	0.000258535	0.794541	-0.0057054
11	665473	cg07804714	DEAF1;DEAF1	-0.0765329	3.30554	-3.93992	0.000259518	0.794541	-0.00931247
17	7244416	cg00122566	ACAP1	0.0406599	3.05485	3.93949	0.000259869	0.794541	-0.0105935
6	37776074	cg20351770		-0.0357226	2.84499	-3.93742	0.000261571	0.795828	-0.0167983
17	79051893	cg13739640	BAIAP2;BAIAP2;BAIAP2;BAIAP2	0.053146	2.71977	3.93517	0.000263441	0.795828	-0.0235687
16	67421399	cg08716950		0.0270243	1.67357	3.934	0.000264413	0.795828	-0.0270696
8	10367856	cg01904913		0.0419658	2.40497	3.93231	0.000265825	0.795828	-0.032129
16	2353938	cg15700488	ABCA3	0.0269765	2.63538	3.9321	0.000265998	0.795828	-0.0327472
21	22011447	cg00832327		-0.0466958	2.25646	-3.92908	0.000268549	0.798219	-0.0418167
4	86469474	cg09087300	ARHGAP24	0.0596246	2.09162	3.92844	0.000269087	0.798219	-0.0437192
19	57630594	cg09240436	USP29	-0.124383	3.49982	-3.92616	0.000271032	0.798451	-0.0505626
3	170529777	cg14760020		-0.0557941	2.39293	-3.92419	0.00027272	0.798451	-0.0564612
10	115279221	cg03485730		0.0344117	2.72741	3.92396	0.000272915	0.798451	-0.0571424
15	79201967	cg14716251		-0.0410889	1.03214	-3.9218	0.00027478	0.798451	-0.063611
19	3093904	cg13960192	GNA11	-0.0299632	-1.38087	-3.92113	0.000275357	0.798451	-0.0656038
19	56624891	cg19025470	ZNF787	-0.0505251	-1.23588	-3.91747	0.000278549	0.798451	-0.076554
18	70208357	cg24956253	CBLN2	-0.0622995	1.64296	-3.91231	0.000283109	0.798451	-0.0919778
8	57471291	cg09045944	LINC00968	-0.0747358	-3.59725	-3.91063	0.000284617	0.798451	-0.0970237
1	180851327	cg07125486	XPR1;XPR1;XPR1	-0.0323916	-1.60013	-3.91056	0.000284676	0.798451	-0.097222
2	200321161	cg01893414	SATB2;SATB2;SATB2;SATB2	-0.0338131	-3.21414	-3.90805	0.000286937	0.798451	-0.104733
16	49526774	cg04461481	ZNF423;ZNF423;ZNF423	0.0279923	1.57001	3.90777	0.000287184	0.798451	-0.105552
3	42950090	cg12019893	ZNF662;ZNF662	0.0332129	2.08395	3.90718	0.000287722	0.798451	-0.10733
11	64052200	cg04056144	BAD;BAD;GPR137;GPR137;GPR137;GPR137;GPR137	-0.485053	-8.11594	-3.90446	0.000290189	0.798451	-0.115437
12	110198154	cg07382437	FAM222A;FAM222A-AS1;FAM222A-AS1	0.028843	2.32114	3.90211	0.000292343	0.798451	-0.12246
11	64668475	cg09355652	ATG2A	-0.0373828	3.95476	-3.90116	0.000293212	0.798451	-0.125279
1	92495720	cg13984181	EPHX4	-0.0470285	-3.89942	-3.90098	0.000293382	0.798451	-0.125829
3	32020168	cg17719211	OSBPL10;OSBPL10	-0.0587098	2.9786	-3.90083	0.000293517	0.798451	-0.126267
19	50120000	cg09332650	PRR12	0.0305554	3.00637	3.90054	0.00029379	0.798451	-0.127149
10	63659671	cg22275570	ARID5B	0.0634366	-3.61439	3.89991	0.000294372	0.798451	-0.129028
20	60645231	cg24732571		0.0273011	3.03446	3.89692	0.000297151	0.798451	-0.137949
11	66205894	cg10331048	MRPL11;MRPL11;MRPL11;MRPL11;MRPL11	0.0663254	-4.50624	3.89646	0.000297576	0.798451	-0.139306
1	179699188	cg19384566	FAM163A;FAM163A;FAM163A;FAM163A;FAM163A;FAM163A;FAM163A	0.0392249	2.60636	3.89554	0.000298443	0.798451	-0.142068
11	111469057	cg08305652		-0.065105	2.59406	-3.89478	0.000299151	0.798451	-0.144319
19	51843601	cg03352428	VSIG10L	-0.0291855	-3.49982	-3.89218	0.000301609	0.798451	-0.152088
11	14994397	cg07238401	CALCA;CALCA;CALCA;CALCA	-0.0316178	0.0053539	-3.89151	0.000302242	0.798451	-0.154077
1	42501737	cg13547925	HIVEP3	0.361571	-7.96906	3.89075	0.000302965	0.798451	-0.156345
12	105155098	cg11855179	CHST11;CHST11	-0.0288893	2.13954	-3.89048	0.000303224	0.798451	-0.157156
3	11941561	cg11707181		-0.0375247	2.69375	-3.89044	0.000303262	0.798451	-0.157276
8	128911766	cg25922329	PVT1	0.0188591	1.22275	3.88926	0.000304388	0.798451	-0.160793
19	57849612	cg03787200		0.0536345	2.67573	3.88534	0.000308147	0.798451	-0.172447
5	35231272	cg17397493	PRLR	0.037958	2.55524	3.88487	0.000308603	0.798451	-0.173849
17	77402860	cg19422197	RBFOX3	-0.0602126	1.24985	-3.88133	0.000312049	0.798451	-0.184389
14	90042373	cg03114355	FOXN3;FOXN3-AS2	-0.0445958	3.01807	-3.88078	0.000312587	0.798451	-0.186024
4	124758211	cg21368898	LINC01091;LINC01091	-0.0547038	2.50502	-3.88022	0.000313139	0.798451	-0.187699
9	126793251	cg13342881	LHX2	-0.0555637	2.19982	-3.87985	0.000313505	0.798451	-0.188808
2	236577585	cg01930459	AGAP1;AGAP1;AGAP1	-0.0601513	2.87786	-3.87921	0.000314131	0.798451	-0.190702
1	150552404	cg25183744	MCL1;MCL1;MCL1	0.0373752	-3.78661	3.87798	0.000315345	0.798451	-0.194363
6	22567578	cg26817416		0.0529973	0.948663	3.87594	0.000317368	0.798451	-0.200432
11	1536428	cg16823277		0.0417523	2.07363	3.87465	0.00031866	0.798451	-0.204287
10	43585188	cg13788829	RET;RET	0.0244577	2.2148	3.87375	0.000319553	0.798451	-0.206944
3	72897792	cg23870282	SHQ1	0.0532518	-4.65772	3.8737	0.000319604	0.798451	-0.207094
20	60074300	cg08903736	CDH4;CDH4	0.0351778	2.81325	3.87106	0.000322259	0.798451	-0.214944
1	17564995	cg10778072	PADI1	0.0271472	1.70925	3.86935	0.000323993	0.798451	-0.220036
7	2581399	cg08039707	BRAT1	0.0383907	3.27802	3.86834	0.000325017	0.798451	-0.223031
13	113001348	cg19170807		-0.0584993	-1.82051	-3.86559	0.00032783	0.798451	-0.231208
2	131116277	cg12242994	PTPN18;PTPN18	-0.0352023	3.1279	-3.86387	0.000329595	0.798451	-0.236302
18	11850907	cg19803976	GNAL;GNAL;GNAL;CHMP1B	-0.113844	-3.77604	-3.8611	0.000338834	0.798451	-0.255559
7	115670804	cg04663487	TFEC;TFEC	0.0630202	-3.20849	3.85632	0.000337476	0.798451	-0.258718
12	51782159	cg24537836	GALNT6	-0.0388205	-1.43609	-3.85621	0.000337598	0.798451	-0.259062
1	40627537	cg06441968	RLF	0.0393524	-3.58021	3.85543	0.000338417	0.798451	-0.261359
10	101287231	cg10913581	LINC01475	-0.0305426	-0.654661	-3.85501	0.000338859	0.798451	-0.262598
1	214152979	cg25196158	PROX1-AS1	0.0697871	-2.14656	3.85268	0.000341335	0.798451	-0.269504
1	16718129	cg06844181	SZRD1;SZRD1;SZRD1;SZRD1;SZRD1;SZRD1	0.0691635	-3.22691	3.84853	0.000345798	0.798451	-0.281824
17	48538929	cg05992990	ACSF2;ACSF2;ACSF2;ACSF2;ACSF2;ACSF2	0.039851	2.55149	3.84809	0.000346271	0.798451	-0.28312
13	77526751	cg04100049	ACOD1	0.0605167	3.08891	3.84775	0.000346638	0.798451	-0.284125
22	36081701	cg11480108		0.0426695	3.48037	3.84714	0.000347306	0.798451	-0.285951
10	22605982	cg09867667	COMMD3;COMMD3-BMI1	0.0685014	-2.75247	3.84593	0.00034862	0.798451	-0.28953
4	124234087	cg14020595	SPATA5;SPATA5	-0.0571499	2.71769	-3.84398	0.000350742	0.798451	-0.295286
13	95248247	cg08186166	TGDS;TGDS;TGDS;TGDS	0.0332227	-3.96919	3.84229	0.000352606	0.798451	-0.300312
1	882546	cg06511482	NOC2L	0.0349243	2.59554	3.84218	0.000352729	0.798451	-0.300644
2	61916869	cg22154735		0.06138	-2.30879	3.84183	0.000353111	0.798451	-0.301669
15	86522416	cg13531288		0.0573154	3.58595	3.84112	0.000353893	0.798451	-0.303767
16	1470887	cg10450921	C16orf91	-0.684944	-8.89177	-3.83931	0.000355899	0.798451	-0.309125
12	66122804	cg10356187		-0.0298586	-2.759	-3.83811	0.000357239	0.798451	-0.312689
13	106263004	cg01188497		0.0425252	2.65524	3.83808	0.000357267	0.798451	-0.312765
21	46294058	cg25732426	PTTG1IP;PTTG1IP;PTTG1IP	0.3949	-6.9637	3.83802	0.00035733	0.798451	-0.312931
1	82023422	cg05512169	LOC101927434	-0.040401	2.39748	-3.83796	0.000357406	0.798451	-0.313133
8	46941005	cg19412757		0.0398446	3.22442	3.83758	0.000357826	0.798451	-0.314246
19	50321326	cg08133350	MED25	0.643492	-8.40713	3.83729	0.000358147	0.798451	-0.315098
6	30707994	cg18695800	FLOT1;FLOT1	-0.036904	3.44122	-3.83652	0.00035901	0.798451	-0.317379
12	133307618	cg00578414	ANKLE2	0.0322559	3.31526	3.83558	0.000360064	0.798451	-0.320158
8	37518595	cg01179138		0.0587407	3.46313	3.83534	0.000360337	0.798451	-0.320876
6	167369491	cg04269497	RNASET2	0.700256	-8.61936	3.83451	0.000361275	0.798451	-0.32334
10	31102590	cg12496910		0.0446496	3.44982	3.83317	0.000362788	0.798451	-0.327303
10	123255910	cg16244069	FGFR2;FGFR2;FGFR2;FGFR2;FGFR2;FGFR2;FGFR2;FGFR2;FGFR2;FGFR2;FGFR2;FGFR2;FGFR2	-0.0703918	3.92329	-3.83205	0.000364057	0.798451	-0.330613
14	34420643	cg17158205	EGLN3;EGLN3	0.102967	-4.66194	3.8311	0.000365138	0.798451	-0.333425
16	58519878	cg01781179	NDRG4;NDRG4;NDRG4	-0.0449465	1.10053	-3.83022	0.000366139	0.798451	-0.336019
2	217524225	cg23151191	IGFBP2;IGFBP2;IGFBP2;IGFBP2	-0.0515941	3.49044	-3.83016	0.000366209	0.798451	-0.336201
7	151876464	cg10897045	KMT2C	-0.0831104	3.11159	-3.83016	0.00036621	0.798451	-0.336205
2	217524289	cg18927314	IGFBP2;IGFBP2;IGFBP2;IGFBP2	-0.0252517	2.5523	-3.83012	0.000366252	0.798451	-0.336313
1	153735298	cg18824434	INTS3;INTS3	0.0218872	2.20428	3.82998	0.000366406	0.798451	-0.33671
1	15194660	cg21102678	KAZN;KAZN	0.0577477	3.32831	3.8293	0.000367191	0.798451	-0.338738
4	139697169	cg20075309		-0.0774877	-3.78654	-3.82901	0.000367522	0.798451	-0.339593
13	51915101	cg25189873	SERPINE3	0.0239518	2.02063	3.8282	0.000368454	0.798451	-0.341994
4	41072974	cg02650667	APBB2;APBB2;APBB2;APBB2;APBB2	0.0620426	2.93057	3.8263	0.000370644	0.798451	-0.347612
6	31542740	cg24452282	TNF	0.0284637	1.76162	3.82537	0.000371713	0.798451	-0.350341
3	192089382	cg01735071	FGF12;FGF12	0.0612121	1.55972	3.82517	0.000371944	0.798451	-0.350929
17	79918083	cg12132563	NOTUM	-0.0846628	-4.16655	-3.82487	0.00037229	0.798451	-0.351813
4	124707571	cg24727114	LINC01091;LINC01091	0.0496131	1.99254	3.82073	0.000384112	0.798451	-0.362328
14	31359354	cg20912041	COCH;COCH;COCH;LOC100506071	-0.0623357	2.75923	-3.82094	0.000376886	0.798451	-0.36344
8	135578815	cg00923304	ZFAT;ZFAT;ZFAT;ZFAT;ZFAT;ZFAT;ZFAT	-0.0544671	3.26597	-3.81967	0.00037838	0.798451	-0.36719
20	52509854	cg01661564		0.307179	-3.96768	3.81924	0.000378888	0.798451	-0.368462
2	220315342	cg10390177	SPEG	-0.0472638	2.96064	-3.81661	0.000382004	0.798451	-0.376223
3	156241703	cg23723013	KCNAB1;KCNAB1;KCNAB1;KCNAB1;KCNAB1	0.0583318	3.42766	3.81521	0.000383672	0.798451	-0.380353
9	12680457	cg22392181		-0.0684003	1.8272	-3.81485	0.000384092	0.798451	-0.381389
6	159360984	cg21497977		-0.0744416	-0.651274	-3.81371	0.000385461	0.798451	-0.384761
16	70284893	cg11996632	EXOSC6	-0.036657	-4.75432	-3.81259	0.000386806	0.798451	-0.388062
5	143300259	cg21764743		0.0620452	2.89616	3.80878	0.000391419	0.798451	-0.399294
5	90577607	cg08078431		-0.045435	1.61542	-3.80804	0.000392319	0.798451	-0.401469
22	21985756	cg09843007	YDJC;CCDC116;CCDC116	0.0391566	3.04467	3.80777	0.000392656	0.798451	-0.402284
19	6719980	cg04089739	C3	0.0249607	2.08926	3.80773	0.000392699	0.798451	-0.402388
22	37458698	cg17088007	KCTD17;KCTD17;KCTD17;KCTD17	-0.0394671	1.61302	-3.80711	0.000393463	0.798451	-0.404229
14	73493421	cg16320779	ZFYVE1;ZFYVE1	0.909487	-7.74492	3.80492	0.000396142	0.798451	-0.410659
3	49144052	cg19498090	QARS;QARS;QARS	-0.0434949	3.5986	-3.80138	0.000400537	0.798451	-0.421111
10	102996310	cg06520675	LBX1-AS1	-0.0416712	-2.71852	-3.80101	0.000400996	0.798451	-0.422196
12	117889323	cg05357179		-0.0567276	2.4315	-3.79866	0.000403933	0.798451	-0.429108
14	36992787	cg09328362		-0.0493911	0.721032	-3.79818	0.000404529	0.798451	-0.430504
22	21921833	cg25421647	UBE2L3;UBE2L3;UBE2L3;UBE2L3;UBE2L3	-0.0422071	-2.48492	-3.79212	0.000412226	0.798451	-0.448356
6	31634065	cg08385906	GPANK1;GPANK1;GPANK1;GPANK1;GPANK1;CSNK2B;CSNK2B	-0.0540104	-3.72527	-3.79046	0.000414355	0.798451	-0.453233
12	132293329	cg00078996		0.0902857	1.34856	3.79018	0.000414709	0.798451	-0.454043
10	7683985	cg25577456	ITIH5;ITIH5	0.0607665	3.07529	3.78918	0.000416005	0.798451	-0.456997
19	36246906	cg00286125	HSPB6	-0.0442779	-1.41235	-3.78757	0.000418079	0.798451	-0.461708
8	99934823	cg26143609	STK3	-0.0692272	2.26892	-3.78741	0.000418293	0.798451	-0.462192
2	232321341	cg00010789	NCL;SNORA75;SNORD20	0.0457284	2.45541	3.78667	0.000419256	0.798451	-0.464371
13	113500327	cg17089825	ATP11A;ATP11A	-0.0417671	3.49613	-3.7854	0.000420904	0.798451	-0.468085
7	142985437	cg01171849	CASP2;CASP2;CASP2	0.790518	-9.14083	3.78515	0.000421239	0.798451	-0.468839
14	69660603	cg26280976	EXD2;EXD2;EXD2;EXD2;EXD2;EXD2;EXD2	-0.041715	3.27787	-3.78473	0.000421789	0.798451	-0.470072
14	100613226	cg01768697	DEGS2	-0.0218148	1.74049	-3.78361	0.000423248	0.798451	-0.473343
6	127840122	cg21324827	SOGA3	-0.0353295	-2.65892	-3.78356	0.000423318	0.798451	-0.473499
20	7288132	cg12067157	LINC01751	-0.0418636	3.41201	-3.78247	0.000424749	0.798451	-0.476695
21	44299702	cg05094271	WDR4;WDR4;WDR4;WDR4;WDR4;WDR4;WDR4	0.657741	-7.93065	3.7821	0.000425241	0.798451	-0.477792
5	132689717	cg07727813	FSTL4	0.0329422	3.17145	3.77995	0.000428087	0.798451	-0.484107
1	101702385	cg19529579	LOC101928370;S1PR1;S1PR1	0.37116	-4.90533	3.77976	0.000428334	0.798451	-0.484652
11	118272104	cg23740844	LOC100131626;LOC100131626;ATP5L;ATP5L	0.0689739	-4.65206	3.77968	0.000428436	0.798451	-0.484878
1	201982957	cg08441133	ELF3;ELF3	0.0260026	2.27534	3.77873	0.000429711	0.798451	-0.487692
10	115782893	cg12223358		0.0834292	3.59836	3.77797	0.000430718	0.798451	-0.489907
1	226169195	cg11366669		-0.0645987	2.75002	-3.77722	0.000431725	0.798451	-0.492117
5	43515152	cg26088104	C5orf34	0.0697131	-4.38477	3.77644	0.00043277	0.798451	-0.494407
12	15942164	cg05222840	EPS8	0.0947613	-5.4356	3.77393	0.00043615	0.798451	-0.501772
1	45987130	cg17149431	PRDX1;PRDX1;PRDX1;PRDX1	0.0697583	-5.10716	3.77353	0.000436687	0.798451	-0.502936
10	114122183	cg27049015		-0.0433985	1.96819	-3.77294	0.000437478	0.798451	-0.504649
1	180915357	cg16125894		-0.0461539	2.21172	-3.77102	0.000440095	0.798451	-0.510295
17	1532217	cg11896345	SLC43A2;SLC43A2;SLC43A2;SLC43A2	-0.0359004	-3.55192	-3.76959	0.000442045	0.798451	-0.51448
1	216694888	cg14484179	ESRRG;ESRRG;ESRRG;ESRRG;ESRRG;ESRRG;ESRRG;ESRRG;ESRRG;ESRRG;ESRRG;ESRRG;ESRRG;ESRRG;ESRRG;ESRRG	-0.0316135	2.30397	-3.7678	0.000444502	0.798451	-0.519726
11	67203045	cg14868465	PTPRCAP	-0.055373	-0.635071	-3.76762	0.00044475	0.798451	-0.520254
19	36132426	cg26340389	ETV2;ETV2;ETV2	-0.0448022	-1.38411	-3.76627	0.000446615	0.798451	-0.524214
12	124896079	cg23880533	NCOR2;NCOR2;NCOR2	0.0326457	3.42838	3.7661	0.000446849	0.798451	-0.524711
1	47009707	cg06660332	MKNK1-AS1	-0.0607161	-2.18813	-3.76548	0.000447711	0.798451	-0.526535
12	68321605	cg03898002	LINC01479	0.0576882	3.02018	3.76535	0.00044789	0.798451	-0.526913
1	36103190	cg09863786	PSMB2;PSMB2	-0.213308	-3.43879	-3.76744	0.00045288	0.798451	-0.530973
1	43814358	cg18856478	MPL	-0.080603	4.59332	-3.76329	0.000450751	0.798451	-0.532939
4	4577434	cg02757456	STX18-AS1	-0.0575302	-1.39988	-3.76214	0.000452354	0.798451	-0.536299
13	32605406	cg22219254	FRY-AS1;FRY	0.0793439	-5.93358	3.76116	0.000453734	0.798451	-0.539181
6	159050738	cg10747656	TMEM181	0.035417	3.33511	3.76047	0.000454702	0.798451	-0.541198
5	153923134	cg10905418		-0.0513036	-3.98298	-3.76018	0.000455108	0.798451	-0.542041
7	27184438	cg17432857	HOXA-AS3;HOXA5	-0.0642744	1.47102	-3.76014	0.000455168	0.798451	-0.542167
19	48754268	cg15951977	CARD8;CARD8;CARD8;CARD8;CARD8;CARD8;CARD8	-0.0387571	0.7591	-3.75926	0.000456407	0.798451	-0.544739
7	53880674	cg27589932	LINC01446	-0.0749214	3.16017	-3.75925	0.000456415	0.798451	-0.544756
2	241076058	cg25823214	COPS9;COPS9	0.266701	-7.083	3.75816	0.000457966	0.798451	-0.547966
12	111214792	cg03272633		0.0276024	2.96508	3.75633	0.000460555	0.798451	-0.5533
6	31599532	cg11154666	PRRC2A;PRRC2A	-0.0832351	5.10389	-3.75625	0.000460676	0.798451	-0.553548
18	76126700	cg21804574		0.0708656	2.88125	3.75574	0.000461402	0.798451	-0.555038
16	57333722	cg16742028		-0.0456815	-4.08599	-3.75467	0.000462935	0.798451	-0.558177
17	80759522	cg21467930	TBCD	-0.0657602	3.06649	-3.75402	0.000463857	0.798451	-0.560059
7	39696203	cg18797449	RALA	-0.0535788	1.13257	-3.74939	0.00047055	0.798451	-0.573613
4	56596209	cg16173222		0.0387978	2.88696	3.74894	0.000471199	0.798451	-0.574916
3	128152179	cg21283081		-0.0217648	-1.68836	-3.7478	0.000472858	0.798451	-0.57824
17	36583975	cg03100191	ARHGAP23	-0.0396254	0.130818	-3.74752	0.000473275	0.798451	-0.579076
9	119041784	cg14513210	PAPPA	-0.0380143	-1.07802	-3.74672	0.000474442	0.798451	-0.581405
15	67293688	cg10393313	LOC102723493	-0.0666538	2.57805	-3.74626	0.00047512	0.798451	-0.582755
17	6982120	cg19840965	CLEC10A;CLEC10A;CLEC10A	0.0319503	2.91198	3.74478	0.000477292	0.798451	-0.58707
11	2398138	cg13894192	CD81-AS1;CD81;CD81	-0.0598244	0.299512	-3.74461	0.00047754	0.798451	-0.587562
4	6021538	cg14480507		-0.0319887	-1.33092	-3.74441	0.000477839	0.798451	-0.588154
14	105953457	cg19728741	CRIP1	-0.0454454	-3.48462	-3.74397	0.000478484	0.798451	-0.58943
12	50344626	cg07047653	AQP2	0.0258707	2.7288	3.74111	0.000482729	0.798451	-0.597784
1	18896527	cg19198918		0.0541523	2.44455	3.74064	0.000483427	0.798451	-0.599151
19	10946663	cg08100233	TMED1;TMED1	0.255379	-6.01628	3.74005	0.00048431	0.798451	-0.600876
16	2282618	cg03929747	E4F1;E4F1;E4F1	-0.0290258	3.57092	-3.73923	0.000485546	0.798451	-0.603286
17	66158935	cg21884688		0.0386549	2.65024	3.73899	0.000485894	0.798451	-0.603965
19	45260501	cg23696248	BCL3;MIR8085	-0.0622443	5.93349	-3.73881	0.000486168	0.798451	-0.604498
22	23766308	cg11199167		0.0437236	2.62796	3.73633	0.000489902	0.798451	-0.611734
12	112280204	cg01356463	MAPKAPK5-AS1;MAPKAPK5;MAPKAPK5	0.090866	-5.03299	3.73554	0.000491097	0.798451	-0.614037
2	44509492	cg09959718	SLC3A1	0.0267332	2.80532	3.73253	0.000495683	0.798451	-0.622827
5	167774352	cg07709903	WWC1;WWC1;WWC1	0.0264111	2.29441	3.73236	0.000495942	0.798451	-0.623321
10	29827742	cg11614474	SVIL;SVIL;SVIL;SVIL	-0.0578471	3.37162	-3.73225	0.000496107	0.798451	-0.623636
14	74761114	cg05289668	ABCD4;ABCD4	-0.029641	0.734272	-3.73134	0.000497503	0.798451	-0.626293
17	42042199	cg06183689	PYY	-0.0651245	3.74031	-3.73107	0.000497917	0.798451	-0.627079
14	35342618	cg01831476	BAZ1A;BAZ1A	-0.0627056	-4.67263	-3.72937	0.000500523	0.798451	-0.632015
8	125855152	cg07471614		-0.0390475	2.48024	-3.72928	0.000500671	0.798451	-0.632295
17	42432165	cg19935040	FAM171A2	-0.053036	-0.00844589	-3.72925	0.000500711	0.798451	-0.63237
9	132248904	cg13855998		0.0282537	2.69911	3.72812	0.000502466	0.798451	-0.635678
2	177025859	cg23676302		-0.0500158	-1.56674	-3.72708	0.000504079	0.798451	-0.638709
14	54996618	cg09195005	CGRRF1	-0.0509934	0.806852	-3.72698	0.00050422	0.798451	-0.638974
6	109282456	cg26558689	ARMC2;ARMC2	0.064192	3.23035	3.72534	0.000506775	0.798451	-0.643751
17	9143096	cg06818052	NTN1	-0.0313908	-2.49943	-3.72522	0.000506967	0.798451	-0.64411
22	36541638	cg24731548	APOL3;APOL3;APOL3;APOL3;APOL3;APOL3	-0.0696866	1.84369	-3.72333	0.000509926	0.798451	-0.649612
20	61153635	cg11701615	MIR1-1HG;MIR1-1HG	0.0315161	1.14659	3.72217	0.000511749	0.798451	-0.652986
5	34687533	cg14297504	RAI14;RAI14;RAI14;RAI14;RAI14;RAI14	0.0667975	2.2405	3.72168	0.000512528	0.798451	-0.654423
5	134672708	cg05918121	C5orf66;H2AFY;H2AFY;H2AFY;H2AFY	-0.0287122	2.37092	-3.72065	0.000514149	0.798451	-0.657409
10	57394513	cg10271112		0.0564375	2.03788	3.72047	0.000514432	0.798451	-0.657929
15	78145660	cg13498953		0.0302821	2.23334	3.72027	0.00051476	0.798451	-0.65853
22	43485393	cg15811549	TTLL1;TTLL1	0.126087	-7.23705	3.7192	0.00051646	0.798451	-0.661647
1	204434059	cg05098050	PIK3C2B	0.0342206	2.05987	3.71835	0.000517799	0.798451	-0.664094
1	116380417	cg21863110	NHLH2;NHLH2	-0.0516351	-0.386443	-3.71798	0.000518388	0.798451	-0.66517
20	4026761	cg23798306		0.0327253	3.33513	3.71688	0.000520149	0.798451	-0.668376
16	2975552	cg01215511	FLYWCH1;FLYWCH1;FLYWCH1	-0.0578466	1.6857	-3.7155	0.000522362	0.798451	-0.672388
18	73986591	cg18361401		0.0221358	3.19089	3.71413	0.000524581	0.798451	-0.676394
5	156586209	cg17247665		0.0389831	2.20693	3.71383	0.00052506	0.798451	-0.677257
17	46696752	cg25526913		-0.0421958	-3.65545	-3.71153	0.000528793	0.798451	-0.683952
8	689968	cg00259549	ERICH1-AS1;DLGAP2;LOC401442	-0.0671008	2.46201	-3.71042	0.000530597	0.798451	-0.687171
1	26361475	cg19938567	EXTL1	-0.056994	-2.76594	-3.71038	0.000530651	0.798451	-0.687267
11	57428389	cg09089696	CLP1;CLP1	0.0717294	3.22687	3.70943	0.000532209	0.798451	-0.690038
3	42450493	cg03477860	LYZL4;LYZL4	-0.084661	1.29339	-3.70775	0.00054398	0.798451	-0.691564
17	80084751	cg21577598	CCDC57	0.0316404	1.04484	3.70688	0.0005364	0.798451	-0.697451
1	7845798	cg08134286	PER3;PER3;PER3;PER3;PER3	-0.0701644	3.26984	-3.70676	0.0005366	0.798451	-0.697803
1	6988185	cg24117315	CAMTA1	0.0353984	2.40433	3.70548	0.000538717	0.798451	-0.701523
3	42586548	cg19762719		0.0283624	3.06497	3.70537	0.000538885	0.798451	-0.701818
16	49862211	cg05319033	ZNF423	0.0354479	2.55421	3.70352	0.000541964	0.798451	-0.707202
2	6635687	cg00704227		0.0376991	3.03681	3.70328	0.000542371	0.798451	-0.707911
8	145734262	cg20718134	MFSD3;MFSD3	0.0801983	-4.88774	3.70314	0.000542602	0.798451	-0.708313
19	41106994	cg01000408	LTBP4;LTBP4;LTBP4	0.0340387	-2.9298	3.70292	0.00054297	0.798451	-0.708953
13	114748575	cg24926364	RASA3;RASA3;RASA3	-0.0214403	2.78156	-3.70264	0.000543434	0.798451	-0.709761
7	27208887	cg04298953	HOXA10-HOXA9;HOXA10-AS	-0.0280708	-2.42735	-3.70185	0.000544748	0.798451	-0.712041
1	245966565	cg10469422	SMYD3;SMYD3	0.0371608	3.3247	3.70064	0.000546776	0.798451	-0.715553
13	53313845	cg00345862	CNMD;CNMD	-0.0340952	-0.523899	-3.69942	0.00054883	0.798451	-0.719095
10	82363434	cg01002891	SH2D4B;SH2D4B	-0.0477938	4.61021	-3.69792	0.000551373	0.798451	-0.723462
14	69695316	cg07367928	EXD2;EXD2;EXD2;EXD2;EXD2;EXD2;EXD2	-0.0525853	3.66195	-3.69788	0.00055144	0.798451	-0.723578
3	119823087	cg03333647		0.0447369	3.15462	3.69691	0.000553072	0.798451	-0.72637
15	86318827	cg11520870	KLHL25	-0.0437064	3.70965	-3.69646	0.000553848	0.798451	-0.727694
19	1275760	cg26094278	C19orf24	0.248436	-6.61622	3.69604	0.000554555	0.798451	-0.7289
1	1113624	cg18382926	TTLL10;TTLL10	0.038003	2.03253	3.69591	0.000554777	0.798451	-0.729277
1	32471072	cg06252798		-0.0267816	2.81172	-3.69534	0.000555752	0.798451	-0.730936
8	19719149	cg08842584		0.0304072	3.15769	3.69464	0.000556938	0.798451	-0.73295
19	35629703	cg23178195	FXYD1;FXYD1;FXYD1;FXYD1	0.0395686	2.30437	3.69429	0.000557542	0.798451	-0.733974
16	87725309	cg05016746	JPH3;JPH3	-0.0730585	-1.04386	-3.69397	0.000558085	0.798451	-0.734894
19	34804442	cg11057604	KIAA0355	0.0428606	3.94624	3.69293	0.000559867	0.798451	-0.737904
15	83683576	cg15453711		-0.0448199	2.71279	-3.69235	0.000560872	0.798451	-0.739599
14	64803553	cg08332815	ESR2;ESR2;ESR2	0.0356112	2.82508	3.69025	0.000564494	0.798451	-0.745679
16	3784620	cg02350295	CREBBP;CREBBP	0.0622984	3.5167	3.68937	0.000566021	0.798451	-0.74823
5	150827728	cg19532958	SLC36A1;SLC36A1;SLC36A1	-0.121352	-5.3656	-3.68921	0.000566299	0.798451	-0.748695
11	65374263	cg10385721	MAP3K11	0.0930198	5.57377	3.68911	0.00056647	0.798451	-0.748978
5	175254215	cg07393320	CPLX2	0.0287152	2.12076	3.68908	0.000566528	0.798451	-0.749075
12	6442635	cg14660076	TNFRSF1A;TNFRSF1A;TNFRSF1A;TNFRSF1A	-0.0395221	0.0363538	-3.68847	0.000567579	0.798451	-0.750826
4	2846155	cg02496295	ADD1;ADD1;ADD1;ADD1;ADD1	-0.853989	-9.83637	-3.68647	0.000571084	0.798451	-0.75664
1	40098781	cg23776628	HEYL	-0.0857711	2.41088	-3.68557	0.000572647	0.798451	-0.759222
17	72620088	cg03533256	CD300E	0.0286011	1.15306	3.68442	0.000574679	0.798451	-0.762568
12	132293702	cg26750617		0.0707073	0.693969	3.68385	0.000575681	0.798451	-0.764212
2	203504161	cg01745766	FAM117B	-0.0433474	2.0134	-3.68355	0.000576216	0.798451	-0.765089
11	8013190	cg18109903	EIF3F	-0.0456636	3.78946	-3.68328	0.000576688	0.798451	-0.765863
7	5458849	cg17811116	TNRC18	0.0498493	-4.00982	3.68319	0.000576844	0.798451	-0.766118
14	57277227	cg15607672	OTX2;OTX2;OTX2;OTX2	-0.060757	-1.85691	-3.68306	0.000577075	0.798451	-0.766496
7	156685824	cg10063233	LMBR1	1.04669	-12.3143	3.68268	0.000577758	0.798451	-0.767614
1	233497906	cg01272565	MAP3K21	-0.036028	2.84053	-3.68025	0.000582068	0.798451	-0.774631
13	26626134	cg20193324	SHISA2	0.370657	-6.81397	3.67939	0.0005836	0.798451	-0.777114
11	82676972	cg06153564		0.0469653	2.41644	3.67887	0.000584534	0.798451	-0.778624
7	142977348	cg09918454	LOC105375545	0.0467823	2.1834	3.67876	0.000584731	0.798451	-0.778942
17	6908493	cg18429766	ALOX12-AS1;ALOX12	-0.0357963	2.17769	-3.67854	0.000585127	0.798451	-0.779581
4	155543706	cg23466771		-0.0339082	0.467595	-3.67827	0.000585606	0.798451	-0.780354
4	114082427	cg26002272	ANK2;ANK2;ANK2	0.0665315	1.66782	3.67658	0.000598302	0.798451	-0.781451
7	1966361	cg03586240	MAD1L1;MAD1L1;MAD1L1;MAD1L1;MAD1L1;MAD1L1	-0.0563299	0.136374	-3.67152	0.000617878	0.798451	-0.782931
3	196439733	cg12484979	CEP19;PIGX;PIGX	0.0362754	-3.91332	3.67613	0.00058946	0.798451	-0.786546
17	80004854	cg02017486		-0.0536086	3.15568	-3.67589	0.000589886	0.798451	-0.787229
20	17949265	cg12530254	SNX5;SNX5;SNX5;MGME1;MGME1;MGME1	0.054107	-4.83432	3.67553	0.000590544	0.798451	-0.788281
12	54892547	cg15231687	NCKAP1L;NCKAP1L	-0.629319	-5.80731	-3.67845	0.00059489	0.798451	-0.78845
6	28891967	cg05293407	TRIM27	0.0339395	-2.75833	3.67528	0.000590988	0.798451	-0.788991
8	127568850	cg21390512	FAM84B	-0.126381	-1.89344	-3.67388	0.000593525	0.798451	-0.793034
12	7938159	cg23642737		-0.0805968	2.87848	-3.67336	0.000594475	0.798451	-0.794545
1	200009927	cg17804356	NR5A2;NR5A2	-0.0319566	-1.84443	-3.67221	0.00059657	0.798451	-0.797866
9	97431719	cg27255388		-0.0560318	-3.80112	-3.67214	0.00059671	0.798451	-0.798088
16	22314254	cg18903112	POLR3E;POLR3E;POLR3E;POLR3E;POLR3E;POLR3E	0.0215011	2.78354	3.67198	0.000596985	0.798451	-0.798523
3	51774795	cg06620665		0.0297763	2.8844	3.66988	0.000600841	0.798451	-0.8046
19	54348222	cg16768930		0.0449411	-1.72198	3.6697	0.000601167	0.798451	-0.805112
10	21450711	cg15969702	NEBL;NEBL	-0.0529213	2.9829	-3.66878	0.000602861	0.798451	-0.807769
5	95070353	cg13663933	RHOBTB3	0.0509182	2.39391	3.66791	0.000604476	0.798451	-0.810294
2	119602546	cg01165776	EN1	-0.044652	-2.71637	-3.66501	0.000609867	0.798451	-0.818675
4	81226861	cg19744599		-0.0736152	1.82441	-3.66493	0.000610002	0.798451	-0.818885
1	151433350	cg15901199	POGZ;POGZ;POGZ;POGZ	0.056473	3.96307	3.66433	0.000611126	0.798451	-0.820621
4	150999042	cg05561193	DCLK2;DCLK2;DCLK2	-0.0495124	0.56322	-3.66428	0.000611219	0.798451	-0.820766
6	150286838	cg00126498	ULBP1;ULBP1;ULBP1	-0.0719766	0.0215932	-3.66339	0.000612878	0.798451	-0.823324
4	85301585	cg10756719		-0.0756059	1.79839	-3.66236	0.000614816	0.798451	-0.826304
13	29254558	cg13628292		-0.0478509	2.47669	-3.66222	0.000615075	0.798451	-0.826701
11	14994561	cg05061471	CALCA;CALCA;CALCA;CALCA	-0.0466759	-0.64448	-3.66195	0.000615598	0.798451	-0.827502
7	2138995	cg08972190	MAD1L1;MAD1L1;MAD1L1;MAD1L1;MAD1L1	-0.038094	2.57839	-3.66184	0.000615802	0.798451	-0.827815
14	70265290	cg03234661	SLC10A1	-0.0360869	3.63835	-3.66172	0.000616025	0.798451	-0.828158
11	1986896	cg12084235		0.027238	2.52677	3.66163	0.000616201	0.798451	-0.828426
6	135516912	cg04531756	MYB;MYB;MYB;MYB;MYB;MYB;MYB;MYB;MYB;MYB;MYB;MYB;MYB;MYB;MYB;MYB	-0.0909301	-3.08189	-3.66139	0.000616644	0.798451	-0.829105
11	110297121	cg24504014		0.0260134	-0.354692	3.65857	0.000621977	0.798451	-0.837231
12	76423796	cg24420338	PHLDA1	-0.0334784	-0.673451	-3.65777	0.000623506	0.798451	-0.839549
17	38081995	cg10909506	ORMDL3;ORMDL3;ORMDL3;ORMDL3	-0.0423946	2.33581	-3.65773	0.000623569	0.798451	-0.839644
22	19886791	cg20112040	TXNRD2;TXNRD2	0.035681	3.14795	3.65756	0.000623901	0.798451	-0.840147
17	32473840	cg13963233	ASIC2	-0.0384271	0.628568	-3.65625	0.000626401	0.798451	-0.843919
6	150944545	cg21145608	PLEKHG1;PLEKHG1;PLEKHG1;PLEKHG1;PLEKHG1;PLEKHG1;PLEKHG1;PLEKHG1	-0.0495452	1.80187	-3.65597	0.000626936	0.798451	-0.844726
17	32905661	cg13165009	C17orf102	-0.0366893	-1.81767	-3.65593	0.000627015	0.798451	-0.844844
1	231414306	cg23367665		-0.041752	3.4884	-3.65505	0.000628709	0.798451	-0.847391
3	100373003	cg06585050	ADGRG7;ADGRG7	0.026458	2.9704	3.65457	0.000629627	0.798451	-0.848768
5	153988192	cg06055249		-0.0510046	-1.63507	-3.65264	0.000633346	0.798451	-0.854324
4	105411270	cg08344186	CXXC4;CXXC4;LOC101929468	0.0578044	2.3167	3.65186	0.000634849	0.798451	-0.85656
2	19563171	cg17181167		-0.0369646	-3.04959	-3.6505	0.000637489	0.798451	-0.860475
17	48260961	cg02134839		-0.0290522	0.283211	-3.64992	0.000638633	0.798451	-0.862167
21	45113973	cg26144207	RRP1B	-0.031942	3.11725	-3.64808	0.000642226	0.798451	-0.86746
5	149380886	cg06941430	TIGD6;TIGD6;HMGXB3	0.0433874	-4.02353	3.64774	0.000642898	0.798451	-0.868447
10	43634384	cg15275427	CSGALNACT2;CSGALNACT2	0.0781448	-4.43999	3.64445	0.000649364	0.798451	-0.877887
19	55887799	cg15986919	TMEM190	-0.0895767	-0.504138	-3.64406	0.000650146	0.798451	-0.879022
5	76933224	cg01637233	OTP	-0.0326777	-2.89401	-3.64314	0.000651972	0.798451	-0.881668
17	2239937	cg17699704	TSR1;SGSM2;SGSM2;SGSM2	-0.0622629	-5.01821	-3.6428	0.00065265	0.798451	-0.882649
5	176944496	cg04543742	DDX41;DDX41;DDX41	0.0543807	-4.39554	3.64217	0.000653894	0.798451	-0.884445
6	43028004	cg17347628	MRPL2;MRPL2;KLC4;KLC4;KLC4;KLC4;KLC4;KLC4	-0.0351433	-2.21533	-3.64208	0.000654082	0.798451	-0.884715
2	196369997	cg03935554		0.0379958	2.49834	3.64199	0.000654263	0.798451	-0.884977
10	112261994	cg18756771	DUSP5	0.0533264	0.710439	3.63862	0.000671496	0.798451	-0.890335
19	10507881	cg03708511	CDC37	-0.0194757	2.29022	-3.63824	0.000661776	0.798451	-0.895746
7	22602547	cg26566874	LOC100506178	0.0389636	-3.65454	3.63734	0.0006636	0.798451	-0.898342
21	35899448	cg05056497	RCAN1;RCAN1;RCAN1;RCAN1;RCAN1	-0.0536662	-0.244171	-3.63696	0.000664376	0.798451	-0.899445
10	60086738	cg05324273		-0.0615581	2.43544	-3.63649	0.000665324	0.798451	-0.900789
6	45389860	cg14447047	RUNX2;RUNX2;RUNX2	-0.0867126	-5.62978	-3.63641	0.000665479	0.798451	-0.901008
6	28872100	cg10729419	TRIM27	-0.0408179	3.64509	-3.63615	0.000666	0.798451	-0.901747
2	198029141	cg26132737	ANKRD44;ANKRD44	-0.0526879	1.3083	-3.63581	0.000666706	0.798451	-0.902747
5	159790765	cg03544810	C1QTNF2	0.0277315	2.60008	3.63346	0.000671496	0.798451	-0.909498
11	84029797	cg20708254	DLG2;DLG2;DLG2;DLG2	-0.0436306	0.251967	-3.63284	0.000672751	0.798451	-0.911259
11	63997492	cg03236948	DNAJC4;DNAJC4;DNAJC4	-0.0287408	-1.03738	-3.63252	0.000673417	0.798451	-0.912191
13	29233570	cg18386632	POMP	0.0684763	-6.07241	3.63235	0.000673772	0.798451	-0.912689
12	7012857	cg24333105	LRRC23;LRRC23;LRRC23	0.040303	2.63049	3.63188	0.000674724	0.798451	-0.914019
18	44677553	cg17192377	HDHD2;HDHD2	0.0518336	-0.559138	3.63184	0.000674801	0.798451	-0.914128
20	44062286	cg12272160		-0.0311632	2.27212	-3.63176	0.000674964	0.798451	-0.914355
6	53358244	cg14633859		-0.0698582	-2.97709	-3.6316	0.000675298	0.798451	-0.914822
7	128050304	cg13629645	IMPDH1;IMPDH1;IMPDH1;IMPDH1;IMPDH1	-0.0287847	-4.1009	-3.63048	0.000677618	0.798451	-0.918055
11	6191635	cg20213166	OR52B2	0.0514394	2.86154	3.63043	0.000677722	0.798451	-0.9182
16	70339096	cg01297698	DDX19B;DDX19B;DDX19B;DDX19B;DDX19B;DDX19B;DDX19B	-0.0376348	2.22732	-3.62842	0.000681865	0.798451	-0.923946
12	129465372	cg24770677	GLT1D1;GLT1D1	0.0309794	2.67717	3.62748	0.000683831	0.798451	-0.926661
9	38068663	cg08289932	SHB	-0.0260605	-3.86517	-3.62729	0.000684224	0.798451	-0.927204
10	133376617	cg26058778		-0.0456346	3.75809	-3.62611	0.000686686	0.798451	-0.93059
4	56719681	cg13578062	EXOC1;EXOC1;EXOC1	0.32415	-5.79175	3.62838	0.000692686	0.798451	-0.930652
2	236654097	cg05476766	AGAP1;AGAP1;AGAP1	0.055719	3.40833	3.62578	0.000687376	0.798451	-0.931537
10	102587110	cg26439963	PAX2;PAX2;PAX2;PAX2;PAX2;PAX2	0.0715872	-4.68032	3.62526	0.000688452	0.798451	-0.933012
5	3590983	cg25308742		-0.0477962	-3.05381	-3.62474	0.000689543	0.798451	-0.934504
19	4311907	cg05231763	FSD1;FSD1	-0.0386412	3.57611	-3.62464	0.00068976	0.798451	-0.934801
16	1832913	cg15948509	SPSB3;SPSB3;NUBP2;NUBP2;NUBP2;NUBP2	-0.0314193	-4.35936	-3.62455	0.000689943	0.798451	-0.93505
17	39770337	cg24457403	KRT16	0.0247263	1.54958	3.62426	0.000690556	0.798451	-0.935887
17	76733624	cg12010144	CYTH1;CYTH1	-0.047797	-1.97718	-3.62405	0.000691	0.798451	-0.936494
14	25538050	cg24578404		0.0784651	2.47156	3.62612	0.000697438	0.798451	-0.937099
3	42889519	cg14363105	ACKR2	-0.0398247	-1.86199	-3.62382	0.000691476	0.798451	-0.937143
16	58163299	cg27139117	CFAP20;CFAP20	0.326407	-6.4479	3.62371	0.000691709	0.798451	-0.937461
5	67740834	cg18196590		0.0549481	2.96229	3.62365	0.000691829	0.798451	-0.937624
4	20605725	cg01749295	SLIT2;SLIT2;SLIT2	-0.0690273	2.74265	-3.62365	0.000691844	0.798451	-0.937644
12	85672285	cg13718418		-0.0386837	-3.14806	-3.62274	0.000693753	0.798451	-0.940242
7	158590644	cg02099368	ESYT2	-0.0496481	2.67365	-3.62236	0.000694557	0.798451	-0.941334
2	236283198	cg04329088		0.0809032	4.497	3.62224	0.000694822	0.798451	-0.941694
6	147827800	cg07433923		-0.0933639	-3.67623	-3.61842	0.000702932	0.798451	-0.952633
20	37642515	cg06595951	DHX35;DHX35;DHX35	-0.0712143	2.60288	-3.61575	0.000719674	0.798451	-0.955651
20	35808116	cg06918562	MROH8;MROH8;MROH8;RPN2;RPN2;RPN2;RPN2;RPN2;RPN2;RPN2;RPN2;RPN2	0.0792272	-5.46261	3.61736	0.000705194	0.798451	-0.955661
9	136303727	cg06354544	ADAMTS13;ADAMTS13;ADAMTS13;ADAMTS13	-0.0338864	2.93135	-3.61638	0.000707307	0.798451	-0.958482
3	23225524	cg15418423		-0.0732255	1.482	-3.616	0.000708112	0.798451	-0.959553
15	74467158	cg10666013	ISLR;ISLR	0.023682	2.43585	3.6138	0.000723924	0.798451	-0.959783
6	28557210	cg13476058	ZBED9	0.0908099	-3.72877	3.61574	0.000708682	0.798451	-0.960312
5	430359	cg18541609	AHRR;AHRR	0.0421618	3.55144	3.61548	0.000709236	0.798451	-0.961048
13	110961069	cg24909466	COL4A2	-0.0713927	-5.08929	-3.61474	0.000710834	0.798451	-0.96317
5	93382458	cg18331133	FAM172A;FAM172A;FAM172A;FAM172A	-0.0313237	3.63862	-3.61461	0.000711111	0.798451	-0.963537
16	10622220	cg11821700		0.0483533	3.64812	3.61379	0.000712882	0.798451	-0.965881
19	3200934	cg12245370	NCLN;NCLN	0.028577	2.95475	3.61334	0.000713863	0.798451	-0.967177
5	122072091	cg10136959		-0.0258511	-2.6054	-3.61276	0.000715126	0.798451	-0.968844
2	15050905	ch.2.396050F		-0.524436	-3.63123	-3.61246	0.00071577	0.798451	-0.969691
14	106622434	cg08395093		-0.0346395	1.60752	-3.61215	0.000716448	0.798451	-0.970584
11	27371943	cg04153971	CCDC34;CCDC34	-0.0686122	2.96098	-3.61158	0.000717679	0.798451	-0.972202
13	114182218	cg23169588	TMCO3	-0.0445916	0.97971	-3.61127	0.000718373	0.798451	-0.973113
10	102444039	cg21693485		-0.029692	-2.60467	-3.61118	0.000718558	0.798451	-0.973355
10	88137553	cg06895675		-0.0591163	2.27997	-3.61086	0.000719257	0.798451	-0.974272
12	132293656	cg04876069		0.0810865	0.0717023	3.6105	0.00072004	0.798451	-0.975297
3	184411823	cg16021369		0.0705054	1.90901	3.6113	0.000753493	0.798451	-0.977434
22	46644299	cg04786531	CDPF1	0.0216969	2.99069	3.6077	0.000726194	0.798451	-0.983317
1	45166683	cg11814539	C1orf228	-0.0631615	3.08325	-3.60734	0.000726986	0.798451	-0.984344
10	34434952	cg25436259	PARD3;PARD3;PARD3;PARD3;PARD3;PARD3;PARD3;PARD3	0.0371692	2.84084	3.6056	0.00073083	0.798451	-0.989313
9	139248928	cg19209729	GPSM1;GPSM1;GPSM1	0.028703	2.43098	3.60557	0.000730895	0.798451	-0.989397
10	103033165	cg15788756		-0.0559493	3.74811	-3.6053	0.000731494	0.798451	-0.990169
19	1468359	cg19305488	APC2	-0.0796802	-3.6867	-3.60529	0.000731524	0.798451	-0.990207
17	46825179	cg16135698		-0.0269689	-2.50753	-3.60486	0.000732487	0.798451	-0.991447
8	53601038	cg02211317	RB1CC1;RB1CC1	-0.0413463	0.758562	-3.60381	0.000734826	0.798451	-0.994451
9	123410530	cg04117138	MEGF9	-0.0344834	3.46617	-3.60274	0.000737199	0.798451	-0.997488
19	39752542	cg22495310		0.0245861	2.27396	3.60255	0.000737633	0.798451	-0.998043
19	47949624	cg15960407	SLC8A2	-0.0447395	-2.22095	-3.60227	0.000738267	0.798451	-0.998853
11	62816422	cg07474377		0.0271562	2.683	3.60222	0.000738372	0.798451	-0.998987
1	54560235	cg15667190	TCEANC2;TCEANC2	-0.0407939	2.09381	-3.60177	0.000739382	0.798451	-1.00027
2	97307693	cg00358323	FER1L5	0.0499357	3.24376	3.60157	0.000739829	0.798451	-1.00084
2	242598843	cg00771084	ATG4B;ATG4B	-0.0337521	-0.839475	-3.60084	0.000741454	0.798451	-1.00291
6	91569436	cg04695699		-0.0583898	0.978542	-3.60083	0.000741482	0.798451	-1.00295
3	157217842	cg25195210	VEPH1;VEPH1;VEPH1;VEPH1;VEPH1	-0.049742	-1.43482	-3.60079	0.000741573	0.798451	-1.00306
2	97001401	cg20627633	NCAPH;NCAPH;NCAPH;NCAPH	0.0410353	-3.82284	3.60069	0.000741802	0.798451	-1.00335
16	3596858	cg27366775	NLRC3;NLRC3	0.0383164	3.51561	3.6006	0.000742008	0.798451	-1.00361
5	10555268	cg06003853		-0.0457171	3.28918	-3.59952	0.000744439	0.798451	-1.0067
11	19431887	cg10723736	NAV2	0.0391051	2.12714	3.59936	0.000744811	0.798451	-1.00717
5	15383382	cg12839771		0.0476746	3.09624	3.59926	0.000745026	0.798451	-1.00744
17	17007127	cg06575204	MPRIP;MPRIP	0.0539545	3.32954	3.59853	0.000746678	0.798451	-1.00952
16	51575701	cg26981268		0.0286775	1.77173	3.59837	0.000747039	0.798451	-1.00998
6	168449177	cg18518671		0.0357484	2.37939	3.59825	0.000747321	0.798451	-1.01034
6	170392157	cg18432806		0.0216968	1.7118	3.59788	0.00074815	0.798451	-1.01138
19	19053059	cg09115578	HOMER3;LOC102724360;LOC102724360	-0.0302843	2.5761	-3.59768	0.000748598	0.798451	-1.01194
1	150898761	cg19689029	SETDB1;SETDB1;SETDB1	1.02143	-11.5828	3.59753	0.000748945	0.798451	-1.01238
12	49158711	cg04307214	LINC00935;LINC00935	0.0316403	2.89241	3.59669	0.000750855	0.798451	-1.01478
7	3801826	cg12450901	SDK1	0.047067	2.46125	3.59615	0.000752072	0.798451	-1.01631
19	39893195	cg16872847		0.0297853	-3.26372	3.59527	0.000754095	0.798451	-1.01884
11	66496615	cg26949668		-0.0564837	0.574867	-3.59449	0.000755881	0.798451	-1.02107
4	37665156	cg00967201	RELL1;RELL1	-0.0437606	2.81538	-3.59423	0.000756478	0.798451	-1.02181
6	9402182	cg15719156		0.0512186	3.44391	3.59363	0.000757857	0.798451	-1.02352
6	116421736	cg00436301	NT5DC1	-0.0291471	-4.06121	-3.59308	0.000759104	0.798451	-1.02507
3	55065552	cg23615397	CACNA2D3	0.0450048	2.77344	3.59227	0.000760974	0.798451	-1.02739
7	27169586	cg09799676	HOXA4	0.0319011	2.62051	3.59198	0.000761641	0.798451	-1.02822
10	102759208	cg21347286	LZTS2;LZTS2;LZTS2	0.052952	-4.95299	3.59145	0.00076286	0.798451	-1.02972
19	18643639	cg07888097	FKBP8;FKBP8	0.0292018	3.46259	3.59142	0.000762932	0.798451	-1.02981
16	12185508	cg04192155	SNX29	-0.04621	3.55043	-3.59126	0.000763297	0.798451	-1.03026
8	27115956	cg11688949	STMN4;STMN4;STMN4;STMN4	-0.0452875	0.459137	-3.59102	0.000763865	0.798451	-1.03096
17	37821661	cg08345719	TCAP	-0.0407956	2.36615	-3.59056	0.000764929	0.798451	-1.03227
7	66459761	cg25143746	SBDS	0.0648726	-3.85397	3.59053	0.000765	0.798451	-1.03236
3	39371797	cg23519969	CCR8	0.0426927	3.2646	3.59048	0.000765106	0.798451	-1.03249
15	83419064	cg21324211	SNHG21;SNHG21;SNHG21;SNHG21;SNHG21	0.498009	-7.5284	3.58944	0.000767525	0.798451	-1.03546
3	51518069	cg17466475	DCAF1;DCAF1	0.0904087	3.30799	3.58925	0.000767977	0.798451	-1.03602
16	89951949	cg00980568	TCF25	-0.0670486	3.6613	-3.58899	0.000768567	0.798451	-1.03674
16	937477	cg03595018	LMF1;LMF1;LMF1	-0.0889042	6.32589	-3.58868	0.000769294	0.798451	-1.03763
12	4274070	cg08873912		0.0324281	-3.19925	3.58858	0.00076954	0.798451	-1.03793
1	93741342	cg12689888	CCDC18;CCDC18	0.0692327	3.32736	3.58773	0.000771511	0.798451	-1.04034
15	75495174	cg07973140	C15orf39	-0.223427	-6.89166	-3.58756	0.000771902	0.798451	-1.04082
5	115785201	cg09253187	SEMA6A;SEMA6A;SEMA6A-AS1	-0.0666025	3.13014	-3.5865	0.00077439	0.798451	-1.04385
9	139714243	cg04912438	RABL6;RABL6;RABL6	0.0744491	3.58762	3.58597	0.000775633	0.798451	-1.04536
5	151573821	cg02340172	LINC01933	-0.075057	2.96417	-3.58535	0.000777095	0.798451	-1.04713
18	58056266	cg10335269		-0.0506661	2.89817	-3.5839	0.000780507	0.798451	-1.05126
8	23248892	cg25288985	LOXL2	-0.0568674	3.07427	-3.58388	0.000780565	0.798451	-1.05133
5	38500894	cg14899331	LIFR;LIFR	0.0462463	3.06878	3.58367	0.000781061	0.798451	-1.05193
1	209594650	cg11082726		0.0430115	3.22845	3.58326	0.000782023	0.798451	-1.05309
6	43895167	cg05225221	LINC01512	0.0310339	2.90111	3.58305	0.000782509	0.798451	-1.05367
3	183959000	cg17009978	VWA5B2;VWA5B2;MIR1224	-0.046329	1.37575	-3.58296	0.000782725	0.798451	-1.05393
10	79432946	cg11441980		0.0255401	2.09385	3.58162	0.000785906	0.798451	-1.05775
3	61924802	cg18022607	PTPRG	0.0609565	3.10747	3.58157	0.000786019	0.798451	-1.05789
12	56225116	cg15097669	TMEM198B;TMEM198B;TMEM198B;TMEM198B	-0.0297434	-0.747704	-3.5814	0.000786435	0.798451	-1.05838
6	65086402	cg18453772	EYS;EYS	0.0484341	3.04901	3.58089	0.000787635	0.798451	-1.05982
12	67983800	cg25541906		-0.0465585	2.20037	-3.58064	0.000788233	0.798451	-1.06053
13	111160707	cg04067341	COL4A2;COL4A2-AS1	0.0344601	3.11081	3.58057	0.000788402	0.798451	-1.06073
4	134787901	cg02204261		0.030467	2.41221	3.58039	0.000788849	0.798451	-1.06127
1	152937699	cg05875648		0.0330979	2.754	3.58025	0.000789168	0.798451	-1.06165
1	201476495	cg15793624	CSRP1;CSRP1;CSRP1	-0.0925646	-6.30523	-3.57984	0.000790153	0.798451	-1.06282
11	118313315	cg19547141	KMT2A;KMT2A	0.0410372	2.61562	3.5795	0.000790959	0.798451	-1.06378
11	11265390	cg10486873		-0.037862	-1.43618	-3.57938	0.000791249	0.798451	-1.06413
7	24295653	cg04208100		-0.0378916	0.0690096	-3.57928	0.000791497	0.798451	-1.06442
17	57642658	cg10309980	DHX40;DHX40	0.041394	3.456	3.57917	0.000791748	0.798451	-1.06472
4	111559355	cg17707140	PITX2;PITX2;PITX2;PITX2;PITX2	0.081037	-1.99619	3.57901	0.000792143	0.798451	-1.06519
5	7870689	cg01182605	MTRR;MTRR;MTRR;MTRR;MTRR	0.0707296	2.63404	3.57898	0.000792209	0.798451	-1.06527
14	30269541	cg17704449	PRKD1;PRKD1	-0.0333857	3.45464	-3.57867	0.000792963	0.798451	-1.06617
10	131813485	cg10847915		0.0754328	5.72431	3.57733	0.000796174	0.798451	-1.06997
22	38452866	cg16760049	PICK1;PICK1;PICK1	0.0519914	1.75209	3.57669	0.00079772	0.798451	-1.0718
3	49941376	cg01181817	MST1R;MST1R;MST1R;MST1R	0.145366	-6.50103	3.57653	0.0007981	0.798451	-1.07225
2	27346605	cg18053225	ABHD1	0.69288	-9.76685	3.5763	0.000798653	0.798451	-1.0729
3	23988782	cg22123855	NR1D2;NR1D2;NR1D2	-0.0551786	3.81745	-3.57604	0.000799271	0.798451	-1.07363
6	47594195	cg15629447	CD2AP	0.0832258	2.52711	3.57414	0.000815938	0.798451	-1.07388
10	73565812	cg23983208	CDH23;CDH23;CDH23	-0.0377576	-1.17215	-3.57535	0.000800945	0.798451	-1.0756
3	169384519	cg14580747		0.0328403	-3.78868	3.57523	0.000801238	0.798451	-1.07594
8	23225606	cg06768079	LOXL2	0.0766574	5.19668	3.5748	0.000802273	0.798451	-1.07716
6	3770466	cg06869454		0.0471565	1.54138	3.57445	0.000803133	0.798451	-1.07816
12	6716593	cg19509514	CHD4;CHD4	-1.04813	-8.89769	-3.57421	0.000803727	0.798451	-1.07886
14	102411665	cg18220816		-0.0559175	0.201121	-3.57242	0.000808072	0.798451	-1.08394
8	6691719	cg24149904	XKR5;XKR5;GS1-24F4.2	-0.0221813	-0.90699	-3.57234	0.000808264	0.798451	-1.08416
1	14581117	cg12863955		0.0477775	2.29327	3.57157	0.000810159	0.798451	-1.08636
14	21439883	cg10960632		0.0619798	-5.32606	3.57094	0.000811685	0.798451	-1.08814
11	31847173	cg17310258	DKFZp686K1684;PAUPAR	-0.0548541	0.289671	-3.57008	0.000813805	0.798451	-1.09059
7	99716514	cg04280119	TAF6;TAF6;TAF6;TAF6;CNPY4	0.0942621	-3.80784	3.56962	0.000814937	0.798451	-1.0919
14	73727447	cg26800028	PAPLN	0.0345993	3.52922	3.56911	0.000816192	0.798451	-1.09335
6	106341447	cg23624589		-0.0579185	0.391311	-3.57063	0.000837372	0.798451	-1.09341
20	48196602	cg02976103		0.0300853	1.08009	3.56877	0.000817028	0.798451	-1.09431
15	69760994	cg18477949		0.0270246	0.765703	3.56833	0.000818108	0.798451	-1.09555
17	27715529	cg19702404		-0.0614251	2.90448	-3.56798	0.000818981	0.798451	-1.09656
17	5322267	cg01253321	NUP88;NUP88;RPAIN;RPAIN;RPAIN;RPAIN;RPAIN;RPAIN;RPAIN;RPAIN;RPAIN;RPAIN	0.25878	-4.23204	3.56727	0.000820732	0.798451	-1.09857
14	76447949	cg13643339	TGFB3;TGFB3;TGFB3	0.0360936	-4.13277	3.56716	0.000821025	0.798451	-1.0989
18	55991777	cg18043355	NEDD4L;NEDD4L;NEDD4L;NEDD4L;NEDD4L;NEDD4L;NEDD4L;NEDD4L;NEDD4L;NEDD4L	-0.0403341	3.21911	-3.56602	0.000823843	0.798451	-1.10213
18	47340578	cg17366622	ACAA2;SCARNA17;SNHG22	-0.936712	-9.88271	-3.56558	0.000824952	0.798451	-1.10339
14	104611819	cg09333325	KIF26A	0.040562	3.15596	3.56553	0.000825058	0.798451	-1.10352
7	1704031	cg02339891		-0.0434663	-4.10586	-3.56538	0.000825439	0.798451	-1.10395
4	95128311	cg06324884	LOC101929210;SMARCAD1;SMARCAD1;SMARCAD1;SMARCAD1	-0.0666826	1.81224	-3.56689	0.000846783	0.798451	-1.10416
22	50524676	cg20194973	MLC1;MLC1	-0.038476	-0.985099	-3.56392	0.000829087	0.798451	-1.1081
20	21372480	cg17737621		-0.0337221	-1.975	-3.56391	0.000829111	0.798451	-1.10813
1	214483548	cg21232181	SMYD2	-0.0661283	1.05109	-3.56376	0.000829475	0.798451	-1.10854
17	80255910	cg08076807		0.602757	-7.73989	3.56314	0.00083104	0.798451	-1.11031
1	43748663	cg19234495	C1orf210;C1orf210	0.0290792	1.98993	3.56283	0.00083181	0.798451	-1.11119
12	91202743	cg00656150		0.0420213	1.78464	3.5624	0.0008329	0.798451	-1.11242
19	7099543	cg15169257		0.0955526	-3.92124	3.56218	0.000833438	0.798451	-1.11303
22	38092643	cg10921709	TRIOBP	-0.0443975	-0.88322	-3.56171	0.000834639	0.798451	-1.11438
2	159991977	cg22357986	TANC1;TANC1	-0.0390156	2.77263	-3.56149	0.000835189	0.798451	-1.115
20	56291717	cg25625843		0.0361283	3.21042	3.5614	0.000835418	0.798451	-1.11526
17	58236681	cg16135424	CA4;CA4	-0.0419134	2.63421	-3.56045	0.000837799	0.798451	-1.11794
13	95253998	cg16505056	GPR180	-0.389495	-7.0718	-3.56009	0.000838717	0.798451	-1.11897
2	45162676	cg09234397		-0.031097	-3.57809	-3.55996	0.00083906	0.798451	-1.11935
2	27717709	cg17918501	FNDC4	-0.0844203	-4.72169	-3.55971	0.000839687	0.798451	-1.12006
9	71651075	cg03606089	FXN;FXN;FXN	0.0405306	-3.21823	3.5597	0.000839707	0.798451	-1.12008
3	4836672	cg15476980	ITPR1;ITPR1;ITPR1	-0.0355534	3.41763	-3.55946	0.000840307	0.798451	-1.12075
20	36115006	cg25277946		0.0250508	2.99775	3.55943	0.000840381	0.798451	-1.12083
16	2975209	cg26493188	FLYWCH1;FLYWCH1;FLYWCH1	-0.0527086	2.36135	-3.55847	0.000842825	0.798451	-1.12356
1	160121063	cg03300353	ATP1A4	0.0771675	3.88981	3.55809	0.000843789	0.798451	-1.12464
4	88418322	cg20353604	SPARCL1;SPARCL1;SPARCL1;SPARCL1	0.0387726	3.37553	3.55798	0.000844074	0.798451	-1.12496
16	71687460	cg20022220	PHLPP2;PHLPP2	0.0685052	3.32241	3.55738	0.000845598	0.798451	-1.12666
5	32099940	cg12321810	PDZD2	-0.026852	0.417822	-3.55663	0.000847529	0.798451	-1.1288
3	49638532	cg22881573	BSN	0.0296255	3.07575	3.55636	0.000848207	0.798451	-1.12955
2	158038801	cg25492875		0.0702245	3.17034	3.55593	0.000849301	0.798451	-1.13077
3	140583004	cg21695591		-0.0393521	0.88992	-3.55593	0.000849303	0.798451	-1.13077
19	45911467	cg15585765	CD3EAP;CD3EAP;ERCC1;ERCC1	0.0287735	3.25276	3.55399	0.00085429	0.798451	-1.13628
8	142235430	cg01866330	SLC45A4;SLC45A4;SLC45A4	0.0404925	2.38325	3.55355	0.000855429	0.798451	-1.13753
18	29354308	cg06022648		-0.0417654	3.59514	-3.55238	0.000858435	0.798451	-1.14083
7	51383119	cg16761096	COBL;COBL;COBL;COBL;COBL;COBL;COBL	-0.0457329	1.92376	-3.55163	0.00086038	0.798451	-1.14296
16	9536122	cg04848823	LINC01177	-0.0438065	2.66719	-3.55156	0.000860578	0.798451	-1.14318
13	100166327	cg01137128	TM9SF2	-0.0522478	2.18803	-3.55075	0.00086268	0.798451	-1.14547
3	197807842	cg05342634	ANKRD18DP	-0.030999	-2.21413	-3.55027	0.000863911	0.798451	-1.14681
3	128765558	cg21448444		-0.0373956	1.87966	-3.54957	0.000865748	0.798451	-1.14881
14	61865196	cg27356757	PRKCH	-0.0428258	2.65726	-3.54797	0.000869934	0.798451	-1.15335
4	122138087	cg21011617	TNIP3;TNIP3	-0.05428	3.14048	-3.54775	0.000870488	0.798451	-1.15395
10	122357656	cg14907703	LINC01561	0.0277296	1.57819	3.54762	0.000870843	0.798451	-1.15433
7	36576669	cg19996548	AOAH;AOAH;AOAH	-0.0417885	3.18405	-3.54761	0.000870871	0.798451	-1.15436
5	140753655	cg04637478	PCDHGA1;PCDHGA2;PCDHGA3;PCDHGB1;PCDHGA4;PCDHGB2;PCDHGA5;PCDHGB3;PCDHGA6;PCDHGA6	-0.0552806	-1.3816	-3.54747	0.000871225	0.798451	-1.15474
7	91761852	cg07641350	CYP51A1;CYP51A1	-0.0808953	2.24118	-3.54545	0.000889363	0.798451	-1.15494
8	17829063	cg21318700	PCM1;PCM1;PCM1	0.0546386	3.34137	3.54736	0.000871513	0.798451	-1.15505
1	115006983	cg11920708	TRIM33;TRIM33	0.0625046	3.41488	3.54659	0.000873541	0.798451	-1.15724
4	57845442	cg00872896	POLR2B;POLR2B;POLR2B	0.0415495	-4.35762	3.54643	0.000873965	0.798451	-1.1577
5	2565549	cg24736935		0.0265959	2.41129	3.54614	0.000874724	0.798451	-1.15851
22	51066776	cg07453718	ARSA;ARSA;ARSA;ARSA;ARSA	0.247211	-6.61415	3.54579	0.000875646	0.798451	-1.1595
3	52445584	cg24134332	BAP1;PHF7;PHF7;PHF7;PHF7	-0.0455219	-1.70943	-3.54461	0.000878774	0.798451	-1.16286
4	54965109	cg10248878	GSX2	-0.0457037	-2.4657	-3.54408	0.000880164	0.798451	-1.16434
9	88353585	cg04487654	AGTPBP1;AGTPBP1;AGTPBP1;AGTPBP1	-0.0642284	2.91699	-3.54398	0.000880445	0.798451	-1.16464
2	3581740	cg19875995		0.0228663	2.69223	3.54368	0.000881244	0.798451	-1.1655
19	49977398	cg01846164	FLT3LG;FLT3LG;FLT3LG;FLT3LG;FLT3LG	0.739901	-8.27491	3.54349	0.000881726	0.798451	-1.16601
20	47220370	cg25085284		0.0528384	2.12658	3.54326	0.000882345	0.798451	-1.16667
2	25341141	cg12894410	EFR3B;EFR3B	-0.0403348	3.4279	-3.54269	0.000883874	0.798451	-1.1683
13	40360417	cg26521807	COG6	-0.0233129	-0.960266	-3.54223	0.000885088	0.798451	-1.16959
5	160112068	cg04556895	ATP10B	-0.0314148	2.91809	-3.54217	0.000885245	0.798451	-1.16976
3	113415262	cg17171448	USF3;USF3	0.762908	-7.60895	3.54197	0.000885769	0.798451	-1.17031
2	100853843	cg01974803	LINC01104	0.0498617	3.76269	3.54195	0.00088584	0.798451	-1.17039
1	65214497	cg10378032	RAVER2	0.0410233	1.7381	3.5419	0.000885976	0.798451	-1.17053
10	43915463	cg21264609		-0.0643375	5.68318	-3.54174	0.000886389	0.798451	-1.17097
4	41663651	cg18618457	LIMCH1;LIMCH1;LIMCH1;LIMCH1;LIMCH1;LIMCH1;LIMCH1;LIMCH1;LIMCH1;LIMCH1;LIMCH1;LIMCH1;LIMCH1;LIMCH1;LIMCH1;LIMCH1;LIMCH1;LIMCH1;LIMCH1;LIMCH1	-0.0581558	-3.76508	-3.53981	0.000891559	0.798451	-1.17644
9	124922163	cg01134841	NDUFA8;NDUFA8;MORN5;MORN5	0.103152	-6.23575	3.53975	0.000891714	0.798451	-1.17661
1	223309642	cg15630422	TLR5	-0.0466146	0.499277	-3.53917	0.000893267	0.798451	-1.17824
20	25261734	cg17699055	PYGB	-0.0329556	3.21108	-3.53891	0.000893964	0.798451	-1.17897
4	8037325	cg10531263	ABLIM2;ABLIM2;ABLIM2;ABLIM2;ABLIM2;ABLIM2;ABLIM2;ABLIM2	0.0290173	-4.12554	3.53819	0.000895918	0.798451	-1.18103
3	99749191	cg21174202	CMSS1;FILIP1L;FILIP1L	-0.0755723	3.3656	-3.538	0.000896414	0.798451	-1.18155
19	13962320	cg27534974		-0.0281796	2.68031	-3.53767	0.000897323	0.798451	-1.1825
15	83953775	cg26429925	BNC1	-0.0335192	-2.28268	-3.53737	0.000898134	0.798451	-1.18335
11	94300678	cg03456193	LOC105369438;LOC105369438;PIWIL4	0.0291368	2.98218	3.53693	0.000899299	0.798451	-1.18457
1	6558088	cg22451657	PLEKHG5;PLEKHG5;PLEKHG5	-0.0628637	0.930561	-3.53638	0.000900794	0.798451	-1.18613
22	47606810	cg18953887		0.0268105	3.01452	3.5361	0.000901571	0.798451	-1.18694
15	80451908	cg00924171	FAH	-0.0442357	2.89211	-3.53591	0.000902077	0.798451	-1.18747
8	136593301	cg00753112	KHDRBS3	-0.0357186	0.888971	-3.53586	0.000902219	0.798451	-1.18762
2	111977123	cg09675769	MIR4435-2HG;MIR4435-2HG;MIR4435-2HG;MIR4435-2HG;MIR4435-2HG;MIR4435-2HG;MIR4435-2HG	-0.0501831	-0.0948114	-3.53576	0.000902492	0.798451	-1.1879
6	7388560	cg10489800	CAGE1;CAGE1;CAGE1	0.0238317	2.68715	3.53565	0.000902778	0.798451	-1.1882
6	152958598	cg02996131	SYNE1;SYNE1	-0.0574188	-1.46459	-3.53544	0.000903337	0.798451	-1.18878
2	28789613	cg23402429	PLB1;PLB1;PLB1	0.818634	-9.57092	3.5353	0.000903723	0.798451	-1.18918
8	142187200	cg09256556	DENND3	0.0271892	2.84535	3.53528	0.000903787	0.798451	-1.18925
6	160538382	cg18937661		-0.0335174	3.15622	-3.53502	0.000904493	0.798451	-1.18999
10	28821236	cg26843035	WAC-AS1;WAC;WAC;WAC	0.976934	-9.54479	3.53487	0.000904884	0.798451	-1.19039
19	18044416	cg25590734	CCDC124;CCDC124	-0.0495495	-2.36085	-3.53477	0.000905166	0.798451	-1.19068
6	88300917	cg08836024	RARS2;RARS2;RARS2;ORC3;ORC3;ORC3	0.0643051	3.35695	3.53451	0.000905867	0.798451	-1.19141
14	24605782	cg18070079	PSME1;PSME1;PSME1;PSME1	0.0504676	-4.97075	3.5343	0.000906445	0.798451	-1.19201
17	30470221	cg22883623	RHOT1;RHOT1;RHOT1;RHOT1;RHOT1;RHOT1;RHOT1;RHOT1;LOC105371730	0.0424871	-4.08885	3.53429	0.000906465	0.798451	-1.19203
8	1309865	cg00298921	DLGAP2	0.0399622	3.06339	3.53405	0.000907134	0.798451	-1.19273
16	2813667	cg04230582	SRRM2	-0.0670328	3.09076	-3.53405	0.000907144	0.798451	-1.19274
7	42730486	cg18136497	LINC01448	-0.0334252	0.0239989	-3.53396	0.000907377	0.798451	-1.19298
17	27313125	cg20480274	SEZ6;SEZ6;SEZ6	-0.0610022	2.01349	-3.53392	0.000907489	0.798451	-1.19309
2	64894144	cg12773219		-0.0488745	-0.516454	-3.53085	0.000929108	0.798451	-1.19604
15	42697094	cg07101926	CAPN3;CAPN3;CAPN3;CAPN3;CAPN3;CAPN3	0.0233259	2.83771	3.53215	0.000912313	0.798451	-1.19808
2	27434612	cg09518351	SLC5A6;SLC5A6;ATRAID;ATRAID;ATRAID	-0.511278	-7.13456	-3.53215	0.000912317	0.798451	-1.19808
6	49794369	cg21382607		-0.0585869	2.27966	-3.53174	0.000913441	0.798451	-1.19924
12	113513026	cg08447520	DTX1	0.0240287	2.13757	3.53161	0.000913797	0.798451	-1.19961
8	22841797	cg09467611		-0.0416066	3.50623	-3.53151	0.00091408	0.798451	-1.1999
6	35265568	cg13425174	DEF6	0.0343399	-3.6306	3.53078	0.000916079	0.798451	-1.20195
10	114975963	cg20436596		-0.0641139	-1.93908	-3.53004	0.000918129	0.798451	-1.20405
11	61961209	cg12121020		0.0278879	2.5517	3.52941	0.000919856	0.798451	-1.20582
14	23835595	cg17205324	EFS;EFS;EFS	-0.0684861	-0.39004	-3.5288	0.00092156	0.798451	-1.20756
3	129284981	cg22693344	PLXND1	0.0214336	2.64063	3.52859	0.000922128	0.798451	-1.20814
12	80059555	cg02286737	PAWR	-0.0539862	3.28199	-3.52833	0.000922856	0.798451	-1.20888
7	92262970	cg05101437	CDK6;CDK6	0.248779	-3.64097	3.52759	0.000924919	0.798451	-1.21098
1	225652300	cg02616054		0.0619321	3.67679	3.52756	0.000924994	0.798451	-1.21106
2	120980565	cg05274172	TMEM185B	-0.0275553	0.730405	-3.52731	0.000925676	0.798451	-1.21175
2	206764479	cg18084441		0.0315909	2.85873	3.52706	0.000926381	0.798451	-1.21247
20	61569321	cg08610063	DIDO1;DIDO1;DIDO1;GID8	0.570616	-9.2566	3.52699	0.000926566	0.798451	-1.21265
9	138985942	cg14126392	NACC2	-0.0324118	-1.26316	-3.52587	0.0009297	0.798451	-1.21583
7	6098733	cg01104423	EIF2AK1;EIF2AK1	0.0555178	-4.03834	3.5257	0.000930187	0.798451	-1.21632
2	175197693	cg01147810		-0.0302845	-2.71825	-3.52559	0.000930472	0.798451	-1.21661
2	105480546	cg10538797		-0.0258324	-3.22735	-3.52555	0.000930605	0.798451	-1.21674
16	2334337	cg00644103	ABCA3	0.0184591	2.06479	3.52549	0.000930756	0.798451	-1.21689
1	55523180	cg19806342	PCSK9;PCSK9	0.0231968	1.22123	3.52448	0.000933584	0.798451	-1.21975
19	42737171	cg04780805	GSK3A	0.0313926	2.90991	3.52357	0.00093615	0.798451	-1.22233
13	24552617	cg02106712	SPATA13;SPATA13	0.0591697	2.46241	3.52355	0.000936186	0.798451	-1.22236
15	26108642	cg13417268	ATP10A	0.132962	-6.0346	3.52335	0.00093677	0.798451	-1.22295
13	30062023	cg21604325	MTUS2;MTUS2;MTUS2-AS1	0.0267246	2.77912	3.52294	0.000937927	0.798451	-1.22411
9	139496844	cg14085952		0.0406644	2.04233	3.52285	0.00093816	0.798451	-1.22434
6	6009011	cg25307691	NRN1;NRN1	0.671172	-8.66305	3.52099	0.000943409	0.798451	-1.22958
11	624781	cg00456593	CDHR5;CDHR5;CDHR5	0.0613345	5.79398	3.52098	0.000943456	0.798451	-1.22963
1	54881486	cg07128408		0.0272332	3.29171	3.52097	0.000943476	0.798451	-1.22965
7	1154959	cg01593358	C7orf50;C7orf50;C7orf50;C7orf50	-0.0721178	3.82021	-3.52097	0.000943486	0.798451	-1.22966
16	23846556	cg18724465	PRKCB;PRKCB	-0.0671653	1.82348	-3.52063	0.000944437	0.798451	-1.23061
19	39360313	cg02711397	RINL;RINL	-0.0842988	-2.74751	-3.51988	0.000946572	0.798451	-1.23273
8	83356073	cg00153289		0.0585689	1.44708	3.51976	0.000946895	0.798451	-1.23305
6	32023409	cg16651678	TNXB	0.0444587	2.68544	3.51966	0.000947198	0.798451	-1.23335
10	103543213	cg11789421	NPM3	-1.02717	-8.00281	-3.51958	0.000947428	0.798451	-1.23358
7	100472507	cg12481734	SRRT;SRRT;SRRT;SRRT	0.298095	-7.26297	3.51955	0.000947491	0.798451	-1.23364
2	54950462	cg00261430		0.0779315	-5.51127	3.51951	0.000947627	0.798451	-1.23378
15	74502788	cg24186440	STRA6;STRA6;STRA6;STRA6	-0.0748659	2.09541	-3.51669	0.000969262	0.798451	-1.2358
16	81040802	cg18964562	CMC2;CENPN;CENPN;CENPN;CENPN;CENPN	0.0478086	-4.15716	3.51869	0.000949959	0.798451	-1.23609
21	37432039	cg06877963	SETD4;SETD4;SETD4;SETD4;SETD4	-0.0444396	-4.01011	-3.51865	0.00095007	0.798451	-1.2362
7	19158647	cg14391419	TWIST1	-0.0976468	-5.31584	-3.51862	0.00095016	0.798451	-1.23629
13	44818496	cg10230591		0.0374792	1.41913	3.51852	0.000950435	0.798451	-1.23656
11	69356289	cg16551744		0.0187556	1.04381	3.51831	0.000951027	0.798451	-1.23714
19	17788005	cg25392511	UNC13A	-0.0660271	0.807146	-3.51788	0.000952254	0.798451	-1.23836
2	113952531	cg10763836	PSD4	-0.0554343	3.0225	-3.5178	0.000952478	0.798451	-1.23858
9	98212272	cg11596893	PTCH1;PTCH1;PTCH1;PTCH1;PTCH1;PTCH1;PTCH1	0.0553968	3.7792	3.51767	0.000952874	0.798451	-1.23897
14	57279275	cg23478293	OTX2-AS1	-0.0473018	-2.87366	-3.51587	0.000958007	0.798451	-1.24402
5	146049254	cg17713850	PPP2R2B;PPP2R2B;PPP2R2B;PPP2R2B;PPP2R2B;PPP2R2B;PPP2R2B;PPP2R2B;PPP2R2B;PPP2R2B	0.0548653	2.49731	3.51424	0.000962718	0.798451	-1.24863
17	29948418	cg03230987		-0.0562707	3.01654	-3.51416	0.000962941	0.798451	-1.24884
1	95975711	cg16777031	LOC100996635;LOC100996635	0.037923	1.95013	3.51346	0.000964968	0.798451	-1.25082
11	6502147	cg05856429	ARFIP2;ARFIP2;ARFIP2;ARFIP2;TIMM10B	0.0345886	-4.05532	3.51316	0.000965832	0.798451	-1.25166
1	244143008	cg09997824	LOC339529	0.0271473	3.12388	3.51313	0.000965916	0.798451	-1.25174
4	141084326	cg13006509		0.0406594	-1.83179	3.51239	0.000968054	0.798451	-1.25382
13	25668712	cg08946659		0.0493394	3.42093	3.51136	0.00097105	0.798451	-1.25672
1	3494234	cg20000908	MEGF6	0.0223609	2.3705	3.51101	0.000972079	0.798451	-1.25772
19	31939554	cg22260727		-0.0256143	2.97313	-3.51006	0.00097485	0.798451	-1.26039
2	10545801	cg04959713	HPCAL1;HPCAL1;HPCAL1;HPCAL1;HPCAL1	0.02383	2.73738	3.50989	0.00097534	0.798451	-1.26086
6	138428631	cg00175859	PERP	0.576953	-8.27881	3.50907	0.000977753	0.798451	-1.26319
2	286830	cg25710298	FAM150B	-0.0587313	0.794533	-3.50864	0.000978992	0.798451	-1.26438
15	100258174	cg15284457		0.0572347	2.73712	3.50631	0.000999745	0.798451	-1.26489
14	35515228	cg13960056	FAM177A1;FAM177A1;FAM177A1	0.0431768	-3.87311	3.50837	0.000979799	0.798451	-1.26515
10	81965771	cg18527814	ANXA11;ANXA11;ANXA11;ANXA11;ANXA11	-0.0253915	-2.48769	-3.50756	0.000982177	0.798451	-1.26743
8	124194081	cg22232107	FAM83A;FAM83A;FAM83A;FAM83A	0.04895	2.19955	3.50721	0.000983195	0.798451	-1.2684
22	33345707	cg27140817	SYN3;SYN3;SYN3	0.0357876	3.39323	3.50538	0.000988594	0.798451	-1.27354
19	36526022	cg16597438	LOC101927572;LOC101927572;THAP8;THAP8;THAP8;THAP8;THAP8	0.0313093	2.99803	3.50501	0.000989695	0.798451	-1.27459
12	107039017	cg10764492	LOC100287944;RFX4;RFX4	0.0329592	3.19331	3.50488	0.000990086	0.798451	-1.27496
20	44453049	cg00713214	TNNC2	-0.0235973	-2.99159	-3.50451	0.000991184	0.798451	-1.276
7	54956252	cg19259179		-0.0336372	-1.49763	-3.50394	0.000992876	0.798451	-1.2776
22	30978667	cg17416604	PES1;PES1;PES1;PES1	0.0267254	3.00561	3.50302	0.000995614	0.798451	-1.28019
5	127157258	cg17313118	CCDC192	-0.063238	3.61042	-3.50283	0.000996171	0.798451	-1.28072
12	3258213	cg18402368	TSPAN9;TSPAN9	0.0366427	2.55084	3.50266	0.00099668	0.798451	-1.2812
14	89665403	cg03566388	FOXN3;FOXN3	-0.0345904	1.32017	-3.50239	0.000997511	0.798451	-1.28198
1	42149829	cg17892259	HIVEP3;HIVEP3	-0.0399753	-3.65263	-3.5023	0.000997753	0.798451	-1.28221
17	60168070	cg02427112		0.0576318	3.56096	3.50198	0.000998721	0.798451	-1.28312
5	137667158	cg21489753	CDC25C;CDC25C;CDC25C;CDC25C;CDC25C	0.0366564	-3.66094	3.50196	0.000998771	0.798451	-1.28316
22	47057389	cg23212215	GRAMD4	0.0240698	2.32254	3.50195	0.000998804	0.798451	-1.2832
4	64867227	cg20086492		0.0591283	2.53575	3.50182	0.000999212	0.798451	-1.28358
14	74230413	cg23367119	ELMSAN1	-0.0276108	2.3311	-3.50159	0.000999877	0.798451	-1.2842
14	100206912	cg23408104		-0.0301151	-1.53585	-3.50016	0.00100416	0.798451	-1.28822
22	42829824	cg21006277	NFAM1;NFAM1	0.0303552	3.00706	3.49966	0.00100568	0.798451	-1.28964
5	149569501	cg16843423	SLC6A7	-0.0994478	-5.52651	-3.49948	0.00100622	0.798451	-1.29014
8	145055359	cg02906184	PARP10;PARP10;PARP10	-0.0515939	3.05822	-3.49929	0.0010068	0.798451	-1.29069
10	135271963	cg24803261	SCART1	0.031894	2.88565	3.49888	0.00100802	0.798451	-1.29182
12	89744983	cg17584323	DUSP6;DUSP6	0.0470825	-3.71031	3.49866	0.00100868	0.798451	-1.29244
6	84732603	cg15024948		0.0315452	2.28562	3.49781	0.00101125	0.798451	-1.29483
12	113839946	cg23158535	SDS	0.0274877	2.0767	3.49781	0.00101127	0.798451	-1.29484
15	78556720	cg05057612	DNAJA4;DNAJA4	-0.0448739	-0.848078	-3.49778	0.00101135	0.798451	-1.29492
17	77924180	cg17367884	TBC1D16;TBC1D16;TBC1D16;TBC1D16	0.0483669	2.85233	3.49775	0.00101144	0.798451	-1.29501
19	58898625	cg23002097	RPS5;MIR4754	-0.821652	-7.83217	-3.4977	0.0010116	0.798451	-1.29515
12	49488709	cg14445076	DHH	-0.0395679	-1.93686	-3.49729	0.00101284	0.798451	-1.2963
2	187580787	cg18120053	FAM171B	-0.0603407	2.30102	-3.49681	0.00101429	0.798451	-1.29765
7	11150473	cg19141355	PHF14	-0.0688734	3.03337	-3.49649	0.00101526	0.798451	-1.29854
1	44775840	cg08685853	ERI3;ERI3;ERI3;ERI3;ERI3	-0.0254463	0.0890903	-3.49628	0.0010159	0.798451	-1.29914
1	151683682	cg01647205	CELF3;CELF3;CELF3;CELF3;CELF3	-0.0516699	2.21808	-3.49568	0.00101773	0.798451	-1.30082
20	44936128	cg13108646	CDH22	0.0265121	-3.1243	3.49565	0.00101782	0.798451	-1.30091
19	54663528	cg17168838	LENG1	0.0685512	-5.72656	3.49527	0.00101897	0.798451	-1.30197
3	183167772	cg19415736	LINC00888;LINC00888	-0.0404876	3.08084	-3.49492	0.00102005	0.798451	-1.30296
12	131830785	cg22317906	LOC338797	-0.0308963	0.169739	-3.49437	0.0010217	0.798451	-1.30448
22	29168135	cg21009769	CCDC117;CCDC117;CCDC117;CCDC117	0.0402675	2.23404	3.49276	0.00102664	0.798451	-1.30901
1	117375409	cg16096717		-0.0422208	0.0265924	-3.49187	0.00102939	0.798451	-1.31152
2	71821577	cg14876551	DYSF;DYSF;DYSF;DYSF;DYSF;DYSF;DYSF;DYSF;DYSF;DYSF;DYSF;DYSF;DYSF;DYSF	0.0423936	3.14706	3.49145	0.00103066	0.798451	-1.31268
1	98518557	cg11983196		-0.0591656	0.547272	-3.49077	0.00103278	0.798451	-1.31461
1	147012719	cg11754402	BCL9	-0.0413185	-3.44969	-3.49023	0.00103444	0.798451	-1.31612
2	174517573	cg16721418		0.0370555	2.56822	3.4901	0.00103484	0.798451	-1.31648
10	22028443	cg03340102	MLLT10;MLLT10;MLLT10;MLLT10	-0.0274742	-0.379423	-3.48973	0.001036	0.798451	-1.31753
1	201751846	cg14780068	NAV1;IPO9-AS1;NAV1	0.0184434	1.60285	3.48961	0.00103637	0.798451	-1.31787
15	45879539	cg03200155	BLOC1S6;BLOC1S6;BLOC1S6;BLOC1S6;BLOC1S6;BLOC1S6;BLOC1S6;BLOC1S6;BLOC1S6;BLOC1S6;BLOC1S6;BLOC1S6;BLOC1S6	-0.0648222	-5.65287	-3.48928	0.00103736	0.798451	-1.31877
3	65489574	cg17251609	MAGI1;MAGI1;MAGI1	0.0359507	1.55079	3.48922	0.00103756	0.798451	-1.31894
1	47875257	cg10228545	LINC01389	0.0258841	2.92609	3.48913	0.00103784	0.798451	-1.3192
2	128848548	cg00819055	UGGT1;UGGT1	-0.0678115	-5.18031	-3.48908	0.00103799	0.798451	-1.31933
2	109580567	cg00522443	EDAR	0.0318598	2.77318	3.48907	0.00103802	0.798451	-1.31936
16	3068128	cg07384961	CLDN6	-0.0342414	-2.19376	-3.48892	0.00103848	0.798451	-1.31978
12	1928726	cg19275017	CACNA2D4;LRTM2;LRTM2;LRTM2	-0.0465715	2.88513	-3.48888	0.00103861	0.798451	-1.3199
2	238835842	cg24271130		0.0492993	3.01453	3.48826	0.00104054	0.798451	-1.32164
1	119542629	cg27268556		-0.0491298	-3.00884	-3.48798	0.00104143	0.798451	-1.32244
7	95100019	cg01045113		0.255319	-4.19444	3.4865	0.00104601	0.798451	-1.32656
9	140957018	cg13890552	CACNA1B;CACNA1B	0.0300829	2.91923	3.48639	0.00104637	0.798451	-1.32688
9	91796464	cg14096042		0.0680018	2.81329	3.48583	0.00104813	0.798451	-1.32846
16	69872652	cg12935882	WWP2;WWP2;WWP2;WWP2	-0.0335334	1.8377	-3.48505	0.00105057	0.798451	-1.33065
17	39382445	cg11825302	KRTAP9-2	-0.0410453	3.14221	-3.48497	0.00105081	0.798451	-1.33086
1	78227961	cg11136850		0.0515524	1.40694	3.48476	0.00105147	0.798451	-1.33144
1	1963249	cg14875852		0.0195187	2.30487	3.48473	0.00105156	0.798451	-1.33153
19	39569531	cg18138085		0.0714389	2.52032	3.48283	0.00105757	0.798451	-1.33688
12	113914536	cg03417559	LHX5-AS1	-0.0627221	-3.16042	-3.48183	0.0010607	0.798451	-1.33965
1	113753093	cg01532875		0.0906664	-4.13616	3.48183	0.00106072	0.798451	-1.33967
2	207785392	cg18164311		-0.0357872	2.16141	-3.4818	0.0010608	0.798451	-1.33974
17	77924665	cg17295878	TBC1D16;TBC1D16;TBC1D16;TBC1D16	-0.0789788	1.55753	-3.48179	0.00106083	0.798451	-1.33977
20	11902083	cg07098747	BTBD3;BTBD3;BTBD3;BTBD3;BTBD3;BTBD3	0.0252512	2.43085	3.48139	0.0010621	0.798451	-1.34089
2	236401800	cg24768561	AGAP1;AGAP1;AGAP1	-0.0310388	-0.145365	-3.48128	0.00106246	0.798451	-1.34121
11	102214464	cg07789792		0.0284693	1.39938	3.48118	0.00106277	0.798451	-1.34148
20	61041341	cg09923671	GATA5	0.0369825	1.21292	3.48107	0.00106313	0.798451	-1.3418
15	64666159	cg25415342	PCLAF;PCLAF;PCLAF	-0.066114	2.29789	-3.47842	0.00108629	0.798451	-1.34283
3	194373655	cg19988945	LSG1	-0.03201	3.46241	-3.48058	0.00106468	0.798451	-1.34317
10	116856408	cg13423469	ATRNL1;ATRNL1;ATRNL1	-0.0889587	2.13486	-3.48018	0.00106594	0.798451	-1.34428
16	30759296	cg22730959	PHKG2;PHKG2	-0.0457649	-2.22704	-3.47997	0.00106661	0.798451	-1.34486
5	1099476	cg01551729	SLC12A7	-0.0864853	4.54513	-3.4794	0.00106842	0.798451	-1.34646
3	53564551	cg10448088	CACNA1D;CACNA1D;CACNA1D	0.0331167	2.53416	3.47894	0.00106991	0.798451	-1.34777
6	97344833	cg14161400	NDUFAF4;KLHL32	0.0402254	2.68619	3.47873	0.00107058	0.798451	-1.34836
2	107154571	cg19869734		-0.0507945	2.69733	-3.47856	0.00107112	0.798451	-1.34883
9	102580782	cg13827361	LOC101928438	-0.0451671	3.13014	-3.47803	0.00107281	0.798451	-1.35031
18	5296027	cg09557972	ZBTB14;ZBTB14;ZBTB14;ZBTB14	0.0281031	-3.45261	3.47765	0.00107404	0.798451	-1.35138
9	137884872	cg14602234		-0.0340011	2.31662	-3.47741	0.0010748	0.798451	-1.35205
3	130465382	cg02634501	PIK3R4	0.0384561	-3.5425	3.47732	0.00107508	0.798451	-1.3523
8	141577038	cg15313666	AGO2;AGO2	0.0309305	3.05946	3.47727	0.00107524	0.798451	-1.35243
10	126706484	cg20498994	CTBP2;CTBP2;CTBP2;CTBP2;CTBP2;CTBP2;CTBP2;CTBP2	0.0281303	2.33444	3.47725	0.00107532	0.798451	-1.3525
12	46308100	cg05708795		-0.0406337	2.38355	-3.47714	0.00107566	0.798451	-1.3528
10	133572424	cg11969919		0.0339186	2.7796	3.4767	0.00107706	0.798451	-1.35402
12	110717818	cg13254269	ATP2A2;ATP2A2	-0.0566605	3.18949	-3.47658	0.00107747	0.798451	-1.35438
7	39747084	cg15228234	RALA	-0.0396325	1.98612	-3.47645	0.00107789	0.798451	-1.35474
13	100627929	cg18543610		-0.044731	-0.638828	-3.47644	0.00107789	0.798451	-1.35474
11	129249420	cg24095303	BARX2	-0.0513977	2.49207	-3.4754	0.00108126	0.798451	-1.35767
13	33761034	cg10402521	STARD13;STARD13;STARD13;STARD13;STARD13;STARD13	-0.09022	2.51927	-3.47469	0.00108356	0.798451	-1.35966
11	33857075	cg07823267		-0.0556844	1.86626	-3.4739	0.00108611	0.798451	-1.36187
1	110890221	cg00879680		0.0277716	3.22553	3.47384	0.00108631	0.798451	-1.36205
18	43419102	cg24030138	SIGLEC15	-0.0515667	-1.24518	-3.47375	0.00108659	0.798451	-1.36228
17	73629510	cg04680282	RECQL5;SMIM5	-0.0352532	2.23602	-3.47372	0.0010867	0.798451	-1.36238
12	57608606	cg23047693		-0.0594395	-0.783954	-3.4737	0.00108676	0.798451	-1.36243
2	42797415	cg25912983	MTA3;MTA3;MTA3;MTA3;MTA3;MTA3	-0.0587776	2.89574	-3.47337	0.00108784	0.798451	-1.36336
8	11536551	cg00115954	GATA4	-0.0452395	0.065547	-3.47333	0.00108796	0.798451	-1.36347
9	129278507	cg00879801		-0.0600269	1.68516	-3.47301	0.00108899	0.798451	-1.36436
13	53419617	cg14950829	PCDH8;PCDH8	-0.0518743	-1.32635	-3.47297	0.00108911	0.798451	-1.36446
10	3200387	cg23839547	PITRM1;PITRM1;PITRM1;PITRM1;PITRM1;PITRM1;PITRM1;PITRM1;PITRM1;PITRM1;PITRM1;PITRM1;PITRM1	-0.055525	3.03914	-3.47061	0.00111176	0.798451	-1.36457
5	176924665	cg13620370	PDLIM7;PDLIM7;PDLIM7;PDLIM7	0.628398	-7.80264	3.47204	0.00109216	0.798451	-1.36708
19	11670027	cg25734977	ELOF1	0.266448	-5.98453	3.47202	0.00109221	0.798451	-1.36713
22	42724956	cg01304201		0.0239568	1.55605	3.47138	0.00109429	0.798451	-1.36891
22	36563117	cg15245051	APOL3;APOL3	-0.079132	-1.18236	-3.47109	0.00109522	0.798451	-1.36971
13	110440175	cg23003890	IRS2	-0.0432565	-3.50426	-3.47058	0.00109689	0.798451	-1.37114
8	124428770	cg12901472	WDYHV1;WDYHV1;WDYHV1;WDYHV1	0.0763124	-4.14832	3.47053	0.00109706	0.798451	-1.37128
14	51925791	cg06073968	FRMD6-AS2	0.0715873	4.73218	3.47051	0.00109712	0.798451	-1.37133
2	84433405	cg11412468		-0.0380384	0.251925	-3.47047	0.00109728	0.798451	-1.37147
14	59105341	cg26850503	DACT1;DACT1;DACT1;DACT1	0.0508445	-4.67295	3.47022	0.00109809	0.798451	-1.37216
1	29532863	cg09105916	MECR;MECR	0.0479571	3.71594	3.47014	0.00109833	0.798451	-1.37237
16	57566936	cg27518892	CCDC102A	-0.0215539	-1.75477	-3.46984	0.00109932	0.798451	-1.37321
2	99553406	cg17968795	KIAA1211L	0.103529	-2.67782	3.46969	0.0010998	0.798451	-1.37363
2	85132907	cg11549153	TMSB10	-0.534252	-6.31543	-3.46938	0.00110082	0.798451	-1.3745
9	138774857	cg26407939	CAMSAP1	-0.0242493	2.77954	-3.46894	0.00110228	0.798451	-1.37574
5	44483200	cg16202419		0.0441288	2.89007	3.46781	0.00110599	0.798451	-1.37889
18	56497943	cg02977389		0.0557355	3.26328	3.46778	0.00110608	0.798451	-1.37896
16	11348956	cg04266460	SOCS1	-0.088471	-3.64268	-3.46778	0.00110608	0.798451	-1.37897
19	49936880	cg17789138	SLC17A7	-0.041399	-2.13498	-3.46714	0.00110819	0.798451	-1.38076
3	7424102	cg12156926	GRM7;GRM7	-0.0484794	2.78018	-3.46699	0.00110869	0.798451	-1.38118
5	32711151	cg24164873	NPR3;NPR3;NPR3	0.81003	-8.19992	3.46408	0.00114944	0.798451	-1.38219
20	43029652	cg21559386	HNF4A;HNF4A;HNF4A;HNF4A;HNF4A;HNF4A;HNF4A;HNF4A;HNF4A;HNF4A	-0.0407782	1.52527	-3.46634	0.00111085	0.798451	-1.38301
10	3759639	cg00242325	LOC105376360	0.026226	3.1544	3.46609	0.00111166	0.798451	-1.38369
3	15065423	ch.3.343688R	NR2C2;NR2C2	0.298949	-5.41017	3.46474	0.00111617	0.798451	-1.38748
4	174429370	cg10839823	SCRG1	-0.0361205	-2.20653	-3.46448	0.001117	0.798451	-1.38819
22	32808489	cg19380675	RTCB	-0.0671342	0.642727	-3.46323	0.00115234	0.798451	-1.38899
13	85468943	cg18072522		-0.055836	5.22473	-3.46405	0.00111846	0.798451	-1.38941
3	182817190	cg02616966	MCCC1;MCCC1;MCCC1;MCCC1	-0.748391	-8.3594	-3.46394	0.00111883	0.798451	-1.38972
6	43394948	cg00429758	ABCC10	-0.0489584	-1.55472	-3.46311	0.00112159	0.798451	-1.39203
17	59326144	cg14843599	BCAS3;BCAS3;BCAS3;BCAS3;BCAS3	-0.0675195	3.39218	-3.46308	0.00112167	0.798451	-1.3921
3	135968952	cg10504062	PCCB;PCCB	-0.036483	-1.86294	-3.46296	0.00112208	0.798451	-1.39244
10	72801158	cg13183625		-0.0545295	3.0402	-3.4625	0.00112363	0.798451	-1.39374
5	29462580	cg14310964		-0.062466	3.45335	-3.46249	0.00112366	0.798451	-1.39376
11	2555203	cg18729298	KCNQ1;KCNQ1	-0.0358872	-1.90891	-3.46238	0.00112403	0.798451	-1.39407
4	113432911	cg20420651		-0.0274103	-1.24198	-3.46179	0.00112601	0.798451	-1.39572
3	49907666	cg16930811	CAMKV;CAMKV	-0.0552476	0.233478	-3.46126	0.00112776	0.798451	-1.39718
15	92692522	cg19945323	SLCO3A1;SLCO3A1;SLCO3A1	-0.0320516	3.43507	-3.46113	0.00112819	0.798451	-1.39754
4	4860655	cg04100843	MSX1	-0.0601595	-1.72083	-3.46099	0.00112869	0.798451	-1.39795
12	103890274	cg06824277	C12orf42;C12orf42;C12orf42;C12orf42;C12orf42;LOC105369945	-0.0475983	0.532117	-3.46047	0.00113042	0.798451	-1.39939
9	13900570	cg16742474		-0.048589	1.1369	-3.45986	0.00113246	0.798451	-1.40108
11	128784689	cg09297702	KCNJ5	0.0315407	3.02812	3.45965	0.00113318	0.798451	-1.40168
13	24733765	cg21884180	SPATA13;SPATA13;SPATA13	-0.0613642	3.087	-3.45951	0.00113365	0.798451	-1.40207
13	43842067	cg01113680	ENOX1;ENOX1;ENOX1;ENOX1;ENOX1;ENOX1;ENOX1;ENOX1;ENOX1;ENOX1;ENOX1;ENOX1	0.0592467	2.91742	3.45689	0.00115793	0.798451	-1.40274
1	33643396	cg01177967	TRIM62;TRIM62	-0.0523541	3.8841	-3.45915	0.00113488	0.798451	-1.40308
5	98108637	cg05521602	RGMB;RGMB-AS1	0.0571431	-3.55569	3.45891	0.00113569	0.798451	-1.40375
10	99516434	cg14679197	ZFYVE27;ZFYVE27;ZFYVE27;ZFYVE27;ZFYVE27;ZFYVE27;ZFYVE27	-0.0242522	2.52915	-3.45873	0.00113629	0.798451	-1.40424
6	105626199	cg09125578	POPDC3	0.0503897	1.99667	3.45844	0.00113727	0.798451	-1.40506
1	51034865	cg00001534	FAF1	-0.044259	3.88247	-3.45836	0.00113754	0.798451	-1.40528
6	25488753	cg02932591	CARMIL1;CARMIL1	0.0362489	3.47317	3.45705	0.00114199	0.798451	-1.40894
6	168900493	cg15098087	SMOC2;SMOC2	0.0453508	1.62933	3.45566	0.00114672	0.798451	-1.41281
7	27250344	cg12308664		-0.0286682	-1.98475	-3.45564	0.00114678	0.798451	-1.41286
3	107241636	cg09411788	BBX;BBX;BBX	0.0353072	-4.41524	3.4555	0.00114725	0.798451	-1.41325
17	36695143	cg02051708	SRCIN1	-0.0393413	2.86191	-3.45484	0.00114952	0.798451	-1.41511
1	145397480	cg22385623		0.0807953	-5.06347	3.45473	0.0011499	0.798451	-1.41542
6	31010701	cg16398511		-0.0750106	-1.23527	-3.45467	0.00115011	0.798451	-1.41558

## Sheet: S2.2
Table S2.2. Differently Methylated CpG Sites (Top 1000) Associated With the Effect of Timepoint in the Continuous Response Model
CHR	BP	cg	Gene	logFC	AveExpr	t	P.Value	adj.P.Val	B
4	41072974	cg02650667	APBB2;APBB2;APBB2;APBB2;APBB2	0.926176	2.93057	5.36634	2.20485e-06	0.5755	-0.578433
9	86095810	cg23102092	FRMD3;FRMD3	1.11374	2.55672	5.29045	3.01399e-06	0.5755	-0.75045
17	7514491	cg02936535	FXR2	-0.747164	3.49688	-5.04121	6.78406e-06	0.5755	-0.937946
2	62116573	cg00458927	CCT4;CCT4;COMMD1;COMMD1	0.913084	2.29727	5.02658	7.13327e-06	0.5755	-0.954221
15	41047711	cg18385233	RMDN3;RMDN3;RMDN3;RMDN3;RMDN3;RMDN3	-2.16854	-6.33166	-5.02539	7.16221e-06	0.5755	-0.955535
21	18913093	cg17761826	CXADR;CXADR;CXADR;CXADR;CXADR	-0.777088	2.86688	-5.01438	7.43786e-06	0.5755	-0.967794
11	64052200	cg04056144	BAD;BAD;GPR137;GPR137;GPR137;GPR137;GPR137	-6.60758	-8.11594	-4.99702	7.89353e-06	0.5755	-0.987116
12	59366940	cg16491571		-0.752675	2.79004	-4.9725	8.5844e-06	0.5755	-1.01443
21	44183372	cg16306546	PDE9A;PDE9A;PDE9A;PDE9A;PDE9A;PDE9A;PDE9A;PDE9A;PDE9A;PDE9A;PDE9A;PDE9A;PDE9A;PDE9A;PDE9A;PDE9A;PDE9A;PDE9A;PDE9A;PDE9A;PDE9A	0.501344	2.91696	4.97023	8.65111e-06	0.5755	-1.01695
7	116663691	cg14145892	ST7;ST7	0.605519	2.31964	4.9257	1.00719e-05	0.5755	-1.06659
8	70551020	cg16208342	SULF1;SULF1;SULF1;SULF1;SULF1	-0.908328	3.10208	-4.90727	1.07253e-05	0.5755	-1.08715
10	16479076	cg07570421	PTER;PTER;PTER;PTER;PTER	-1.01123	-4.8603	-4.90376	1.08543e-05	0.5755	-1.09107
10	131813485	cg10847915		1.09738	5.72431	4.88934	1.14005e-05	0.5755	-1.10716
7	19148187	cg19193956		-0.720953	-2.79575	-4.85	1.30323e-05	0.5755	-1.15109
16	74484275	cg08012845	GLG1;GLG1;GLG1;GLG1;GLG1	-0.52908	3.66786	-4.84245	1.33706e-05	0.5755	-1.15952
12	50015929	cg20119464	PRPF40B;PRPF40B	0.555057	-3.29764	4.80934	1.49595e-05	0.5755	-1.19651
9	100264941	cg14382750	TMOD1;TMOD1	-0.502989	-3.43233	-4.80496	1.51832e-05	0.5755	-1.20141
14	21439883	cg10960632		0.886867	-5.32606	4.80052	1.54136e-05	0.5755	-1.20638
16	71687460	cg20022220	PHLPP2;PHLPP2	0.982374	3.32241	4.7927	1.58271e-05	0.5755	-1.21512
2	27994528	cg14093101	MRPL33;MRPL33	1.16557	-5.51947	4.78019	1.65112e-05	0.5755	-1.2291
22	43485393	cg15811549	TTLL1;TTLL1	1.7147	-7.23705	4.75187	1.81698e-05	0.603155	-1.26078
17	6982120	cg19840965	CLEC10A;CLEC10A;CLEC10A	0.427147	2.91198	4.70355	2.13844e-05	0.670026	-1.31483
1	23765292	cg23595342	ASAP3;ASAP3	0.355708	2.59816	4.68102	2.30678e-05	0.670026	-1.34004
2	11621166	cg11385008		-0.385135	1.69005	-4.66722	2.41626e-05	0.673754	-1.35549
3	25646267	cg11841863	TOP2B;TOP2B	0.826599	2.51409	4.70109	2.23226e-05	0.670026	-1.38724
12	3036898	cg06726818	TULP3;TULP3	-1.04686	3.29314	-4.61871	2.84304e-05	0.717303	-1.4098
10	52124713	cg25747854	SGMS1	0.85061	2.91475	4.61742	2.85538e-05	0.717303	-1.41125
5	160112068	cg04556895	ATP10B	-0.434723	2.91809	-4.60516	2.97494e-05	0.717303	-1.42497
7	123296098	cg22586324	LMOD2	0.394633	2.97625	4.59307	3.09755e-05	0.717303	-1.4385
13	114748575	cg24926364	RASA3;RASA3;RASA3	-0.280183	2.78156	-4.54588	3.62566e-05	0.717303	-1.49133
6	167369491	cg04269497	RNASET2	8.82804	-8.61936	4.54165	3.67714e-05	0.717303	-1.49607
12	131462054	cg14009547	ADGRD1;ADGRD1	-0.698914	5.92748	-4.53873	3.71305e-05	0.717303	-1.49934
6	42672957	cg12996415	PRPH2	0.29146	2.52389	4.53556	3.75244e-05	0.717303	-1.50289
6	17883284	cg21543181	KIF13A;KIF13A;KIF13A;KIF13A	0.704945	3.15889	4.5286	3.84023e-05	0.717303	-1.51067
14	38288391	cg23999654	TTC6	0.928239	2.3109	4.52308	3.9115e-05	0.717303	-1.51686
2	236654097	cg05476766	AGAP1;AGAP1;AGAP1	0.738005	3.40833	4.51184	4.06031e-05	0.717303	-1.52944
17	80759522	cg21467930	TBCD	-0.841211	3.06649	-4.51165	4.06294e-05	0.717303	-1.52965
17	73257286	cg27108047	GGA3;GGA3;GGA3;GGA3;GGA3;GGA3;MRPS7	0.365269	-3.57748	4.50726	4.1226e-05	0.717303	-1.53457
9	113563442	cg01786488		0.416403	2.85349	4.50324	4.17801e-05	0.717303	-1.53907
20	18447767	cg14780914	DZANK1;POLR3F;POLR3F;POLR3F	0.339391	-3.84067	4.49973	4.22687e-05	0.717303	-1.54299
10	130124650	cg00950086		0.595208	3.06931	4.49353	4.31477e-05	0.717303	-1.54993
5	93382458	cg18331133	FAM172A;FAM172A;FAM172A;FAM172A	-0.414434	3.63862	-4.49305	4.3217e-05	0.717303	-1.55047
6	35656906	cg01294490	FKBP5;FKBP5;FKBP5;FKBP5	0.683291	-4.36393	4.45838	4.84763e-05	0.727709	-1.58926
5	170211126	cg10816243	GABRP;GABRP	0.906798	5.09088	4.45675	4.87393e-05	0.727709	-1.59109
6	109704515	cg00414260	CD164;CD164;CD164;CD164;CD164	0.671019	-4.42018	4.45497	4.90267e-05	0.727709	-1.59308
1	55267006	cg19808825	TTC22;TTC22	0.556361	-4.21188	4.45476	4.90615e-05	0.727709	-1.59332
3	140993382	cg01650619	PXYLP1;PXYLP1;PXYLP1	0.421135	3.28255	4.45389	4.92022e-05	0.727709	-1.59429
6	39311540	cg23881245	KIF6;KIF6;KIF6;KIF6	0.337574	3.1102	4.4429	5.10225e-05	0.727709	-1.60658
3	122279522	cg07312661	PARP9;PARP9;PARP9;PARP9;PARP9;PARP9	-0.880943	3.15461	-4.41653	5.56642e-05	0.727709	-1.63608
22	40384356	cg17099738		-0.422778	3.31518	-4.41468	5.60045e-05	0.727709	-1.63815
16	85882028	cg27440995		0.630018	3.35674	4.41152	5.65913e-05	0.727709	-1.64168
8	38160704	cg24463664	NSD3	0.552832	2.35018	4.39935	5.89068e-05	0.727709	-1.65529
16	3342921	cg16686839		-0.428379	3.51719	-4.37984	6.28132e-05	0.727709	-1.6771
6	125623058	cg22831313	HDDC2	-1.52898	-6.81794	-4.43288	5.42946e-05	0.727709	-1.69002
11	118359157	cg10602294	KMT2A;KMT2A	0.588996	3.55875	4.36693	6.55353e-05	0.727709	-1.69153
17	79051893	cg13739640	BAIAP2;BAIAP2;BAIAP2;BAIAP2	0.627621	2.71977	4.36603	6.57294e-05	0.727709	-1.69254
11	9448817	cg11512797	IPO7;SNORA23	-0.966991	3.24141	-4.36212	6.65786e-05	0.727709	-1.6969
8	17829063	cg21318700	PCM1;PCM1;PCM1	0.713472	3.34137	4.3519	6.88491e-05	0.727709	-1.70832
5	153923134	cg10905418		-0.630991	-3.98298	-4.34491	7.04466e-05	0.727709	-1.71613
19	13962320	cg27534974		-0.367945	2.68031	-4.33971	7.16568e-05	0.727709	-1.72194
17	49337186	cg01388767	MBTD1;UTP18	-0.659593	-4.12463	-4.33841	7.19627e-05	0.727709	-1.72339
11	129938383	cg09693101	APLP2;APLP2;APLP2;APLP2;APLP2;APLP2;APLP2;APLP2;APLP2;APLP2	-0.33162	3.11505	-4.33622	7.24818e-05	0.727709	-1.72584
20	55146316	cg08901965		0.51021	3.07669	4.33293	7.32659e-05	0.727709	-1.72951
7	134779210	cg23231197	AGBL3;AGBL3;AGBL3;AGBL3;AGBL3;AGBL3;C7orf49	0.406192	3.51104	4.33171	7.35608e-05	0.727709	-1.73088
3	69133948	cg00023132	ARL6IP5	0.687758	-4.97697	4.32915	7.41795e-05	0.727709	-1.73373
18	11850907	cg19803976	GNAL;GNAL;GNAL;CHMP1B	-1.35698	-3.77604	-4.3409	7.33493e-05	0.727709	-1.73451
1	228043443	cg20410039		-0.749734	3.3333	-4.31864	7.67756e-05	0.727709	-1.74547
6	45389860	cg14447047	RUNX2;RUNX2;RUNX2	-1.09573	-5.62978	-4.31707	7.71706e-05	0.727709	-1.74722
4	124234087	cg14020595	SPATA5;SPATA5	-0.68182	2.71769	-4.30856	7.93489e-05	0.727709	-1.75672
8	42011981	cg00325212	AP3M2;AP3M2	0.426864	1.95107	4.3073	7.96757e-05	0.727709	-1.75813
8	19796752	cg08124288	LPL	0.759486	-4.67197	4.3045	8.04079e-05	0.727709	-1.76125
3	151864598	ch.3.2997854F		0.926936	-3.97018	4.30242	8.09579e-05	0.727709	-1.76358
7	1966361	cg03586240	MAD1L1;MAD1L1;MAD1L1;MAD1L1;MAD1L1;MAD1L1	-0.70113	0.136374	-4.40342	6.15856e-05	0.727709	-1.7678
3	42889519	cg14363105	ACKR2	-0.502195	-1.86199	-4.29322	8.34273e-05	0.727709	-1.77385
4	174357286	cg12145043	SCRG1	-0.456132	2.41069	-4.29173	8.38338e-05	0.727709	-1.77551
7	2123446	cg04833241	MAD1L1;MAD1L1;MAD1L1;MAD1L1;MAD1L1	-0.328484	3.0224	-4.27745	8.78311e-05	0.727709	-1.79144
1	65214497	cg10378032	RAVER2	0.526394	1.7381	4.26985	9.00343e-05	0.727709	-1.79992
10	24753693	cg22671691	KIAA1217;KIAA1217;KIAA1217;KIAA1217;KIAA1217;KIAA1217	0.572762	2.6203	4.26978	9.00553e-05	0.727709	-1.8
13	24552617	cg02106712	SPATA13;SPATA13	0.759824	2.46241	4.251	9.57321e-05	0.727709	-1.82094
18	58645396	cg27093023		-0.812742	2.05854	-4.24749	9.68304e-05	0.727709	-1.82485
1	32208634	cg13182731	ADGRB2;ADGRB2	0.788057	5.42124	4.24688	9.7023e-05	0.727709	-1.82553
10	7683985	cg25577456	ITIH5;ITIH5	0.72465	3.07529	4.24527	9.75325e-05	0.727709	-1.82732
10	3759639	cg00242325	LOC105376360	0.341697	3.1544	4.24273	9.83407e-05	0.727709	-1.83015
19	53636108	cg15202738	ZNF415;ZNF415;ZNF415;ZNF415;ZNF415	-6.22122	-7.17047	-4.24055	9.90426e-05	0.727709	-1.83259
14	70084982	cg00736295	SUSD6	0.682749	3.1829	4.23714	0.000100146	0.727709	-1.83639
10	72763847	cg25301907		0.279398	2.02857	4.23699	0.000100193	0.727709	-1.83655
17	1532217	cg11896345	SLC43A2;SLC43A2;SLC43A2;SLC43A2	-0.429212	-3.55192	-4.23412	0.000101132	0.727709	-1.83975
5	2565549	cg24736935		0.337869	2.41129	4.23239	0.000101702	0.727709	-1.84168
12	70637393	cg08307766	LINC01481;LINC01481;CNOT2;CNOT2;CNOT2;CNOT2;LINC01481	3.05209	-6.54219	4.23238	0.000101705	0.727709	-1.84169
1	11253521	cg17327085	MTOR;ANGPTL7	-0.267235	2.42612	-4.22802	0.000103156	0.727709	-1.84655
16	58519878	cg01781179	NDRG4;NDRG4;NDRG4	-0.528063	1.10053	-4.22776	0.000103243	0.727709	-1.84684
3	57975467	cg25833791		-0.317686	3.11124	-4.22579	0.000103904	0.727709	-1.84903
3	182835333	cg11794194		0.312711	2.17622	4.22521	0.000104101	0.727709	-1.84968
14	95830027	cg00775576		0.400315	2.00441	4.22319	0.000104784	0.727709	-1.85193
19	56739868	cg07499806	ZSCAN5A;ZSCAN5A;ZSCAN5A;ZSCAN5A;ZSCAN5A;ZSCAN5A;ZSCAN5A;ZSCAN5A;ZSCAN5A;ZSCAN5A;ZSCAN5A;ZSCAN5A;ZSCAN5A;ZSCAN5A;ZSCAN5A;ZSCAN5A;ZSCAN5A	0.859164	2.6291	4.22259	0.000104988	0.727709	-1.8526
1	178482026	cg14205576	TEX35;TEX35;TEX35;TEX35	-0.667578	4.68957	-4.20822	0.000109997	0.727709	-1.86861
6	100584390	cg04181542		-0.376126	3.13624	-4.2013	0.000112489	0.727709	-1.8763
14	100376192	cg16722816	EML1;EML1	0.230381	2.07803	4.20008	0.000112935	0.727709	-1.87767
4	120332083	cg25718026	LINC01061	0.616321	2.93963	4.19714	0.000114015	0.727709	-1.88094
10	44159945	cg09629937	ZNF32-AS3	-0.424936	2.84869	-4.19389	0.000115221	0.727709	-1.88455
2	30967383	cg19304003	CAPN13	0.444139	2.18328	4.19217	0.000115864	0.727709	-1.88647
14	21029481	cg22768584	RNASE9;RNASE9;RNASE9;RNASE9;RNASE9;RNASE9;RNASE9;RNASE9	1.00663	2.76826	4.19953	0.000115956	0.727709	-1.89075
7	101559810	cg01763602	CUX1;CUX1;CUX1;CUX1;CUX1;CUX1;CUX1	-0.496356	3.14938	-4.18775	0.000117533	0.727709	-1.89139
3	5135943	cg23643693		-0.702959	3.06689	-4.17984	0.000120579	0.727709	-1.90019
4	122138087	cg21011617	TNIP3;TNIP3	-0.68035	3.14048	-4.17775	0.000121395	0.727709	-1.90252
6	37225561	cg11301416	TMEM217;TMEM217;TMEM217;TMEM217;TMEM217;TBC1D22B;TBC1D22B	-0.613958	-4.20428	-4.17223	0.00012358	0.727709	-1.90866
6	144471564	cg22664307	STX11	5.57385	-7.03267	4.17025	0.000124371	0.727709	-1.91086
16	89782443	cg07967277	VPS9D1;VPS9D1-AS1	-0.499348	4.02498	-4.16988	0.000124519	0.727709	-1.91127
6	147225846	cg06488536	STXBP5-AS1	0.444415	1.83813	4.16809	0.000125242	0.727709	-1.91326
8	55047757	cg10389722	MRPL15	-9.18741	-8.91644	-4.16715	0.000125624	0.727709	-1.91431
12	128431017	cg12615980	LINC00508;LINC00507	0.504461	2.56557	4.16572	0.000126205	0.727709	-1.9159
16	79632625	cg06834240	MAF;MAF	-0.621602	-3.18709	-4.15856	0.000129156	0.727709	-1.92386
13	95248247	cg08186166	TGDS;TGDS;TGDS;TGDS	0.382496	-3.96919	4.15603	0.000130211	0.727709	-1.92667
20	45089118	cg01393672		-0.756407	2.91187	-4.15364	0.000131221	0.727709	-1.92933
7	23636910	cg06867113	CCDC126	0.61069	-4.56717	4.15354	0.000131262	0.727709	-1.92944
3	98241922	cg19919446	CLDND1;CLDND1;CLDND1;CLDND1;CLDND1;CLDND1	-0.529596	-3.64507	-4.15047	0.000132568	0.727709	-1.93285
5	29462580	cg14310964		-0.796935	3.45335	-4.15015	0.000132705	0.727709	-1.93321
12	39274169	cg07449377	CPNE8	-0.800457	2.97661	-4.14955	0.000132963	0.727709	-1.93388
19	44455181	cg19792908	ZNF221;ZNF221;ZNF221	-1.21956	-3.39233	-4.14737	0.0001339	0.727709	-1.9363
7	99769432	cg01942863	GPC2	-3.91083	-5.93189	-4.14557	0.000134679	0.727709	-1.9383
3	13029200	cg27271732	IQSEC1;IQSEC1	-0.734049	3.7054	-4.14543	0.00013474	0.727709	-1.93846
17	40688138	cg25664725	NAGLU	0.444657	-4.39248	4.14348	0.000135589	0.727709	-1.94062
4	113904172	cg09401384	ANK2	0.695144	2.99019	4.14323	0.000135699	0.727709	-1.9409
6	170560006	cg23205936		0.36548	1.4999	4.14099	0.000136677	0.727709	-1.94338
12	81545267	cg17932115	ACSS3;ACSS3;ACSS3	-0.650732	3.17522	-4.14066	0.000136827	0.727709	-1.94376
1	100608357	cg06684253	TRMT13;TRMT13	0.657221	4.0168	4.14032	0.000136976	0.727709	-1.94414
15	96517481	cg26350593		0.694278	2.42784	4.13862	0.000137726	0.727709	-1.94602
18	77430441	cg20065705	LOC284241	0.807045	2.90571	4.13311	0.000140189	0.727709	-1.95214
18	54717668	cg11959405		0.275911	2.22627	4.13278	0.000140341	0.727709	-1.95251
14	36539437	cg21067342	LINC00609	-0.317722	3.04675	-4.12946	0.000141848	0.727709	-1.9562
17	19487302	cg00716562		0.394228	2.95838	4.12693	0.000143008	0.727709	-1.95901
12	107297551	cg16848054		-1.07485	-4.79515	-4.12548	0.000143675	0.727709	-1.96062
21	39525725	cg10542708	DSCR8;DSCR8;DSCR8;DSCR8;DSCR8	0.458002	2.64557	4.12325	0.000144707	0.727709	-1.96309
1	178618556	cg12356153		0.836335	2.53911	4.11989	0.000146281	0.727709	-1.96683
6	151138425	cg02892472	PLEKHG1;PLEKHG1;PLEKHG1;PLEKHG1;PLEKHG1;PLEKHG1;PLEKHG1;PLEKHG1;PLEKHG1;PLEKHG1	-0.458673	3.09227	-4.11765	0.000147336	0.727709	-1.96931
2	159805910	cg14295119		0.639726	3.5191	4.11656	0.000147854	0.727709	-1.97052
21	47706070	cg03753597	MCM3AP;YBEY;YBEY;YBEY;YBEY;YBEY;YBEY;YBEY	0.767318	-5.57836	4.11261	0.000149742	0.727709	-1.97491
9	97675930	cg17198867	C9orf3;C9orf3;C9orf3	0.78347	3.64684	4.11054	0.000150741	0.727709	-1.9772
1	59553955	cg24039959		-0.701707	3.50995	-4.11031	0.00015085	0.727709	-1.97745
11	82676972	cg06153564		0.558466	2.41644	4.10989	0.000151055	0.727709	-1.97792
11	107880029	cg13993802	CUL5	-11.6605	-10.658	-4.10757	0.000152186	0.727709	-1.9805
11	105948605	cg16086925	KBTBD3;KBTBD3;KBTBD3;AASDHPPT	-0.469903	-3.90699	-4.10493	0.000153481	0.727709	-1.98343
11	130026698	cg08210681		-0.59636	2.40814	-4.10273	0.000154569	0.727709	-1.98587
2	224821935	cg19846927	MRPL44	0.910661	-4.92868	4.10191	0.000154974	0.727709	-1.98678
9	71863414	cg06097859	TJP2;TJP2;TJP2;TJP2;TJP2	0.600114	3.72746	4.1017	0.000155081	0.727709	-1.98702
8	71471544	cg01655824		-0.675006	2.43396	-4.09346	0.00015923	0.727709	-1.99615
12	130953242	cg09514904	RIMBP2	0.547398	3.13281	4.09264	0.000159652	0.727709	-1.99707
14	90422831	cg15356780	TDP1;TDP1;TDP1	0.349263	-3.87599	4.09246	0.000159742	0.727709	-1.99726
17	62503565	cg06939235	DDX5;DDX5;DDX5;DDX5;CEP95;CEP95;CEP95	-0.50354	-4.45093	-4.08927	0.000161385	0.727709	-2.0008
1	154226862	cg03722845	UBAP2L;UBAP2L;UBAP2L;UBAP2L;UBAP2L	-0.297875	2.56284	-4.08905	0.000161501	0.727709	-2.00105
15	65408237	cg17883866		0.688861	3.64339	4.08655	0.000162798	0.727709	-2.00382
5	67740834	cg18196590		0.659436	2.96229	4.08566	0.000163261	0.727709	-2.0048
11	8702975	cg19071237	RPL27A	0.746275	3.49781	4.08488	0.000163672	0.727709	-2.00567
21	23426718	cg13565116	LINC01687	0.438414	2.48894	4.08457	0.000163835	0.727709	-2.00602
1	241052106	cg15903658	RGS7;RGS7;RGS7;RGS7	-0.761106	2.77242	-4.13064	0.000144655	0.727709	-2.00768
13	32605406	cg22219254	FRY-AS1;FRY	0.916711	-5.93358	4.0826	0.00016487	0.727709	-2.0082
2	105480546	cg10538797		-0.318394	-3.22735	-4.08247	0.000164937	0.727709	-2.00834
5	53752992	cg01977686		0.483893	2.77575	4.07956	0.000166483	0.72991	-2.01157
14	105390602	cg06752633	PLD4;PLD4	0.30755	2.64138	4.07705	0.000167825	0.731198	-2.01435
20	33699516	cg20990011		-0.642687	3.33879	-4.06971	0.000171813	0.743798	-2.02248
8	95544614	cg08291679	KIAA1429;KIAA1429	-0.60544	2.55976	-4.0643	0.000174814	0.743798	-2.02848
7	115670804	cg04663487	TFEC;TFEC	0.706913	-3.20849	4.06402	0.000174967	0.743798	-2.02879
3	171527346	cg02371119	PLD1;PLD1	0.709159	-4.28055	4.06221	0.000175984	0.743798	-2.0308
9	71651075	cg03606089	FXN;FXN;FXN	0.492047	-3.21823	4.06007	0.000177189	0.743798	-2.03316
3	48885314	cg07754938	PRKAR2A;PRKAR2A;PRKAR2A;PRKAR2A;PRKAR2A-AS1;PRKAR2A-AS1	11.2761	-11.0525	4.05853	0.000178066	0.743798	-2.03487
1	16563727	cg22391883	RSG1	-10.1042	-9.20476	-4.05641	0.000179273	0.743798	-2.03721
4	58030481	cg06193169	IGFBP7-AS1	0.753181	-3.93334	4.05605	0.000179483	0.743798	-2.03762
5	15383382	cg12839771		0.571207	3.09624	4.0515	0.000182108	0.743798	-2.04266
7	91761852	cg07641350	CYP51A1;CYP51A1	-0.98933	2.24118	-4.09807	0.000160519	0.727709	-2.04293
16	89284064	cg00154549	ZNF778;ZNF778;ZNF778	1.19787	-6.27368	4.04761	0.000184384	0.743798	-2.04696
2	108921653	cg11405542	SULT1C2;SULT1C2	7.11892	-5.51131	4.05579	0.000183648	0.743798	-2.04905
16	75600098	cg14346368	GABARAPL2	-5.5644	-7.09262	-4.04463	0.000186145	0.743798	-2.05026
10	103033165	cg15788756		-0.668046	3.74811	-4.04436	0.000186304	0.743798	-2.05056
12	112280204	cg01356463	MAPKAPK5-AS1;MAPKAPK5;MAPKAPK5	1.0462	-5.03299	4.04077	0.000188451	0.743798	-2.05453
15	86318827	cg11520870	KLHL25	-0.508338	3.70965	-4.03915	0.000189428	0.743798	-2.05633
14	22924450	cg18586203		-0.41748	3.02952	-4.03642	0.000191082	0.743798	-2.05935
9	101836649	cg09704869		-0.359689	3.05789	-4.03598	0.000191353	0.743798	-2.05984
14	63568606	cg03523434		-0.754837	2.78815	-4.03488	0.000192024	0.743798	-2.06105
11	74204975	cg20624041	LIPT2;LIPT2;LIPT2;LOC100287896	0.471412	-3.68611	4.03316	0.000193083	0.743798	-2.06296
10	85325001	cg04567661		0.273384	2.1702	4.03309	0.000193124	0.743798	-2.06304
1	35351627	cg18852567	DLGAP3	-1.0888	-2.21807	-4.04096	0.000192504	0.743798	-2.06534
[truncated: 819 more rows]

## Sheet: S2.3
Table S2.3. Differently Methylated CpG Sites (Top 1000) Associated With the Effect of the Interaction Between Continuous Response (ΔHDRS) and Timepoint
[truncated: 1,001 more rows]

[truncated: 11 more sheets: S3.1, S3.2, S4.1, S4.2, S4.3, S5.1, S5.2, S5.3, S6.1, S6.2, Abbrevations]
